# Supplementary material for: The “Neglected Viruses” of Taihu: Abundant Transcripts for Viruses Infecting Eukaryotes and Their Potential Role in Phytoplankton Succession
Source: Front Microbiol. 2020 Mar 6;11:338. doi: 10.3389/fmicb.2020.00338 (PMC7067694; doi:10.3389/fmicb.2020.00338)
Supplement: Supplementary file 2 [file Table_1.XLSX]

## Sheet: NCLDV_MCP
Supplementary Table 1. Blastx databases with reference sequences.
gi|190359830|sp|A7U6F0.1|MCP_PPV01_RecName:_FullMajor_capsid_protein_ShortMCPPpV		MAGGLMQLVAYGAQDVYLTGNPQITFWKVTYRRHTNFAMESIEQTFNGQADFGRRVTCTISRNGDLAYRTYLQITLPEIGQSLSSGAVYARWLDFPGEQLISQVEVEIGGQRIDRQYGDWMHIWNQLTLSKEQERGYFKMVGNTTQLTYVCDPNFAAIDGPCSANGVRQVCAPRDALPETTLYVPLQFWYCRNPGLALPLIALQYHEVKINLDIRNIEECLWAVSAIDGTGTKITDAYKQSLAAASLFVDYIFLDTDERRRMAQNPHEYLIEQLQFTGDESVGSSSNKIKLNLNHPCKELIWVVQPDANVDYCSSLTASTHLNNLLGAQPFNYTDAFDALPNAVHAFGGQASASGANAVINASGLFEDPFSNDIQSSVLDSGAATGADSGVSDAGTFVL…
gi|508181956|ref|YP_008052475.1|_major_capsid_protein_MCP_Phaeocystis_globosa_virus		MAGGLMQLVAYGAQDVYLTGNPQITFWKVTYRRHTHFAMESIEQTFNGQADFGRRVTCTISRNGDLAYRTYLQITLPEIGQSLSSGDVYARWLDFPGEQLISQVEVEIGGQRIDRQYGDWMHIWNQLTLSKEQERGYYKMVGNTTQLTYVCDPTFAAVDGPCSANGVRQVCAPRNALPETTLYVPLQFWYCRNPGLALPLIALQYHEVKINLDIRNIEECLWAVSAIDGTGTKITDAYKQSLAAASLFVDYIFLDTDERRRMAQNPHEYLIEQLQFTGDESVGSSSNKIKLNLNHPCKELVWVVQPDANVDYCSSLTQNSHLNNLLGAQPFNYTDAFDALPNAVHAFGGTQSVSGANGVINTSGYFEDPFANDGAAVSADPAGASADSGVSDAGTFVLA…
gi|190359829|sp|A7U6E9.1|MCP_POV01_RecName:_FullMajor_capsid_protein_ShortMCPPpV		MGGGLMQLVAYGAQDIYLSGNPQITFFKVVYRRHTNFSMESIEQTFNGFPNFGKKVTCPISRNGDLIHRIYLQATVTDSIASPGLTKWAGHKLIKSVEVEIGGQRIDKHYADWLHIWNELTQTAGHWDGYKLMVNGTTASQTVAPGATTVSKTMFIPLQFWFCRNPGLALPLIALQYHEVKINLEFGDSADVMGASGASLDSAALYVDYIYLDTDERRRFAQVSHEYLIEQLQFTGDESASSKIKLNFNHPVKELIWVEKASGDGVGEYDTTYDSAKLQLNGHERFTQRTPQYFQLVQPYQHHERVPTTCVLTVDASSIETDEAVMETCTTGGINVYSFALKPEEHQPSGTCNMSRIDNATLNLQGVDTDNTVKVFAVNYNVLRVMSGMGGLAYSN
gi|190359828|sp|A7U6E7.1|MCP_CEV01_RecName:_FullMajor_capsid_protein_ShortMCPCeV		MGGGLMQLVAYGAQDVYLTGNPQITFWKVTYRRYTNFAMESIEQTFNGQADFGRRVTCTISRNGDLAYRTYLQVTLPEINQQMLPAGVGQNLASNVLGSTTPGANNKGLEYGVFARWLDFPGEQMISMVEVEIGGQRIDRQYGDWMHIWNQLTLTAEQQRGYYKMVGNTTQLTFITDPSFAAVDGPCATTAPTQVCAPRNALPETTLYVPFQFWYCRNPGLALPLIALQYHEIKINLDLRPIDECLWAVSSLHNVCDSAATPTKVATAYQQSLVAASLYVDYVFLDTDERRRMAQNPHEYLIEQLQFTGDESVGSSSNKIKLNFNHPCKELIWVVQPDQNVDYCASLICGTTLFQVLGAQPFNYTDAIDVLPNGVHAFRWTRICXKDLMHSSPQLVFLI…
gi|322510624|gb|ADX05938.1|_major_capsid_protein_MCP1_Organic_Lake_phycodnavirus_1		MLDYRMGGGLMQLVAYGAQDVYLTGNPQITFWKVTYRRHSNFAMESIEQTFNGQADFGRRVNCTISRNGDLAYRTYLQVTLPEINQSLAVGDVYARWLDFPGHQLIEQVEVEIGGQRIDKHYGDWMQIWCQLTLDKNQEAGYNKMVGQTTQLTFMTDPSFADVDGPCDSNAPRQVCAPRNALPETTLYVPLQFWFCTNPGLALPLIALQYHEVKINLDLRAIDECLWAVSSLSPSSSADVKVTAAYAQSLVAASLYVDYIYLDTDERRRMAQNPSEYLIEQLQFTGSESVGSSSNKIRLNFNHPCKELVWVVQPDCNVDYCAGTQGDTTLFKALGAQPFNYTDAVDALPNSIKAFGSDAAVDGQNAFISGGLLQQAEAPQTSDAVWSLANDDGADWALG…
gi|322511045|gb|ADX06358.1|_major_capsid_protein_MCP1_Organic_Lake_phycodnavirus_2		MGGGLMQLVAYGAQDVYLTGNPQITFWKVTYRRHSNFAMESIEQTFNGQADFGRRVNCTISRNGDLAYRTYLQVTLPEINQNLNNSGSVYARWLDFPGHQLIEQVEVEIGGQRIDKHYGDWMQIWCQLTLDKNQEAGYKKMVGQTTQLTFMTDPSFADVDGPCDSNAPRQVCAPRNALPETTLYVPLQFWFCTNPGLALPLIALQYHEVKINLDLRAIDECLWAVNTLSPDSSSDVKVTSAYSQSLVSASLYVDYIYLDTDERRRMAQNPAEYLIEQLQFTGSESVGSSSNKIRLNFNHPCKELVWVVQPDCNVDYCASTQGEATLFKALGAQPFNYTDAIDALPNSVKAFGSDSAVEGPNSFIGASGLFQQAEAPNVEAGSANWSMGADADADWAMNG…
gi|310831332|ref|YP_003969975.1|_major_capsid_protein_Cafeteria_roenbergensis_virus_BVPW1		MAGGLMQLVAYGAQDVYLTGSPEVTFFKNIYRRHTNFSVESIEQTFNGTCDFGKTVTCEINRNGDLVTKMHLFLHLPAVEAVETGDEWGYARRLGHAVIDEVKIEIGGSEIDEHYGDWLNIWYELARNNSHDSGYDQMIGNIPELTNVSKNAKPEHKLYIPLQFWFNRNNGLALPLIALQYHDVRLKLKLRPLKDVTNKKSGAQVPNVNVEDSFLLVDYIFLDAQERKKFAQATHEYLIEQLQFTGAESFKNSNESYRLNFNHPSKAIVWAPQLAKYTTGATFVDWAWDGDWSAAKDRVAKRVWLAKNLTLANSLSEDDTTEGEAVTYNGETLVDAQFVFHNDADANDLNNIVLLTNNVSSTHLSWRVDDWVANTNVGSNLTGFVVKDYMTYSLHADGT…
Acanthamoeba_polyphaga_Moumouvirus		MAGGLLQLVAYGAQDVYLTGNPMITFFKVVYRRHTNFAVESIEQFFGGNLGFGKKSSAEINRSGDLITQVFLKVTLPEVRYCGDFTNFGHVEFAWVRNIGHAIVEETELEIGGSPIDKHYGDWLQIWQDVSSSKDHEKGLAKMLGDVPELTSISTLSWDVPDNTVLKPSYTLYVPLQFYFNRNNGLALPLIALQYHQVRIYVKFRQADQCYIASDAFKSGCGNLQLDDVSLYVNYVFLDTEERRRFAQVSHEYLIEQLQFTGEESAGSSNSAKYKLNFNHPVKAIYWVTKLGNYQGGKFMTYDPVCWENARENAAKLLLLAQYDLDDWGYFQEPGGYECEGNDGRSYVGDCGVQYTAVDPSNPSEEPSYIFNDTTTAEAFDGSLLIGKLAPCVPLLKRN…
AaV		MGGGLMQLVAYGAQDIYLTGNPQITFFKIVYRRHTNFSMESIEQTFNGSADFGKRVTCTVSRNGDLLSRVYLQVTIPQVSVPSGEKFRWLNYLGHNLIKYAEVEIGGQRIDKHYGDWMHIWNELTQTEGKKVGYQNMIGNVPTLTQLTAPSVTTAFVPEMDLYIPLEFWFCRNPGLALPLIALQYHEVKINLEFRAASDCYFSSGNAVVVPSFEAASLYADYIFLDTDERRRFAQVSHEYLIEQVQFTGDESVSSVSNKIKLNFNHPCKELVWVVQKDSIVDTTAMAPVFGKQWFNYTDAIDTTWATGTPTSPYGDMSATIVSDASGETSFAAVGDKFFPNSNATPSGTEDHVVIAGVDVGFNPVFSAKLQLNGHDRFSERMGRYFNLVQPYQHHTNVP…
gi|311977809|ref|YP_003986929.1|_capsid_protein_1_Acanthamoeba_polyphaga_mimivirus		MAGGLLQLVAYGAQDVYLTGNPMITFFKVVYRRHTNFAVESIEQFFGGNLGFGKKSSAEINRSGDLITQVFLKVTLPEVRYCGDFTNFGHVEFAWVRNIGHAIVEETELEIGGSPIDKHYGDWLQIWQDVSSSKDHEKGLAKMLGDVPELTSISTLSWDVPDNTVLKPSYTLYVPLQFYFNRNNGLALPLIALQYHQVRIYVKFRQADQCYIASDAFKSGCGNLQLDDVSLYVNYVFLDTEERRRFAQVSHEYLIEQLQFTGEESAGSSNSAKYKLNFNHPVKAIYWVTKLGNYQGGKFMTYDPVCWENARENAAKLLLLAQYDLDDWGYFQEPGGYECEGNDGRSYVGDCGVQYTAVDPSNPSEEPSYIFNDTTTAEAFDGSLLIGKLAPCVPLLKRN…
gi|363540260|ref|YP_004894515.1|_mg464_gene_product_Megavirus_chiliensis		MAGGLLQLVAYGAQDVYLKGNPQITFFKRVYRRHTNFAVESIEQYFNGNVNFGRKSTAEISRNGDLITQAFLKVVLPEVRFTGAFDKFGHVEFAWVRHVGHAIVDETELEIGGSSIDKQYGDWLHIWKNVSQSKDHDHGMAKMLGDVPELTSISTLSWDVHDNTLLKPSYTLYIPLQFYFCRNNGLALPLIALQYHVVRIYVKFRPAEQCYIASDAFKSGAENFELDDVSVYVNYVYLDTEERRRFAQVSHEYLIEQLQFTGEESIGTSNSAKYKLSYNHPVKGLYWVTKMGNYQGGKFMVYDHEDWERARENAAKLIILAQYDLDEFGYFNDVASECDSNSYIGDCGVQYIGVDPASPAEEPTYTFNDSLTADAFDGSVLIGKLAPCVPLLKRNKDVD…
gi|472342626|ref|YP_007676133.1|_hypothetical_protein_MPVG_00065_Micromonas_pusilla_virus_12T		MAGGLMQLVAYGAQDVYLTGNPKVTFFQAVYKRHTNFAMENIEQTTNGNPSNNGRISVTVARNGDLIGDMYVELSSKTTLATGSGAADDCNWVAERAIKTAELSIGGQRIDKHYQRWWRMYSELYLDESKKANWGKLTSGKGQVFLPLIFFFNRNPGLYLPLIALQYHEVRVDFDLTDEFETYFNTNNFKVWGNYVYLDTEERRRFAQKGHEYLIEQVQHTGVDALTVGQTKQVRLSYNHPIKELVFAASAASSTRSKLWNFTSNVGDTDVMINSSPIVPSSASNCFVPLTHAVGVPLYATGTGTGAPSLRLIEENAGGASEAVGPVENFKLVLNGQDRFKEQTGKYFNSVQPFNHHSGCPMPGIYAYSFALKPEEHQPTGTCNFSRIDNAQVAIKVKA…
gi|356980093|gb|AET43572.1|_hypothetical_protein_MPWG_00083_Micromonas_pusilla_virus_PL1		MAGGLMQLVAYGAQDVYLTGNPEVTFFQAKYKRHTNFAMENIEQTVNGTAANSGRVSVTVARNGDLVGDMYIELESDIAATKTADAGDCNWVAERAINNVELSIGGQRIDKHYQKWWRMYSELYLDESKKATWGKMTTAVDGKSVYLPLVFFFNRNPGLYLPLIALQYHEVRIDFDLASDMETFLNKSVFKVWANYIYLDTEERRRFAQKGHEYLIEQVQHTGTDTVTSAATKQVRLSYNHPVKELVWCFSNTASKNSLWNFTTASVATNIVLESDQTAIEASNAFVPTALAGAPMVQVGTGGGDTAFTEEVAGPLDTFKLVLNGQDRFKEQKGKYFNQVQSYNHHTGSPYPGIYSYSFALKPEEHQPTGTCNFSRIDNAQVAVKMNAANDATSMHMFA…
gi|9631998|ref|NP_048787.1|_Major_capsid_protein_Paramecium_bursaria_Chlorella_virus_1		MAGGLSQLVAYGAQDVYLTGNPQITFFKTVYRRYTNFAIESIQQTINGSVGFGNKVSTQISRNGDLITDIVVEFVLTKGGNGGTTYYPAEELLQDVELEIGGQRIDKHYNDWFRTYDALFRMNDDRYNYRRMTDWVNNELVGAQKRFYVPLIFFFNQTPGLALPLIALQYHEVKLYFTLASQVQGVNYNGSSAIAGAAQPTMSVWVDYIFLDTQERTRFAQLPHEYLIEQLQFTGSETATPSATTQASQNIRLNFNHPTKYLAWNFNNPTNYGQYTALANIPGACSGAGTAAATVTTPDYGNTGTYNEQLAVLDSAKIQLNGQDRFATRKGSYFNKVQPYQSIGGVTPAGVYLYSFALKPAGRQPSGTCNFSRIDNATLSLTYKTCSIDATSPAAVLGN…
gi|56692709|ref|YP_164167.1|_major_capsid_protein_Singapore_grouper_iridovirus		MTCTTGAGVTSGFIDLATYDNLDRALYGGKDATTYFIKEHYPVGWFTKLPTMATRVSGNPAFGQEFSVGVPRSGDYVLNAWLTLKTPEIKLLETNRLGANGTVRWTKNLMHNAVEHASLTFNDICAQQFNTAYLDAWTQFNMCEGKRIGYDNMIGNTSDMTNPTPAQGQDGARTLPSKNLVLPLPFFFSRDCGLALPTVVLPYNEIRINIKLRSLQELLVFQNKDTGNVIPISATDIAGGLADTVEAYVYMTVGLVSNVERCAMAGTVRDMVVEQMQAAPTHIVNPQNTNNVHVDMRFSHAVKALFFMVQNVTYKSVGSNYTCVTPVNGPGNTVMEPAMSVDPIKSASLTYENTTRLANMGVEYYSLVQPWYFSASIPVYTGYHMYSYALNVGSVHPSG…
gi|339905996|ref|YP_004732793.1|_hypothetical_protein_WIV_gp010_Wiseana_iridescent_virus		MSMSSSNITSGFIDIATFDEIEKYMYGGPTATAYFVREIRKSTWFTQVPVPLSRNTGNAAFGQEWSVSISRAGDYLLQTWLRVNIPQVTLNPLLAATFSLRWTRNLMHNLIREATITFNDLVAARFDNYHLDFWSAFTVPASKRTGYDNMIGNVSSLINPVAPGGNLGSTGGTNLNLPLPFFFSRDTGVALPTAALPYNEMQINFNFRDWTELLVLQNSALVAPASPYVPIVVPTHLTVAPVLGPVQVWANYAIVSNEERRRMGCAIRDILIEQVQTAPRQNYTPLTNASPTFDIRFSHAIKALFFSVRNKTSASEWSNYATSSPVVTGATVNFEPTGSFDPIANTTLIYENTNRLGAMGSDYFSLINPFYHAPTIPSFIGYHLYSYSLHFYDLDPMGS…
gi|284504356|ref|YP_003407071.1|_major_capsid_protein_Marseillevirus_marseillevirus		MRVMTSVICGTRVTAASGFVDLATFSDLEAYLYGGCSAVTYFVRAIKKANWFSFLPVVLRNISGLPGFGSEFSASVNRSGDYVLNTWLRVRLPLVAIRPTNTGGAINANATIRWTRNFMHNLVEKVNITFNDLIVHEFDSYWFDFNSQFNIDASKRVGYRNMIGDIPAMINPVTTGNPLGTGEFFNLPIPLFYTEDSGLALAVSALPFNDIKINYCLRRWQDLIVLNVGVGGNPPTYDDIVQVSYDSTFTLIYSSNAPAITNVETWCHYAVVHNDERVKMGKNPRDMVIKQVQKVNETTINLSQLNALVPIDIRVSHAVVGYFYAIRNSSTTGEWSNYTTEPAYAGLDPLEAAQLVYESTARVSNGSDYYSLMVPWYWHKSIPEETGYHAYSYSLDTFA…
gi|327409896|ref|YP_004347316.1|_major_capsid_protein_Lausannevirus		MTSVVCGTRVTAASGFVDLATFSDLEAYLYGGCSAVTYFVRAIKKANWFSFLPVVLRNISGLPGFGNEFSASVNRSGDYVLNTWLRVRLPLIAIRPTNAGGAINANATIRWTRNFMHNLVEKINITFNDLIVHEFDSYWFDFNSQFNIDASKRVGYRNMIGDIPAMINPVTTGNPLGTGEFFNLPIPLFYSEDSGLALAVSALPFNDIKINYCLRRWQDLLVLNVGVGANPPTLDDVVQVSYDATFTLIYSSNPPAITNVETWCHYAVVHNDERVKMGKNPRDMVIKQVQKVNETTINLSQLNALIPIDIRISHAVVGYFYAIRNSSTPGEWSNYTTEPAYAGLDPLEAAQLVYESTARVSNGSDYYSLVVPWYWHKSIPEETGYHAYSYSLETFASDP…
gi|146393741|ref|YP_293839.2|_putative_major_capsid_protein_Emiliania_huxleyi_virus_86		MSGFGGGSSGAGSLTQLLATGSMDAALTQNATRTFWKSSYQKHSLFALESINQPFTTQVQFGAESHITVNRQGDLLSWMYLKIVLPGLKVQNQADTVQPTQQSFASLDNDVAAQADVSHVLPYIEGAYTEASLNTKEQLIAEAKNSYEAAKYNAAPLPVAAQMQSTEMPDFDYAYWTEAIGFHLIKRAEFKVGGATIDTIWSELLFAMEELMGRAGRRLTETIGRTLRRPTELMKASRQEQILYVPLPWYFTKHPSLAFPLVAATYHNIQLWVQWAQLNSCIIKSRSNLVVLHAERNVPISDDHLRASLECTYVHLEAAERDALTANAGTQLIVQHQAHLQQVSSNNVTARLNFNFPVLEFYYFLRRKANKDAGDHFNFSGIGGRDPVVSAELLFNNTA…
gi|134287212|ref|YP_001110908.1|_major_capsid_protein_Heliothis_virescens_ascovirus_3e		MTSNPETPVVSNVTLSELRSDVNKRGTIDSYIYGPDEQVTTYFVREIRPCAAFSKMPVLLNTGNGSNKFGGTFTMPINASGDYLLALTAYISISAGKLRSYAAGTESSYFPKLAHKLIKSVRLKVDAKPLVELSSNFMDTWSEFMIDGGNYEAYTNMVGGDFQYSRSVDIGAKTLVLPIPLYFSRDSGVALPIGMMVNNRVTVEFVFRKLSDLLIKENVPDTGAGTGFMNMLTDGDFATPPEITKFEVVADFAVVTDFEIDRTSCSPHYILMEKPTDIAATEILKPTEAGSTLSYDIEHSSGILKALFFGVRNITHSEYLDYYEVGLPKSNNGVRSIGVSALSKIGIKCGDRYRVPMLPAEHFVFTEPYRAACRVPTRNRGQYMYSFALDLKTVDPKGS…
gi|155371227|ref|YP_001426761.1|_hypothetical_protein_ATCV1_Z280L_Acanthocystis_turfacea_Chlorella_virus_1		MAGGLSQLVAYGAQDVYLTGNPQITFFKTVYRRYTNFAVESIQQTINGSVGFGNKVSTQISRNGDLITDIVIEFVLESVGPTFYPAEQLLQDVELEIGGQRIDKHYNDWFRTYDSIFRMDNDRVNYRRMTDYVDNESIGTTKRFYVPLIFFFNQTPGLALPLIALQYHEVKLYFTLASSVNGITANASGSTSGFANGATVTAPQMSVYVDYIFLDTQERTRFAQLPHEYLIEQLQFTGSETATISTTTQASQNIRMNFNHPTKYLAWNFTPGTYNSYGRYTALANVSVNSNTTVGDTANTATFNEQLAPLDSAKIQLNGQDRFSSRKGSYFNKVQPYQTVGSVVPAGVYLYSFALKPAGRQPSGTCNFSRIDNATLSLTYKTASVNAYDVIANVANGLG…
gi|313768156|ref|YP_004061587.1|_hypothetical_protein_BpV1_157_Bathycoccus_sp._RCC1105_virus_BpV1		MAGGLMQLVAYGAQDVYLTGNPKVTFFQAVYKRHTNFAMENIEQTVNGTAANSGRVSVTVARNGDLIADMYVELTAKQAFASNEDAWVAESAISTVELSIGGQRIDKHYQKWWRLYAELYMDEAKKLNYGKMCSATVDNEKVFLPLIFFFNRNPGLALPLIALQYHEVRIDFDLSSVYDTNFDSLKVWGNYIYLDTEERRRFAQKGHEYLIEQVQHTGADSLAAADATKQIRLSYNHPVKELVWCTTEASGLAGDANQLWNFTDTAVKVTSNLASIADSNVAIAPGAAGAPSLVGLTQFDEETSGPLKEFKLVLNGQDRFKEQGGKYFNSVQPYVHHSASPMPGVYSYSFALKPEEHQPTGTCNFSRIDNAQVSIKTKAGSDKTTLNMFATNYNVLRIQ…
gi|70720887|dbj|BAE06835.1|_hypothetical_major_capsid_protein_Heterosigma_akashiwo_virus_01		MGGGLMQLVAYGAQDVYLTGDPEITFFKVVYRRHTNFAIESIEQTFNGTADFGKKVTCTISRNGDLINHVYLQVQLPSLSTGLVASGSPTYVSWTNAIGHALIRNVEVEIGGQRIDRQFGTWLEIWDELTMTTEKKNGYNQMIGKYASELGLIGNSYYERIYYIPLQFWFCRNPGLSLPLVALQYHEVKIIIEFRNAHECIVALKANGDRVAIGDNATTFTTTPTITNAQLYVDYIYLDTNERKLFAATSHEYLVEQLQFTGAESLSFSQQNQKLRLNFNHPVKELLWVLQRDENSTSAGTAYNDWFNFSAAAPGTPSPSHAVDLLADAKLLLNGHERFTVRPQTYFRLVQPYQHHTRIPDKHIYLYSFAIRPEEHQPSGTCNFSRIDTVQLVYDLTSL…
gi|9628189|ref|NP_042775.1|_structural_protein_p72_African_swine_fever_virus		MASGGAFCLIANDGKADKIILAQDLLNSRISNIKNVNKSYGKPDPEPTLSQIEETHLVHFNAHFKPYVPVGFEYNKVRPHTGTPTLGNKLTFGIPQYGDFFHDMVGHHILGACHSSWQDAPIQGTAQMGAHGQLQTFPRNGYDWDNQTPLEGAVYTLVDPFGRPIVPGTKNAYRNLVYYCEYPGERLYENVRFDVNGNSLDEYSSDVTTLVRKFCIPGDKMTGYKHLVGQEVSVEGTSGPLLCNIHDLHKPHQSKPILTDENDTQRTCSHTNPKFLSQHFPENSHNIQTAGKQDITPITDATYLDIRRNVHYSCNGPQTPKYYQPPLALWIKLRFWFNENVNLAIPSVSIPFGERFITIKLASQKDLVNEFPGLFIRQSRFIPGRPSRRNIRFKPWFIP…
gi|313844136|ref|YP_004061799.1|_hypothetical_protein_OlV1_167_Ostreococcus_lucimarinus_virus_OlV1		MLLYSTKTLTMAGGLMQLVAYGAQDVYLTGNPKVTFFQAVYKRHTNFAMENIEQTVNGTAANSGRVSVTIARNGDLVGDMYVELQSAAANTSTADGDDACWVAERAIASAELSIGGQRVDKHYQRWWRLYSELYLDEAKKANWAKMTTAKTGNTVYLPLIFFFNRNPGLYLPLIALQYHEVRIDFDLTSTFSTYLSTSVFKVWANYVYLDTEERRRFAQKGHEYLIEQVQHTGSDTVTAGSTSNKRLSYNHPVKELVWCFNDPASANVATSLWNFTSEPAAADIVLECDARAGTAANCYVPIGQAGGVPLYNADASTSDFDEERVGPMTDFKLVLNGQDRFKAQKGKYFNQVQPYNHHSGNPYAGVYSYSFALKPEEHQPTGTCNFSRIDNAQVAVTLP…

## Sheet: RNAvirus_RDRP
A0A023T7J3_ROSV2/1995-2452		VHVPTKSKLRPSPAHGAFPVKKQPAVLRQSDERLCAVDLDEVLFSKYTEDMVKPFVGLDIGLEVVRNRLRTLIPSKLPQISISQAINGIDNMDGLDMNQSPGLPYVSEGVSRRALFDCVDGQWVPRERLASDIAQVSADPSLGHFATFLKDELRSVDKVKVGKTRVVEAGSLPHIIVGRKIFGNLFALFNANPGFQTMCAVGCDPDTTWTELYHPLSAKTYVFDYDYSGFDGSVPSCCFDALADLLVDFVEGEEDVRKYIASLKTSFHHYRGKLWRLDGAMPSGCCGTSVFNSLVNAMLLFSAFSQICPDFKASEPLLVAYGDDVLVGTDQSLLPSLVAEWVNSHTTFKITPADKGSVFNDESDIHSVQFLKRHFTPDPDFPALIHPTIDPDTYEQSVM…
A0A084WAC7_ANOSI/151-300		VPIIEAYRKFPTPIAFGFANGAGVKKKLFNTLHGSHYVSLKFENFQRTLPTWLILVAFDVIAFNIDFVHYRGGGIPNTKSMIKMYEFLTEYSIHTPVRLSNGERYQKHSGLASGSYFTELIESICNHILVKYAAIKENVEINKIFVLGAV
A0A0B2UTK5_TOXCA/161-386		TQLALRADPKVRHVWGAPFHTILIEGTIAQPIIQNLQLKNQPIFIGRDMFKELPATIHRMMRDDNYAYCVDLSSFDSSVNVWFIECFFDFVKSTVRFPNIFSSSAVSYCREELINTPVVMPDGKLYICRTGVPSGSYFTQMIDSYVNLILLRAAQLYHCERVLPTYVLGDDSLFVYRDPNLLDELENFFAKFNFVMNRKKSIVSKDPGEIIFLGHNFYGSRLTRDD
A0A0N0DYT7_9TRYP/166-307		GKSNRERDEVLRHTFGDSKVLYTDFSHFESHHRGVYAQLFVDFLYYMGGDCLEFQAARHLILGSNKSTFSSIEASCKSRLMSGALWTSFQNSFLNFFVMAYLNYKKTAVKRQFRIESLKMFIEGDDGIMKHFNYNNRIIKRL
A0A0V0T0T7_9BILA/11-412		SKYVGNVLHEPDEYVTQAALHYANQLKQLDINTSKMSMEEACYGTENLEAIDLCTSAGYPYSALGIKKRDILDPTTRDVSKMKFYMDKYGLDLPYSTYVKDELRSLDKIKKGKSRLIEASSLNDSVYLRMAFGHLYEAFHANPGTVTGSAVGCNPDVFWSKLPILLPGSLFAFDYSGYDASLSPVWFRALEVVLREIGYSEEAVSLIEGINHTHHVYRNKTYCVLGGMPSGCSGTSIFNSMINNIIIRTLLIKTFKGIDLDELNMVAYGDDVLASYPFPIDCLELAKTGKEYGLTMTPADKSPCFNEVTWENATFLKRGFLPDHQFPFLIHPTMPMREIHESIRWTKDARNTQDHVRSLCLLAWHNGKDEYEKFVSAIRSVPVGKALAIPNFENLRRNW…
A0A0V0T4S7_9BILA/1712-2156		INGPTRTKLEPSVFHDVFEGTKEPAVLTSKDPRLEVDFEQALFSKYVGNTLHEPDEFVKEAALHYANQLKQLDIKTTKMSMEDACYGTENLEAIDLHTSAGYPYSALGIKKKDILDPTTRDVSKMKFYMDKYGLDLPYSTYVKDELRAIDKIKKGKSRLIEASSLNDSVYLRMTFGHLYEAFHANPGTITGSAVGCNPDVFWSKLPILLPGSLFAFDYSGYDASLSPVWFRALEIVLREIGYSEDAVSLIEGINHTHHVYRNKTYCVLGGMPSGCSGTSIFNSMINNIIIRTLLIKTFKGIDLDELNMVAYGDDVLASYPFPIDCLELARTGKEYGLTMTPADKSPCFNEVTWENATFLKRGFLPDHQFPFLIHPTMPMREIHESIRWTKDARSTQDHV…
A0A0V1KJ84_9BILA/4-238		GSLFAFDYSGYDASLSPVWFRALEVVLREIGYSEEAVSLIEGINHTHHVYRNKTYCVLGGMPSGCSGTSIFNSMINNIIIRTLLIKTFKGIDLDELNMVAYGDDVLASYPFPIDCLELAKTGKEYGLTMTPADKSPCFNEVTWENATFLKRGFLPDHQFPFLIHPTMPMREIHESIRWTKDARNTQDHVRSLCLLAWHNGKDEYEKFVSAIRSVPVGKALAIPNFENLRRNWLEL
A0A0V1KK42_9BILA/631-1047		INGPTRTKLEPSVFHDVFEGTKEPAVLTSKDPRLEVDFEQALFSKYVGNTLHEPDEFVKEAALHYANQLKQLDIKTTKMSMEDACYGTENLEAIDLHTSAGYPYSALGIKKKDILDPTTRDVSKMKFYMDKYGLDLPYSTYVKDELRAIDKIKKGKSRLIEASSLNDSVYLRMTFGHLYEAFHANPGTITGSAVGCNPDVFWSKLPILLPGSLFAFDYSGYDASLSPVWFRALEIVLREIGYSEDAVSLIEGINHTHHVYRNKTYCVLGGMPSGCSGTSIFNSMINNIIIRTLLIKTFKGIDLDELNMVAYGDDVLASYPFPIDCLELARTGKEYGLTMTPADKSPCFNEVTWENATFLKRGFLPDHQFPFLIHPTMPMREIHESIRWTKDARSTQDHV…
A0A183GTI0_HELBK/251-390		LTSQDVLTEQMASVWQYYVSVDAKSFDHQIPRWFVEEAIMMVSRVAGVPDIGREEIAALRRLRVATHGRTVRYRGGVLSGWRLTSFIGTLASEIFCQRVSERSSAVVRYLVQGDDVLLFSNTPISEVLSEVAAEFQLVLK
A8D7N3_AQUAV/1584-2006		LHRSIRTKFRPTDLQNKIVPELEPAVLSASDPRLKVQIDGDLPDHLCKKWKVNTKVSRPDVLELVVNEYISSLDCEQFEPVTLNEAINSSESPLNFNGTAGAKYPGMNRRQLLLPLNPQVRDDVVKLAGDVGNGTATVVFETFMKDELRPKEKIESGKTRIVESCPLDYLLLYRMVMLKSMIWWYNSDCIKTGVAPGMNVYTDFVPMVKQFKKIKYCLDFSAYDSTLSDEILAAGVEVLACTSAVPSYVRKLHAPIICSHHWHNNVVDLVLGGMPSGAPCTSVLNSIVNVLMARYICALMDIDYPVMVAYGDDNVVSFDEEIDIERMVSLYKTEFGVTATNHDKTPVPRPMANPVFLKRRLRFNPDLNIQFPVLPLGEMIDRMCWTRGPEHLSDQTFSF…
B6VDX7_THCOV/4095-4376		NLDKSAGYPFNKLGKARNYYDMTYVEQNQLFEYTKRNVLPTLTQMNLKYAISAKDRARTVAGVSIISTMTNRQYHQKMLKSISLARNQTIVIGTTKFYGGWDNMLRRLMDGINNPILVGWDYPKCDRSMPNMLRIAASCLLARKHTCCTQSQRFYRLANECCQVLSEVVVSGNNLYVKPGGTSSGDATTAYANSVFNILQVVSANVATFLSTSTSNHNSREIASLHRNLYEDIYRGDSNNTSVIEDFYQHLRKYFGLMILSDDGVACIDSEAAASGVVSNLD
B8XTP8_COSAA/1673-2117		VHVPRTSKLKRTNATYPATEKYGPAALSRYDPRLNEGVNLDEVIFSKHTQNTLVEKGSTFRSALDMAAEIYGEKFRGNDFSPLSVEDAILGIPGLDRLDPNTASGLPYTKTRRQMIDFNTGQILDDTLKCRLGQWLAGRPPQEVHYQTFLKDEIRPIEKVKAGKTRIIDVPPLDHVIAFRMLFGRFIAHYHLNFGFKTGSAIGCDPDVAWASFGFELSGFPYLYDFDYSNFDASHSTSIFEILEQKFFSPELGFDPRCSLLLKSLAVSTHCYENKRLQIAGGLPSGTAGTSVLNTVINNIIFHGALYHTYTNFERDDISMLAYGDDIVVASKFELDLVMVKAFMNRIGYKITPADKSDEFRPKCMDDICFLKRRFVKVAGVWAPVMETENLEAMLSWYK…
C5MSH2_SALVA/1914-2363		HVSRRSRLHPIPPAFGAFPITKEPAALSRKDPRLPEGTDLDAITLAKHDKGDIATPWPCMEEAADWYFSQLPDNLPVLSQEDAIRGLDHMDAIDLSQSPGYPWTTQGRSRRSLFDEDGNPLPELQEAIDSVWDGGSYIYQSFLKDELRPTAKARAGKTRIVEAAPIQAIVVGRRLLGSLINHLQGNPLQHGSAVGCNPDIHWTQIFHSLTSFSNVWSIDYSCFDATIPSVLLSAIASRIAARSDQPGRVLDYLSYTTTSYHVYDSLWYTMIGGNPSGCVGTSILNTIANNIAVISAMMYCNKFDPRDPPVLYCYGDDLIWGSNQDFHPRELQAFYQKFTNFVVTPADKASDFPDSSSIFDITFLKRYFVPDDIHPHLIHPVMDEQTLTNSIMWLRGGEF…
D9YV24_PASVA/1966-2425		VHIPRRSRLRPSPAMGAFPVEKIPAALSSHDKRLPEGVDVDTVAFSKQNRGDLDKPWPTLPVAVDLYFSQCDFPKLRMLSMDEAINGTPLLDGLDMKQSAGYPWSLTTNRRSLFTQDPETGKYKPVPELEEAVLACLENPDYFYTTMLKDELRPTEKALAGKTRLIEAAPIHAIIAGRMLLGGLFEHMHARPGQYGSAVGCDPDYHWTPFFHSFDRFAEVWALDYSCFDSTLPSCAFDLIAAKLSQIITPLPGIAEDAIVKYIRSISVSKHVFGDRAYLMTGGNPSGCVGTSILNSMINNSVLISAFLTHPQFNPAEMRILTYGDDVLYATTPTIHPSFVKSFFDQNTTLIVTPATKAGDFPDHSTIWDVTFLKRWFVPDEERPWYIHPVIEPATYEQS…
D9YV26_OSCV1/1798-2252		VHIPRNSVLKPSPAAGAYPTVLEPAVLRRSDGRLLDGVVLDEAIFSKHDKGDMTEPWKNLPQAFSVYFNQFQNKEIRTLTLHEAINGTPLLDGIDMNQSPGYPYITQGVSRRSLFTWNPDGHWDPVPELVAEVERALENPQEFIYTTFLKDELRKVEKVENGLTRVIEAAPLPVILAGRMLLGGLFEEMQSQPGKYGSAVGCDPDIDWTKFFWKFERFEHVYDMDYKAFDSTVPTAAFDLLSYHLERLIGDPRISKYISSIASSRHVYGNKIYLMLGGMPSGCVGTSILNTICNNCFVLSALLEHKDFDINQYYIIAYGDDVVYATNPPISPTFIKSFYDRYTPLVVTPADKSDKFNESSTIFDVTFLKRSFVPDPTKPWLIHPLIDPVVYEQSCMWVR…
E9L812_MEGR1/2353-2811		PNHIPRRSALKKSPAYGAFPVKSEPAILSQKDKRCEVDLDEVMFSKHVPDHEGWPTLEPAMAYVVEELMQKCGFSKDDPVPMWTLEQAINGDGVMEGIDMGQSAGYPFSAQGRSRRSFFEWNGEKWQATEELKKLVDHALQHPDDYYYATFLKDELRPSEKVKAGKTRLVDSDSLPRILAMRMVFGPLFEAMLRKNGSEIHSAVGCNPDVDWTRFYYEMGPDSFPYCFDLDYSCFDSSEPKIAFLLMAKYLEPYFQHDVTPFLSAVATSKHVYGDKAYEMEGGMPSGCVGTSMFNCINNSAFIVSALIALKISPDSCKWICYGDDVIISTDEKALSRRIADFYSRNTNLKVTPACKSGDFPEESTFYEVSFLKRFFVHDSHYPQLIHPYMPLEHLEQSS…
F4MST3_9VIRU/206-406		AFKRMDTFYFTGKDPTIYVPRILHKMSTNEGWFICLDWKAFDASVQLWEIDHAFNCIQQLLAFPTELSRLAFLFTRESFKQRKLADPNGILWMRKGGIPSGSYYTNIIGSVINYNRIEYVCKRLGLQKTSCYVQGDDSLIHITGDAKPDLTQLQMLGEQFGWTLNIPKCSLTQDSQLVTFLGRSQMHQLNIRERLKVLRLM
F4YYF3_HUNVO/1808-2238		IYTPHRTQLYPTVACNDETTVEPAALSPNDKRLQRPEEFKRTILAKHVGDRTDGPTAMLRGSRHKVRLVRAKCGPVNERLSLHEAVFGTDNLDPMDQTRSPGWPYIGSKRRPELLWQTDNGLELDPVLRAELMLMMEGDFSNHIFVTFLKDELRDKEKVKQGKTRVIDIASYGHAIMGRVLFGRLAAAMHAHNGVELGSAVGTNPDIDWTRYAAEFKFKNFVDVDYSGFDATHSSFSFHCLKVFLKELGFDEIALKYVDSLCDSTHIWDDEIFQITGGLPSGCSCTSIFNTIINNIVVRSLVPEVYDGEFQMLAYGDDLVLCSQDTFSVEKYKEILEEVTNYRITPASKTGTFEWTGLSGVVFLKRYFYQDGLLVRPVMTYKNLHNILSWARAGTVQEK…
H6VBU5_CADIV/936-1394		FAPTHTKLKRSPVYGVYPVTKEPAPLKPTDRRIDEGVDFNEAVFGKYGADMKEPFRNLDVGRDVVIARLKKVLPTKKFAPCTVSEALNGKDGLPKLDLKQASGYPYNLSAIKRKHLIESDKDGFLTATPKLLADIEESKKHPEKFPYTSFLKDELRSVKKVKAGKTRVVEAGSLPVIVEGRMIFGNLFAYFNTHPGFETMAAVGCDPEVCWTDWYYKMREKAHTWDYDYTGFDGSIPSCSFDALADLLCEFVENEDDVRRYISNIKNSYHAHDGNLYLIEGAMPSGCAGTSVFNCLINAMLCFSCFMDLEPEMDPFEPLLIAYGDDILVSSDHDLFPSRVSEWMKKNTTFKITPADKGEIFNDDSDVSDVRFLKRLFVEDPICELIHPVIETETLEPSL…
I3VR62_MISV1/1826-2277		IHVPRKTKLRKSPAFPIFQPSAGPAVLSKNDVRLNPEVDFDKQVFSKHSANQKVYPEAFRRMARWYANEVFTHIGKDNGPLSLKDAIKGIDFLDAMDPTTSPGLPYSAAGIQRTDLVDFDTGEIISAALAVEYNNYVEGNYEEHTFQTFLKDEIRSEEKIKAGKTRIVDVPSLAHVIMGRVLLGRFCSKFQASPGTTLGSAIGCNPDTDWTKFAHELMERHWCYDIDYSNFDSTHGTGMFELLIECFFTKENGFSPAVAPYLRSLATSKHAWMDKRYLIEGGLPSGCSATSVLNTVMNNIIIRALLSLTYSNFHPEDVAVLAYGDDLLVASDFVLDFNRVRATANEHTLYKLTTANKAPDFPETSTLLECQFLKRKFVLHSVRNFIWRPVMDTTNLQTM…
I6YQK4_PASI1/1692-2128		VHQPSKSVLKPSPLYGFVEQELHPAVLSPFDNRLKCEVDSVIGRQALKYNSNVFNPGPYYDEVLEAFAVDFNGRFGINEMMSAEEVFALSGDEAIELSTSPGLKYTSKGLRKRDLVPGGKACDLLLSDVERLMNDPKGTPVYFYCHLKDELRPQEKIEQGLTRCIESSDFDYVFSAKRVFCKLFRQLYDSDPIETGFAVGINCIADWKNLLDGMYDYIYDFDLKGYDGSIPRQLMIDACRVLSESCSDEELAYNLLHKTVDSQHVVGNQLLTVSGGMASGSPFTTIVNTACNILANMTVLEEEGVEYTLVCYGDDILVSTSDPISVNDYVDKMGQYFGFTVKLDGDYPKTKNNFTFLKRRTTYWNGIPVGAMEVGLLLQHLGYCRSVSVFQDQLNSASI…
I7C489_GALIV/2009-2471		PAHVPRKTKLTHSPAWGAFEPTKEPAALLNHDRRLPDGVTVDEVAFSKQNRGDVVEPWPGLTEAADLYFSQCNFPRLKMLTMDEAINGTEGLDGIDMNQSPGYPWNQRTSRRELFILNEDGRYEPVEELKLAVLKLLQDPDYWYSTFLKDELRKTEKARAGKTRLVEAAPIDAIIAGRMIFGQLFALFHSNPGMFGSAVGCDPDFHWTPFAHSFKPFRNVWSLDYSCFDSTLPSVCFNHIGSRLQDIIEVTEECHPDIVPKYINSIRASKHVFGARAYVMIGGMPSGAVGTSIFNSMINNICVLSALISRPDFVPTPNNYRILAYGDDVLYACTPDFHPRDLKAFYDKWTPLQVTPATKEGDFPNSSSLSDVTFLKRWFVPDETIPYYYHPVIEPDTYE…
M4PJD6_AVISV/1722-2154		QPRRSEIYPSPANDGTSSVEPPVLSNRDKRLEEPIDDITKHNADRHKMNRFNPPMDAFQVAKANVISELASIVAPCYHMTYDQVVDSSLLPIDWTTSPGLEFKGKTKKQLIDDPAFKERVMKLYKSFAGGNSAPPQVKYTTYLKDEVRSKEKVKKGATRTITASSFDYTIACRMIFGNIFRQLFGNGLPAGFAPGMNPYTQFDELYDSCRLNVICLDYSKFDASLSKELMEHAIEVVACFSEDPMSVIRAFQPTLISQERVSDELWEVRGSMPSGSPWTTMINTICNLLMCKTYLLDMGHDITKTYVVCYGDDCVISVDQCHRLEGIEQWFMDKFGATVTPEDKSGKIKWRFKNKLKFLKRTPMQLDWLPKIVGALDIDSMMDRIQWTKGHFQEQLNCF…
NS1AB_HASV1/1068-1326		KMNYFDTEENYLEAHGWAPYIREFTRVYKGDKPEVLWYLFLKKEIIKEEKIRNSDIRQIVCADPIYTRIGACLEAHQNALMKQHTDTSVGQCGWSPMEGGFKKTMQRLVNKGNKHFIEFDWTRYDGTIPPALFKHIKEIRWNFINKDQREKYRHVHEWYVNNLLNRHVLLPSGEVTLQTRGNPSGQFSTTMDNNMVNFWLQAFEFAYFNGPDRDLWKTYDTVVYGDDRLSTTPSVPDDYEERVITMYRDIFGMWVKPGK
NS1AB_TASV1/1260-1545		DEYKTVWQVGPREKPLWWCFLKTEVLKLAKIEQDDIRMILCTDPVFTRIGAAFEQHQNSLMKLETENHHAQVGWSPFFGGIHRRATRLYGEHRYYVELDWTRFDGTIPPELFRRIKLMRFFLLDPKYKTPENRDRYNWYVENLIDKVVLLPTGEVCKIYGGNPSGQFSTTVDNNFVNVWLTVFELAYLFYKEHNRLPTICEIKKHTDWICYGDDRLLAVDKRFINSYDTAAVIAMYKDVFGMWVKPDNIKVFPSLEGVSFCGMVWTKRKGQYVGKPNVDKILSTLS
O70710_IFVS/2465-2952		HTFQSKIVPSVLQSEAYDPEKEPCIQSRTDPRYTHGADPLTDGVATIGQPTKPLNDEILMLAYESVRDELLGVLPPPYVQPPVSIREAITAERAPISSSMNLATSAGYPLAGRGSREKKKSDYILGGQLKASVHNKINKAYVQRTNGIRPPCVYWAHLKDELRPSEKLRRFGGTRVFSVPPLELVLNSRRFLLPFMDAFQSFPIEAHHAIGLNPNSGDWRRLRDTLLEKGPCLLQMDYKNYSDAIPKECVAKAFHIIVDYYRKWHCSTVEIENALKTLFLDTADAELLVYGDVFKVNNGVLAGHPMTSVVNSVVNLILMNYMWIKITRRRASEFFKLTYIIVMGDDVVISLPKQLTEEFDCRKICAEFAKYDIKVTDSEKNLTGEPKPYDSFDKFEFLS…
POL1_BAYMY/1633-2105		IGQMNKGLIDKHVIVGENDDVYDFMREHPTFTWLKDFMNEYAPSVLSYSAYYKDLCKYNRAKHVLTYNPEELHYATKGLIKMLEDAGLTQGSVRTPQQVISDIQWNTSAGPSYQGKKRDLCAHLSDDEVLHLAEVCRQQFLEGKSTGVWNGSLKAELRTIEKVEPEKTRVFTASPITSLFAMKFYVDDFNKKFYATNLKAPHTVGINKFGRGWERLHDKLNRPGWLHGSGDGSRFDSSIDPFFFDVVKTIRKHFLPSEHHKAIDLIYDEILNTTICLANGMVIKKNVGTQRQPSTVVDNTLVLMTAFLYAYIHKTGDRELALLNERFIFVCNGDDNKFAISPQFDEEFGHDFSPELVELGLTYEFDDITSDICENPYMSLTMVKTPFGVGFSLPVERII…
POL1_BBWVS/1175-1673		VGSGGKTSFLETPIEWQLNRPCGKIPSILVKGDVRLAGTENADYDPFAVGMTKYAKEAGPFEPNGLDRVCESIAETWHDASDGFEFGPVDLEAALNGIENMEYFDALVLSTSEGYPYRLDRKPGEKGKARYVEGEPGNLEITDERILADIHWFEEISKTQVPDLYCIECVKDERLPVRKVIKEPKSRLFTVLPMSYNLAIRKKFLNFVRFIMKRRDVLPCQVGINPYSRQWGKVADRLLEKGNSILCCDYSRFDGFLPKCIMVKIAEMFSNIVGETGAEREQTKNLMLACCSRYAICGRVLYRVENGIPSGFPLTVIVNSILNEILIKYAYWKCFETESLIRDHFDTYVAMVVYGDDNLISVSEAISSKFNGNFLVNFMCNLGIKVTDGVDKTKVGIEF…
POL1_CPMVS/1186-1687		IPLPTKTALVETPSEWHLDTPCDKVPSILVPTDPRIPAQHEGYDPAKSGVSKYSQPMSALDPELLGEVANDVLELWHDCAVDWDDFGEVSLEEALNGCEGVEYMERIPLATSEGFPHILSRNGKEKGKRRFVQGDDCVVSLIPGTTVAKAYEELEASAHRFVPALVGIECPKDEKLPMRKVFDKPKTRCFTILPMEYNLVVRRKFLNFVRFIMANRHRLSCQVGINPYSMEWSRLAARMKEKGNDVLCCDYSSFDGLLSKQVMDVIASMINELCGGEDQLKNARRNLLMACCSRLAICKNTVWRVECGIPSGFPMTVIVNSIFNEILIRYHYKKLMREQQAPELMVQSFDKLIGLVTYGDDNLISVNAVVTPYFDGKKLKQSLAQGGVTITDGKDKTSL…
POL1_CRLVP/1574-2081		FLEKTSLIPSLISTSIDVERTTEPAILSQRDKRLKDSINPEFDVFLEGMKKYAVEAHSLDEDLEVFEDALDRVFLEIPEHACEDLTNDQVCNGIEDDPYAEGIVMQTAEGFPFCTQRPAGASGKSWLFAGAPGDWHIVPGSLLANEMHKKEVAPSRGLFEPLIGIDFPKDEKVDSSKVYIKPKTRLFTILPVDYNILVRKYFLSSVSHIMTQHNTIPVKVGIDCLSNEWSILYHQLRSKGTNWFNGDYSRFDGITPRNVLQGIVKRINKFYNNKNSLAITDSNLSINSDLARSLLTDMASTRYGLTNGDLWYVTSGIPSGFPLTVIVNSLVNNFFIHFSYIKLMKREELNSLYPLHSFRQMVAYATYGDDNLVSVNDVITEKFNLVKIADLLAEHGVTL…
POL1_SDVS5/1437-1940		PRALRKTSIVPSIIHDNLWRKPETEPTILGKIDDRSPFPYDPYATIGEKFVQEVGPIDLSVGSDASLVVANIGSSWKAVGKPQCPTVLTWEVAINGDAAIPYCERLPLSTSEGYPDSIQRNFGEKGKKRFFDLKGENVRVPTPALMEELEVLERELQKEEVCLTCINTACAKDEKTAPKKVRVQPKTRIFEILPFQINIIIRRYLMFWMQLLMVAHDELPSKVGINVYSESWDRLLGRHTRLANHFTGDYSGFDTSTPRVLVYAIIDKINELADDGEVNQRTRRNIIRFVLNRYLISDGVLYEIHGGTPSGFAPTVMINSVVNEFYLKWSWIGLLKEAGYANQATLYAFHEATEISLYGDDNFVSVATPVASVYNLTTISNFLGRIGVKLGDGAKTGTI…
POL1_TORVR/1523-2014		TKLELVDEAFLVPSPVEVKIPSILSKDDPRIPEAYKGYDPLGDAMEKFYEPMLDLDEDVLESVMADMYDEFYDCQTTLRIMSDDEVINGSDFGFNIEAVVKGTSEGYPFVLSRRPGEKGKARFLEELEPQPGDTKPKYKLVVGTEVHSAMVAMEQQARTEVPLLIGMDVPKDERLKPSKVLEKPKTRTFVVLPMHYNLLLRKYVGILCSSMQVNRHRLACAVGTNPYSRDWTDIYQRLAEKNSVALNCDYSRFDGLLNYQAYVHIVNFINKLYNDEHSIVRGNLLMAMYGRWSVCGQRVFEVRAGMPSGCALTVIINSLFNEMLIRYVYRITVPRPLVNNFKQEVCLIVYGDDNLISIKPDTMKYFNGEQIKTILAKYKVTITDGSDKNSPVLRAKPLK…
POL1_TOTV/1134-1642		TVPHKTTLRRSGLFEAFGPAETAPSIISASDKRGEGFDPYVAGIQKYNETAQNFDEDIARLAYEGLRQAILPVLHSQRVPFGKPVTQNEDVVLNGVDGFDYFDGMELSTSCGYPYNKLGMGTSKREFVEPSGDGDRVQLKRTTPIFDDWEALDVEIRKGNFVELVTTQCAKDERLPLEKVFGKRKTRLFEILPFHYNMLVRKYFLDFSASLMASHNALPCKVGINPGGIEWTLLANGFRAVSDTGFSADYSSFDGRAPIFAFQWFCDLVDDYYGSPPGSPDSNARHVLLMMASCHYTICENKVFRLVGGMPSGFALTVIFNSLLNEFYMRYAFISLLRRPHIAAQAIGCKPSDFNKLFVAVYGDDNLVAVPMELHWYTLPAIAQELEMVNVIIKNGIDK…
POLG_AEVCA/1662-2124		ISVGSKTKYHKSPLYDFCPQEVIKCPTKLFYQGEIDVMQVMLAKYSSPIVSEPLGYATVVEAYTNRMVSFFSEPRQLTYDECINGIEGLDAIDLKTSAGFPYNTLGLRKSDLIINGKMAQRLQQDVEKMEEDLHMNRSIQVVFTTCAKDELRPLSKVMLGKTRAIEACPVSFTILFRRYLGYALAQIQSHPGFHTGIAVGVDPDQDWHCMWYSIVTQCDLVVGLDFSNYDASLSPFMIYHAGRVLGQICGLDPRLVDRIMEPIVNSVHQLGSMRYYVHGSMPSGTPATSVLNSIINVVNICHVLCALEKISVFEVFKLFKILTYGDDVLLCIKKEYLDQKSFPLSSFVQGLEELGLSPTGADKMEVKVTPVHKMSFLKRTFYVDEWSICHPRISEETVY…
POLG_BECN1/1159-1638		LPHGTKYSISPGMREEAHKCTHQPASLGRNDPRCNQTQVAMVVKALTPYTSAPAIEKLDPCMVAAITEVRTAIQSLTPKGGFRPLTFAAAWQSLDLSTSAGALAPGKTKRDLCDPDTGMPAGKYREMLLAAWSRAGTGTPLDHTYIVALKDELRPVEKVAEGKRRLIWGADARVALIASAALTPVANALKTVTNLLPIQVGVDPSSANCVSSWVGRLQRHDHCLELDYSKWDSTMSPVIINIAIDILCNTCGSDSLRMAVAQTLKSRPTALVEGVSVPTKSGLPSGMPFTSQINSIVHWILWSATVRKCSLPLHIGSVNELAPFLTYGDDGLYTIPSHLTKSIDEIISTLKGYGLSPTAPDKGANVEIKRTSFTYLSGPVFLKRRIVLTPGGHRALLDL…
POLG_BSTV1/2291-2733		ARSENRLSRQHVISGQRESFIHFVEASSKWRPLITPMLGRLQPSALNREAYYKDVLKYDKPIRLGTVHEEAFQSAVINVIRILENAGFERGGVKACFDYGKIFNDLNLDAAMGALYAGKKKDYFVEATDEEIEEMFLRSAGKICANGHGVWSALLKAELRPAEKVAANKTRTFTSAPIDILFGAKAVVDDFNKQFYKRHLLGPWTVGINKFNKGWDLLARSLMRYEWFIDADGSQFDSSITPLLMNAVLTIRLYFMERDDITELMLRNLYTQIISTCMLAEDGLIVQKHRGNNSGQPSTVVDNTLCLMIAMEYARQRAISDGHLNMQMRYVCNGDDLLINANEEAKDVVQGKYEQYIKELELNYCFDDAFQSIEGVEFMSHKFMLRNGIYIPKLARHRI…
POLG_BVY3/2632-3075		NTRHTYEGESQPFMAYLRECGDAETFFRPLLSHYIPSNLNGDAFKKDFFKYGKPVPVGLVHGPSFKIASDRVIKRFERVGYERHSIPFEFDAEAIRDDLNKHAAMGAQYVGKKEQHLDGISEEQFCDEFVASCCRLANNCDGVWKGSLKAELRSKEKVQENKTRVFTSAPYDVLLGGKACVMHFNKKFYANNTKGPWTVGINKLGLGWHRLLKSLPEGFVYGTGDGSQFDSSLTPLLINEVCRIRMYFMQDDELGQAMLRGLYRQIIWTLISMPDGSVVRKAKGNPSGQPSTVDDNTIMVMLAVEYVFAYLGITQEEMDTIFKYYANGDDLIFAIHPDRESILNEFTHLFAHLGLNYIFEDRTRNRAELEYMSLTGIEREGFYIPKLSRERISSIVQWR…
POLG_EMCVR/1844-2290		IHVPRKTALRPTVARQVFQPAYAPAVLSKFDPRTEADVDEVAFSKHTSNQESLPPVFRMVAKEYANRVFTLLGKDNGRLTVKQALEGLEGMDPMDRNTSPGLPYTALGMRRTDVVDWESATLIPFAAERLRKMNEGDFSEVVYQTFLKDELRPIEKVQAAKTRIVDVPPFEHCILGRQLLGKFASKFQTQPGLELGSAIGCDPDVHWTAFGVAMQGFERVYDVDYSNFDSTHSVAMFRLLAEEFFTPENGFDPLTREYLESLAISTHAFEEKRFLITGGLPSGCAATSMLNTIMNNIIIRAGLYLTYKNFEFDDVKVLSYGDDLLVATNYQLDFDKVRASLAKTGYKITPANTTSTFPLNSTLEDVVFLKRKFKKEGPLYRPVMNREALEAMLSYYRPG…
POLG_FCVUR/1263-1737		IPKGTRLHVSPAHTEDFEECSHQPASLGSGDPRCPKSLTAIVVDSLKPYCDKVEGPPHDILHRVQKMLIDHLSGFVPVNISSETSMLSAFHKLNHDTSCGPYLGGRKKDHMTNGEPDKPLLDLLSAKWKLATQGIALPHEYTIGLKDELRPVEKVAEGKRRMIWGCDVGVATVCAAAFKGVSDAITANHQYGPVQVGINMDSPSVEALHQRIKSAAKVYAVDYSKWDSTQSPRVSAASIDILRYFSDRSPIVDSAANTLKSPPIAIFNGVAVKVSSGLPSGMPLTSVINSLNHCLYVGCAILQSLEARGVPVTWNLFSTFDMMTYGDDGVYMFPMMFASVSDQIFANLSAYGLKPTRVDKSVGSIEPIDPESVVFLKRTITRTPQGIRGLLDRSSIIRQ…
POLG_HAVHM/1750-2215		MNVVSKTLFRKSPIYHHIDKTMINFPAAMPFSKAEIDPMAVMLSKYSLPIVEEPEDYKEASIFYQNKIVGKTQLVDDFLDLDMAITGAPGIDAINMDSSPGFPYVQEKLTKRDLIWLDENGLLLGVHPRLAQRILFNTVMMENCSDLDVVFTTCPKDELRPLEKVLESKTRAIDACPLDYSILCRMYWGPAISYFHLNPGFHTGVAIGIDPDRQWDELFKTMIRFGDVGLDLDFSAFDASLSPFMIREAGRIMSELSGTPSHFGTALINTIIYSKHLLYNCCYHVCGSMPSGSPCTALLNSIINNVNLYYVFSKIFGKSPVFFCQALKILCYGDDVLIVFSRDVQIDNLDLIGQKIVDEFKKLGMTATSADKNVPQLKPVSELTFLKRSFNLVEDRIRP…
POLG_HPE2W/1722-2163		MYINTKSQIHKSPVYGAVEVKMGPAVLSKSDTRLEEPVDCLVKKSASKYRVNKFQVNNELWQGVKACVKSKFREIFGVNGIVDMKTAILGTSHVNSMDLSTSAGYSFVKSGYKKKDLICLEPFSVSPMLEKLVQEKFHNLLKGNQITTIFNTCLKDELRKLDKIATGKTRCIEACEIDYCIVYRMIMMEIYDKIYQTPCYYSGLAVGINPYRDWHFMINALNDYNYEMDYSQYDGSLSSMLLWEAVQVLAYCHDSPDLVMQLHKPVIDSDHVVFNERWLIHGGMPSGSPCTTVLNSLCNLMMCIYTTNLISPGIDCLPIVYGDDVILSLDKEIEPERLQSIMAESFGAEVTGSRKDEPPSLKPRMEVEFLKRKPGYFPESTFIVGKLDTENMIQHLMWM…
POLG_HRV8A/1721-2163		VHVSSKTRLQPSVFHDVFPGTKEPAVLSSNDPRLETDFDSALFSKYKGNPACQVTPHMKIAVAHYAAQLSTLDINPQPLSLEESVFGIEGLEALDLNTSAGFPYVSLGIKKKDLIDKKTKDITKLRKAIDEYGIDLPMVTFLKDELRKKEKIKDGKTRVIEANSVNDTVLFRSVFGNLFSAFHKNPGIVTGSAVGCDPEVFWSTIPLMLDGECLMAFDYSNYDGSLHPVWFKCLSMLLEDIGFSSQLINQICNSKHIYKSKYYEVEGGMPSGCAGTSIFNTIINNIIIRTLVLDAYKNIDLDKLKILAYGDDVIFSYNFKLDMAVLAKEGEKYGLTITPADKSDVFQELTYKNVTFLKRGFRADERHSFLIHPTFPVAEIHDSIRWTKNPSCMQEHVLS…
POLG_NVN68/1300-1767		PALSTKTKFWRSSPEPLPPGVYEPAYLGGKDPRVQNGPSLQQVLRDQLKPFADPRGRMPEPGLLEAAVETVTSMLEQTMDTPSPWSYADACQSLDKTTSSGYPHHKRKNDDWNGTTFVGELGEQAAHANNMYENAKHMKPIYTAALKDELVKPEKIYQKVKKRLLWGADLGTVVRAARAFGPFCDAIKSHVIKLPIKVGMNTIEDGPLIYAEHAKYKNHFDADYTAWDSTQNRQIMTESFSIMSRLTASPELAEVVAQDLLAPSEMDVGDYVIRVKEGLPSGFPCTSQVNSINHWIITLCALSEATGLSPDVVQSMSYFSFYGDDEIVSTDIDFDPARLTQILKEYGLKPTRPDKTEGPIQVRKNVDGLVFLRRTISRDAAGFQGRLDRASIERQIFWT…
POLG_POL1M/1765-2208		INAPSKTKLEPSAFHYVFEGVKEPAVLTKNDPRLKTDFEEAIFSKYVGNKITEVDEYMKEAVDHYAGQLMSLDINTEQMCLEDAMYGTDGLEALDLSTSAGYPYVAMGKKKRDILNKQTRDTKEMQKLLDTYGINLPLVTYVKDELRSKTKVEQGKSRLIEASSLNDSVAMRMAFGNLYAAFHKNPGVITGSAVGCDPDLFWSKIPVLMEEKLFAFDYTGYDASLSPAWFEALKMVLEKIGFGDRVDYIDYLNHSHHLYKNKTYCVKGGMPSGCSGTSIFNSMINNLIIRTLLLKTYKGIDLDHLKMIAYGDDVIASYPHEVDASLLAQSGKDYGLTMTPADKSATFETVTWENVTFLKRFFRADEKYPFLIHPVMPMKEIHESIRWTKDPRNTQDHVR…
POLG_PVYN/2293-2763		VATMKSQLVTKHVVKGECRHFTEFLTVDAEAEAEAFFRPLMDAYGKSLLNRDAYIKDIMKYSKPIDVGVVDRMHLRKPSIGLSSTCNVHGFKKCAYVTDEQEIFKALNMKAAVGASYGCKKKDYFEHFTDADKEEIVMQSCLRLYKGLLGIWNGSLKAELRCKEKILANKTRTFTAAPLDTLLGGKVCVDDFNNQFYSKNIECCWTVGMTKFYGGWDKLLRRLPENWVYCDADGSQFDSSLTPYLINAVLTIRSTYMEDWDVGLQMLRNLYTEIVYTPISTPDGTIVKKFRGNNSGQPSTVVDNSLMVVLAMHYALIKECVEFEEIDSTCVFFVNGDDLLIAVNPEKESILDRMSQHFSDLGLNYDFSSRTRRKEELWFMSHRGLLIEGMYVPKLEEER…
POLG_PYFV1/2270-2778		PKSITKSTIVPSLIQPYMPRKPLTEPAILDPRDVRLGENRYDPMIDGIKKYEEQARPIKISWRNQIIESMAAQMQDWETFMVREGYMTMDLPMSVVINGIDGVEYYEPLNMSTSEGYPLILNRPKDAHGKEYLFETMESGERRIKSAKLEAHYESYGHALQSTEPFPLICIECPKDERRALDKIYEKPKTRLFSILPVEFNMHARRLFLDFNVFVMANRHKHGIMVGINPHSREWSDLAISLASFSPYGFNGDFANFDGMFHPSSFSMVSELANIFYGNFLSTERDNLTRMLTNRFSLMKGAILRVPGGGPSGFPMTVIFNSFINLFYLQSAWIMLARFNGRQDISHPCNFPKYVRACVYGDDNIVAIKMEVLPWYNLQTVSEALFDYFGVTMTDGAKN…
POLG_RGMVD/2263-2726		GNLITKHVIKGKSPTFDLFLSVDAQASDFFKPLMGDYAPSRLNREAFVKDITKYDTEIPIGNLSITDFENAVEDTYYILKDSGIEQCNYITDAIPIFDSMNMKAATGALYGGKKKDYFENYTDDMKQNILKESYIRLREGKMGIWNGSLKAELRSKEKVEANKTRVFTAAPLDTLLAGKGCVDDFNNQFYAAHLKGPWTVGITKFFGRWNDFLSELPPGWDYFDADGSRFDSSLTPFLLNAVLNIRKKFMINWAFGQRCLGNLYTEIIYTPIATPDGSVVKKMRGNNSGQPSTVVDNTIMVIIAMQYAISKAEFPAGRLRDQIRYFANGDDLVVAVEPSLSDKISSFSASFAELGLSYDFSNKVNDRSELQFMSHTGKLIDGMYIPMLERERICAILEW…
POLG_RHDVF/1279-1750		PVSGTRYAKVPGVPDEYKTGYRPANLGRSDPDSDKSLMNIAVKNLQVYQQEPKLDKVDEFIERAAADVLGYLRFLTKGERQANLNFKAAFNTLDLSTSCGPFVPGKKIDHVKDGVMDQVLAKHLYKCWSVANSGKALHHIYACGLKDELRPLDKVKEGKKRLLWGCDVGVAVCAAAVFHNICYKLKMVARFGPIAVGVDMTSRDVDVIINNLTSKASDFLCLDYSKWDSTMSPCVVRLAIDILADCCEQTELTKSVVLTLKSHPMTILDAMIVQTKRGLPSGMPFTSVINSICHWLLWSAAVYKSCAEIGLHCSNLYEDAPFYTYGDDGVYAMTPMMVSLLPAIIENLRDYGLSPTAADKTEFIDVCPLNKISFLKRTFELTDIGWVSKLDKSSILRQL…
POLG_RTSVA/2907-3417		PTSVTKTTICKSMIHGLIGEIKTEPSVLSAWDRRLPFPPGEWDPMKDAVKKYGSYILPFPTEEIQEVENFLIKKFRRKENSRRTRNVNSLEVGINGIDGSDFWSPIEMKTSPGYPYILKRPSGAQGKKYLFEELEPYPSGRPKYAMKDPELIENYERIKEEVTSGVKPSIMTMECLKDERRKLAKIYEKPATRTFTILSPEVNILFRQYFGDFAAMVMSTRREHFSQVGINPESMEWSDLINSLLRVNTKGFAGDYSKFDGIGSPAIYHSIVNVVNAWYNDGEVNARARHSLISSIVHRDGICGDLILRYSQGMPSGFAMTVIFNSFVNYYFMALAWMSTVGSSLLSPQGSCKDFDTYCKIVAYGDDNVVSVHEEFLDVYNLQTVAAYLSHFGVTYTDG…
POLG_SPMMV/2668-3129		FANVTRISKHVIKGKRPSFVEYCNTYPDNIFMRDNLCEHYGPSILSKAAFYKDFTKYDDPVKVGRLDCYAFDTALAMVHDTLSQLGFHGNSGSQWDIAEIFDDLNKKSSMGALYSGKKGQWMHGLTPEDAISLAVESYALLNSGHLGVWSGSLKAELRHVDKLKEGKTRVFTGAPIDTLLAGKILVDNFNNYFYKCHLQGPWTVGINKFNRGWNKLANYFNHDWVFIDCDGSRFDSSIPPIMFNAVCMLRSVFGDLDPDENQTLSNLYTEIVNTPILTIEGNIIRKFRGNNSGQPSTVVDNTLILMIAMEYAIAKVFVTRPDIKYVCNGDDLLINCPRSTANAISEHFKDVFADLSLNYDFDHVCDKITDVDFMSHSFMWLDTEQMYIPKLDKERIVAI…
POLG_SVSAP/1226-1696		MPTGTRYHRSPAWPEEQPGETHAPAPFGAGDKRYTFSQTEMLVNGLKPYTEPTAGVPPQLLSRAVTHVRSYIETIIGTHRSPVLTYHQACELLERTTSCGPFVQGLKGDYWDEEQQQYTGVLANHLEQAWDKANKGIAPRNAYKLALKDELRPIEKNKAGKRRLLWGCDAATTLIATAAFKAVATRLQVVTPMTPVAVGINMDSVQMQVMNDSLKGGVLYCLDYSKWDSTQNPAVTAASLAILERFAEPHPIVSCAIEALSSPAEGYVNDIKFVTRGGLPSGMPFTSVVNSINHMIYVAAAILQAYESHNVPYTGNVFQVETVHTYGDDCMYSVCPATASIFHAVLANLTSYGLKPTAADKSDAIKPTNTPVFLKRTFTQTPHGVRALLDITSITRQFY…
POLG_VESVA/1377-1852		IMKGTRLHVSPAHVDDYEECTHQPASLGAGDPRCPISLTGIMVNNLQPYTEASPGPDTATLNRVSKMLTSHMEGYVPKVHKTEEDSISAFYMLNHDTLCGPYIGARKKDHVKDGVLDKNLLDLLSSKWNRAKLGLALPHEYALGLKDELRPKDKVAVGKRRLIWGCDVGVSTVCAAAFKRVSESIMANHALGFIQVGINMDGPAVEDLFKRLERPKHDRYCVDYSKWDSTQPPKVTSQSIDILRHFTDKSPIVDSACATLKSNPIGIFNGVAFKVAGGLPSGMPLTSIINSLNHCLMVGSAVVKALEDSGVRVTWNIFDSMDLFTYGDDGVYIVPPLISSVMPKVFANLRQFGLKPTRTDKSDAEITPIPADEPVEFLKRTIVRTENGVRALLDRSSII…
POLN_ABPVR/1406-1898		EPGKTDIRPSLVYGKISEIKTKPAILRNVIVDGKIVNIKHKNLKKCAMDTPYVSKEMTEEAFQLVKSVWLKGMRNELKKVLTYEEAICGNDSSEFISAINRSSSPGFPWIRDRIKGTKGKQGWFGAEGEYILDEDVFEAVKTRIQNAKNGVRTPVMWVDTLKDERRPIEKVDQLKTRVFSNGPMDFSITFRMYYLGFIAHLMENRITNEVSIGTNVYSQDWNKTVRKLKTMGPKVIAGDFSTFDGSLNVCIMEKFADLANEFYDDGSENALIRHVLLMDVYNSTHICGDSVYMMTHSQPSGNPATTPLNCFINSMGLRMVFELCSKKYSALNGTKCYVMKDFSKHVSIVSYGDDNVINFSDEVSEWFNMETITEAFEKLGFTYTDELKGKNGEVPKWRT…
POLN_CRPVC/1252-1761		VGQAVKTTLLKSCIYGMLSKPITKPAHLTRTRLPNGEIVDPLMKGLKKCGVDTAVLDAEIVESAALDVKQVVLTQYNSMLDVNKYRRFLTYEEATQGTGDDDFMKGIARQTSPGYRYFQMPRKLPGKQDWMGSGEQYDFTSQRAQELRRDVEELIDNCAKGIIKDVVFVDTLKDERRPIEKVDAGKTRVFSAGPQHFVVAFRKYFLPFAAYLMNNRIDNEIAVGTNVYSTDWERIAKRLKKHGNKVIAGDFGNFDGSLVAQFFGQSCGKSFYPWFKTFNDVNTEDGKRNLMICIGLWTHIVHSVHSYGDNVYMWTHSQPSGNPFTVIINCLYNSMIMRIVWILLARKLAPEMQSMKKFRENVSMISYGDDNCLNISDRVVEWFNQITISEQMKEIKHEY…
Q0ZQM1_DHAV/1810-2228		YHQPRKTAYMKSPVYEDSPYEPAVLSINDQRLGVKIEDMAKKASDKYIGNVFQPPPEAFQLAKTHVAEKLSRVLGCHDTISYESAVSSDVIPMNWDTSPGIKYKGETKRQLVLKSSFRQDVLKQLQSPSTVFTCYLKDELRKKEKIKEGKTRGIEACNFDHTVAYRMVMGDIFSNIYDDSFIMSGCAVGINPFCEWDNLLANLQPYNLCLDFSGFDGSLSAQILEEAVDVLSYFHNDPALVKRIHAPTIYSTHYVTDEIWQVEGGMCSGSPCTTVVNSIVNQLACYTILAVLGYDINQCYVVSYGDDCVLSVPEVRDISKLSHYFKLFFGMTATASDKESDITWLAPMEIEFLKRTPAFLPGTRKIIGVLDKEVLEGKIQWCKGPEAFKQQLDSFLLEA…
Q155Z9_SVV1/1731-2179		VHVPRKSKLRKTTAHAVYKPEFEPAVLSKFDPRLNKDVDLDEVIWSKHTANVPYQPPLFYTYMSEYAHRVFSFLGKDNDILTVKEAILGIPGLDPMDPHTAPGLPYAINGLRRTDLVDFVNGTVDAALAVQIQKFLDGDYSDHVFQTFLKDEIRPSEKVRAGKTRIVDVPSLAHCIVGRMLLGRFAAKFQSHPGFLLGSAIGSDPDVFWTVIGAQLEGRKNTYDVDYSAFDSSHGTGSFEALISHFFTVDNGFSPALGPYLRSLAVSVHAYGERRIKITGGLPSGCAATSLLNTVLNNVIIRTALALTYKEFEYDMVDIIAYGDDLLVGTDYDLDFNEVARRAAKLGYKMTPANKGSVFPPTSSLSDAVFLKRKFVQNNDGLYKPVMDLKNLEAMLSYF…
Q2HWK3_RSET1/1157-1599		LVKTNTGKSLLAKVRILDDIETVSGIDGMKFVDAMKPTTSMGWPVNKAKTTFLTDLVYDPEEHKTTVCPRVLDDETLALARKARLAWLDDKRSYDIFKTCTKDEPTKITKDKVRCFQASPVSLQFNIRKYFLTLCHFLSSASLVSECAVGINSQGRGWHELNQHMIKYGKNRIVAGDFKAYDQHMSARMTLMAAKVFEYIAGLAGYTEEELKIMRGASTEVSYPVMSLNGELIQLYGSNPSGQNLTVYTNSIVNSLYHRCAFRKIYPNFSGRYRDAVALMTYGDDVKMSVSPKFPDYNHTRIQSEFNKQGIEYTMAEKEAASVPFIQHEDADFLKRKSRWEPSYSYTEGDGTINKGMWLAMLDEESIFKSLHANLASKVKSPEEVSVQCIEGALREWWF…
Q33DY4_AURN1/1024-1531		AEELTGVSPFKDGKPLYGAPPFSPGFNPNTGEYQGPYNHFVKKCGVVKKSLHPEILRQTIDTVREHILSGLKAKGVTKIAPVTLEVAQNGHPEDFYMRAMKPSTSGGWAWPGSKKKYSEQCSLDFKSDAYMPLYDVKEQVVEQLLAYERGEDALPLLGAQLKDEPRAYKKIVDRKTRVFCMSPYESTLVNRMYLMPFYTLMVEHGDIFRTAIGINMHSQDVGDLVTRMTDFSDQFMEGDYGGYDTSMPYDIGLAANTVVYQVCQDLGYDSHALQMVRGILSDNLYPTVVMRGDVFAAPALQPSGKYATAEDNSLRGLILMVYAWISECTDIGDQCTGRARTTQFQPEDFFTQVLPVIYGDDMLAGVKPVAQQFYNNNTYQTFCKEVYGLEFTNAQKTAE…
Q66776_ERBV1/2133-2571		VHVPRKTKLRPTVAINTFECDVEPAVLSKFDRRLEEPDSFELTLLHKNDRRYPEDTSMDKHLEAAVEAYASSLFAQIGTDNGIISEYEAVTGIENLDSVETTTSPGLPYTTAGIPREALFDPDKTQLIGPAAERLQEFLRGDFSKHVFQTFLKDELRSKAKVRAGNTRVVEVAAVDHVVAGRMLLGKFTAKMHANNGLGIGSAVGCNPDVDFTRFAYQILEWDYVYDIDYKNFDASHSPKVFQYLKKLLSPENGFDVRLQKYIDSLCYSKHQFGDTYYECEGALPSGCSATSILNCLMNNIVLRAAAYDVFTNYEEGDLAFLTYGDDVLLCANQPLPLERFRKSLAKLGYTITPADKSSVFPEVSTLADVVFLKRRFKPDEEFPFLFKPVMDVRNLQDH…
Q6YDQ7_9VIRU/112-400		SFASLNRVQRKSMINAISKAKKAFKLPYQREPLDWHEVGRHFRRDTSAGVSFMGQKKGDVMEEIYHEARWLGHRMKQNGRAKFDPSKMRFPPCLAGQRGGMSEASDPKTRLVWIYPAEMLAIEGFYAPEMYHAYMDDPLSPMLNGKSSQRLYTEWTCGLRDGEMLYGLDFSGFDTKVPAWLIRVAFDILRQNIRWDSFRGEKVSKRDAQKWRNVWDGMVWYFINTPILMPDGRMFRKYRGVPSGSWFTQMIDSVVNYILVDYLAACQQCEIRALRVLGDDSAFRSCDPF
Q7T7T5_HARNA/1275-1680		QCKVIYPPLTLNQIVCGIDGEGHIDHMEQNTSAGCPHFGPKSQFMRFETDSNGEQVFIGLTDVQQQSFDEMIACLERGLPVPCLFVATKKDEALRIGKVPRTFYAASMNVIMAVRKYFCPVLQALKANPIHAEIAIGTNAFGKDWADIYSHLASHSTETVIAGDYSSFDMSHNADAVRCAMQVLLDLIDESSLYSDVDKLAARTLVESLGQSFLAFDGTWMQVIGWVMSGVPLTAELSSTLNQIYMRVVWKVVTQRPISDFRSHVALIVYGDDNNAAVRDEPRYNFQSVAVTMGKFRMTYTNTDKNDEMHIYQRLEDAEFLKRLWVPGPLKVYAPLSWDSINKRIVWTRSRAPDRVRSLVYSVAADCLEHQFEGLEYWEKFCHTLCQEEEVDGQVPYKH…
Q8JJT0_PSV13/1874-2321		INVRTKTAFHPSVFHDVFPGSKEPAAMSTNDPRLEVDLHEAIFAKYKGNVDATLPEEALIAIDHLVSKFKAIVPDDLTEKMSLEDVVYGTDNLDGLDLTTSAGYPYNTMGIRKKDLIPPKGQSLSPLLKALDLYGYDLPFTTYLKDELRPKEKVKMGKTRVIECSSLNDTIMMKQTFGRLFQVCHKNPGTYTGGWVGCNPDVDWSKLREIGDAYVCAFDYTNWDASLSPLWFDALKLFLSKLGYSGRDLVLIAQLCYSNHIYKNEGYKVAGGMPSGCSGTSVFNSIINNIVIRTLIMLVYKNINLDELLVLCYGDDLLVAYPYELDPNVLVPLAKSYGLTITPADKSTTFQTGTKLTDVTFLKRGFKFDEEYPFLCHPVFPMEEVHESIRWTKNASYTQ…
Q9DLK1_FMDVP/1865-2317		VHVMRKTKLAPTVAHGVFNPEFGPAALSNKDPRLNEGVVLDDVIFSKHKGDTRMSEEDKALFRRCAADYASRLHSVLGTANAPLSVYEAIKGVDGLDAMEPDTAPGLPWALQGKRRGALIDFENGTVGPEVEAALKLMESREYKFVCQTFLKDEIRPLEKVRAGKTRIVDVLPVEHILYTRMMIGRFCAQMHSNNGPQIGSAVGCNPDVDWQRFGTHFAQYKNVWDVDYSAFDANHCSDAMNIMFEEVFRTEFGFHPNAEWILKTLVNTEHAYENKRIVVEGGMPSGCSATSIINTILNNIYVLYALRRHYEGVELDTYTMISYGDDIVVASDYDLDFEALKPHFKSLGQTITPADKSDKGFVLGHSITDVTFLKRHFHMDYGTGFYKPVMASKTLEAI…
Q9WJ28_PTV1F/1795-2234		FVYTPTRTSLKPTFVCVDPKLEPAALSHLDPRLKEPENFKAVILSKHVGDSLQLPWGIRWASYKYAERIRAMLPPDFLEPLSVREAVEGIDGLDPMDMDKSPGLPYVKKGLRRTDLWNPKTGSSLELMAEINRYLDYNYDKHVFLTFLKDELRPKEKVQAGKTRVIDVAGFGHAIVGRMLFGRLFAFFHKNPGWNTGSAVGVNPDLAWTQIFYTAPSRNVLAMDYSGFDASHTSGMFCILKHFLTTLGYGTLQLSYIDSLCYSKHHWDDETYRLDGGLPSGCSGTTIFNTIMNNIVARAAASYAADGPVGILCYGDDILVSSPEKFPVSDWLEFYSKTPYKVTAADKSEQIDWRDITQCTFLKRGFVLDGSLVRPVMEEQHLAELLKWARPGTLQAKLL…
Q9WPZ7_GAVAU/4727-4980		HCGINKLINGIKAGFNPKGKSKWISQDYPKFDTCVDTMAQYSYIVNHAYHYTHTNLSLIVRGLCQLIANSTSPIIYYNSILIRKLHGVSSGDGATAIKNSHCNSVITNIAFYRQIVDNQVPEEYRGLQSTLYTTLINGIHSKDDAYSTHRAFEWNISRCATLSDDTLAIINPDVLDLDQYLSSYRTLGGYEITNEKKIFVRDEPYEFTFRYFFKEDGFWYNAPLIERVFSSIVQCSKATSLCPEIMAGRLLSIL
R1AB_BRV1/4879-5187		DAVYRALGPENITKLFEYAQKAPLPFCTKIITKFALSAKARARTVSSCSFIASTIFRFAHKPVTSKMVEVAQNSQGFCLIGVSKYGLKFSKFLKDKYGAIEQFDVFGSDYTKCDRTFPLSFRALTAALLYELGGWEEDSWLYLNEVNSYMLDTMLCDGMLLNKPGGTSSGDATTAHSNTFYNYMVHYVVAFKTILSDLSDCNKVMRIAAHNAYTTGDYGVFNTLLEEQFQTNYFLNFLSDDSFIFSKPGALKIFTCENFSNKLQTILHTKVDLTKSWATTGHIEEFCSAHIIKTDGEYHFLPSRGRLLA
R1AB_CVMA5/4977-5237		IYAYTKRNVLPTLTQMNLKYAISAKNRARTVAGVSILSTMTGRMFHQKCLKSIAATRGVPVVIGTTKFYGGWDDMLRRLIKDVDSPVLMGWDYPKCDRAMPNILRIVSSLVLARKHDSCCSHTDRFYRLANECAQVLSEIVMCGGCYYVKPGGTSSGDATTAFANSVFNICQAVSANVCSLMACNGHKIEDLSIRELQKRLYSNVYRADHVDPAFVSEYYEFLNKHFSMMILSDDGVVCYNSEFASKGYIANISAFQQVLY
R1AB_IBVB/4438-4717		SAGYPFNKFGKARLYYEMSLEEQDQLFEITKKNVLPTITQMNLKYAISAKNRARTVAGVSILSTMTNRQFHQKILKSIVNTRNASVVIGTTKFYGGWDNMLRNLIQGVEDPILMGWDYPKCDRAMPNLLRIAASLVLARKHTNCCSWSERIYRLYNECAQVLSETVLATGGIYVKPGGTSSGDATTAYANSVFNIIQATSANVARLLSVITRDIVYDNIKSLQYELYQQVYRRVNFDPAFVEKFYSYLCKNFSLMILSDDGVVCYNNTLAKQGLVADISG
RDRP_BPPH6/19-638		FANNIKAQQASKRSFKEGAIETYEGLLSVDPRFLSFKNELSRYLTDHFPANVDEYGRVYGNGVRTNFFGMRHMNGFPMIPATWPLASNLKKRADADLADGPVSERDNLLFRAAVRLMFSDLEPVPLKIRKGSSTCIPYFSNDMGTKIEIAERALEKAEEAGNLMLQGKFDDAYQLHQMGGAYYVVYRAQSTDAITLDPKTGKFVSKDRMVADFEYAVTGGEQGSLFAASKDASRLKEQYGIDVPDGFFCERRRTAMGGPFALNAPIMAVAQPVRNKIYSKYAYTFHHTTRLNKEEKVKEWSLCVATDVSDHDTFWPGWLRDLICDELLNMGYAPWWVKLFETSLKLPVYVGAPAPEQGHTLLGDPSNPDLEVGLSSGQGATDLMGTLLMSITYLVMQLD…
RDRP_CPVKS/22-375		APKKIFRSKYIPTGLVPRLKYWRDVPSRAEMSKRIGKYFEDEFKFYPNEEKLNEAVNIVQEKWISHYGTSLNVTSVSESFRTLPKSTSAGLPFKSGCTKYEARNKMMRFARSQWDRVSKELQLQVLPCRLGARCQLRKRGENKPRLIWAYPGYLSIIENQYLTAIKKVPPPNFIGWSTNWLDGGKSLNRLLFGDKWTWQSIAQIDFSSFDATVRTELIFHAFKILRSLFDLTRTENIMLDQLRHYFINTPILFYDKIIVKNRGIPSGSAFTQIIGTIVNMIACQYASLRSRDYNLRIPFSCWLGDDSFLNFETALCRQEFEYDYLEKFKELGLNVSIDKTHYTTRFIDDFEVRF
RDRP_HPBVH/194-421		KPTDVKQRVVWMFPFAVNIRELQVYQPLILTFQRLGLVPAWVSMEAVDRRITKMFDTKGPRDVVVCTDFSKFDQHFNPTCQSVAKELLADLLTGQEAVDWLERVFPIKYAIPLAYNWGEIRYGIHGMGSGSGGTNADETLVHRVLQHEAAISHHTTLNPNSQCLGDDGVLTYPGISAEDVMQSYSRHGLDMNLEKQYVSKQDCTYLRRWHHTDYRVDGMCVGVYSTMR
RDRP_NODAM/531-717		GRIISSFADMRFLLRFSSYTLAFRDQVLHAEHNRHWFCPGLTPEQIATKVVDYVSGVEEPSEGDFSNFDGTVSEWLQRHVMNAVYLRYFNHRAQRDLRSYTDMLVSCPARAKRFGFAYDAGVGVKSGSPTTCDLNTVCNGFLQYCSIRMTHPELTPIDAFRLIGLAFGDDSLFERRFAKNYAKVSAE
RPOA_EAVBU/2108-2368		FDPIPAPDKYCLETDLESCDRSTPALVRWFATNLIFELAGQPELVHSYVLNCCHDLVVAGSVAFTKRGGLSSGDPITSISNTIYSLVLYTQHMLLCGLEGYFPEIAEKYLDGSLELRDMFKYVRVYIYSDDVVLTTPNQHYAASFDRWVPHLQALLGFKVDPKKTVNTSSPSFLGCRFKQVDGKCYLASLQDRVTRSLLYHIGAKNPSEYYEAAVSIFKDSIICCDEDWWTDLHRRISGAARTDGVEFPTIEMLTSFRTKQ
RPOA_PRRSL/2721-3033		CTLKKQYCSKPKTRTILGTNNFIALAHRSALSGVTQAFMKKAWKSPIALGKNKFKELHCTVAGRCLEADLASCDRSTPAIVRWFVANLLYELAGCEEYLPSYVLNCCHDLVATQDGAFTKRGGLSSGDPVTSVSNTVYSLVIYAQHMVLSALKMGHEIGLKFLEEQLKFEDLLEIQPMLVYSDDLVLYAERPTFPNYHWWVEHLDLMLGFRTDPKKTVITDKPSFLGCRIEAGRQLVPNRDRILAALAYHMKAQNASEYYASAAAILMDSCACIDHDPEWYEDLICGIARCARQDGYSFPGPAFFMSMWEKLR
S4VD62_9PICO/1791-2229		YTKYSPSPVSLVIRSELEPAVLSAHDNRLEVKRESNAMFLLEKTQKYDTNVTVPRPLLLQTLATEYGTHLRNLMSTLASPASIEEAVFDTVCPMDHRASAGPHYPGVKRSELIDFQRRTISDRLREDVVALRAAFARGDNVYLPFSSFLKDELRPKPKVRNGDTRVVECSSLHYTVAFRMQFLSVLRMMYGSDPNQTGLAPGMNVYLEFSTMVSNLYPNNLCLDFKKYDSRLPSDVMSVAADLFASLTEDPVVSRRYFDPIIDSIHEVGPYRVEVHGGMPSGCAVTTLLNSVCNVLMCSYAVLLQDPDMDFQVVAYGDDNIVSTAEPLDVPAFRSVLASDFGMVTTSADKSEECYQVPPEQVDFLKRRLRWTSDFPVPVPVLPLDSMLSRLCWCKGPHE…
U5XL86_9PICO/1898-2350		VHVPRRSTLVPSPAFGAFPVLKEPAPLTNKDPRLNPDVDLDVSVMAKHNKGDLTKPWPNLEAAVALYFSYLPDHFRTLSMHEAINGTPGLDGMDLTQAAGYPWNTRGVSRRSLFIDTPGGYKPTPELEKSVDDCLDNPDYWYTSFLKDELRPTEKVALGATRVVEAAPVQAIIAGRMLLGGVLEHMQSNPCQYGSAVGCDPDRDWTRIYWDFNEFDEVWDMDYKCFDATLPTVAFELIANELAKRIGDPRVIPYLRSVSNSQHVFGRQAYIMTGGNPSGCVGTSCWNSIINNCVLLSALMSHPDFDPDRYRILAYGDDVIYAHEPTIHPSFVADFYRKHTSLVVTPASKAGSFPEHSSILTVTFLKRHFVPDETYPMYVHPVIDPETYRNSVMWTRGGP…
U6MSS9_9EIME/8-212		PEKMAQGKALTRAVSVGEPSEHYLFYPLYNPLFRRITQLVSASNVNAVIQIGVRKNSRDWPRLWERFSQYDYILTTDWSGFDTSISPELLRLAWDILVKAVDLHREEDRILIANLTNLYEMNFVGGIMHHAGYTLAKEGGIPSGSILTSIVGSVVNYIVLKALLSDLPNIKAFEISVYGDDAIVGLNTEDDLVNPKIKRAFLHRL
X2FKI7_9PICO/2405-2861		PHVPRRSRLIKSPAYGAFPVTKEPAVLSKYDSRTDKDVDEVAFSKQGGGDLDEPWPSLIPATKLYFSHCNFSKLRTLTMLEAINGTPLLDGIDMNQSPGYPWCLTRNRRSLFDIGEDGLYHPCPELYQEIEACLHNPDYFYTTFLKDELRGVDKVAAAKTRLIEAAPIHAIIAGRMLFGGLFEVMHSQPGSYGSAVGCDPDYHWTPFYHNFLDYREVWALDYSNFDSTIPSVIFKLIGEELAKIIELPPSIPPGSIQKYVQSIYLSKHVFGDHWYTMKGGNPSGCVGTSIFNSMVNNISLLSAMLTHPDFDSSAYRILCYGDDVIYATVPSIHPSFIADFYHKHTLFKVTPADKGNTFPETSSIHDVTFLKRHFVPDERFPTYIHPVISPETYQQSVMW…
X2L6K2_MOVA2/2087-2547		VAVNRKTQIKKSPLFDVFKPEAGTAVLSQYDRRLADGVVLDEALFEKHVSDMEKLPKEFEIACDMYANELFSKIGTNNGVVSMYRAMNGDGISEAMDMSKAVGYPYCLESIHRVDLIETKETPEGKVYFPTKRLEEETRKFFYGEEKPKFVTFLKDEVRSNEKIKQGKTRIVDASPFPYAIAGRMVMQNFMSNMMAHNGIETGSAVGCDPDVAWTRYFFELTDRYVFDLDYKAFDSTHPTAIFNLLADRFFLPKYGFDQEAVRIFLNGLSDSDHVYESKHFRIRGGLPSGCPCTSILNTVINNIIVRAAMLGAYQVDTIDFQNFKMLAYGDDVVYSTPQPIKPKDLADWLHSNTNYKVTPASKAGEFPDESTIWDVTFLKRAFIPDENHGQLIKPVMSM…

## Sheet: Phage_RNR
sp|P32282|		MQLINVIKSSGVSQSFDPQKIIKVLSWAAEGTSVDPYELYENIKSYLRDGMTTDDIQTIVIKAAANSISVEEPDYQYVAARCLMFALRKHVYGQYEPRSFIDHISYCVNAGKYDPELLSKYSAEEITFLESKIKHERDMEFTYSGAMQLKEKYLVKDKTTGQIYETPQFAFMTIGMALHQDEPVDRLKHVIRFYEAVSTRQISLPTPIMAGCRTPTRQFSSCVVIEAGDSLKSINKASASIVEYISKRAGIGINVGMIRAEGSKIGMGEVRHTGVIPFWKHFQTAVKSCSQGGIRGGAATAYYPIWHLEVENLLVLKNNKGVEENRIRHMDYGVQLNDLMMERFGKNDYITLFSPHEMGGELYYSYFKDQDRFRELYEAAEKDPNIRKKRIKARELFEL…
sp|O64173|		MTNTIPNWIKLNNEIMIQKDGKYQFEKDKEAVHSYFVDYINQNTVFFHDLKEKLDYLIKNDYYEEEFLSKYTFEQIKSIYKIAYSYKFRFPSFMSAFKFYNDYALKTNDKTKILERYEDRVSIVALYCADGDYEKAVEEVHTMMKQEYQPATPTFLNAGRKRRGEMVSCFLLEVGDSLNDISRAIDISMQLSKLGGGVALNLNKLRAKGEAIKDVENATKGVVGVMKLLDNAFRYADQMGQRQGSGAVYLSVFHPDITDFLDTKKISADEDVRVKTLSIGVVVPDKFIELAREDKDYYMFYPHSVYKEYGQYLDELDINEMYDELVENPRVRKAKGNARKLLEQLAILRSESGYPYIMFADNVNKVHPNEHISKVKFSNLCVTGETLLLTENGYEKAAD…
tr|A0A1D8KQP6|		MKEIHVVKRDGQKVLLNLDKIHVMVEHACNGLAGVSESQVEMNAGLQFFDGIKTADIQEILIRSANDLISLDAPNYQFVAARLLLFSLRKAVYNGHPDGHPPLREHVERCVARGVYDATILAKYTDEEWEKLNSFMDHDRDYLFTYAGVRQVVDKYLVQDRSSGEVYETPQFMYMMIAATLFQDDDKFYRLEYVKKYYDAISKHRINIPTPVMAGVRTPLRQFASCVLVDVDDTLDSIFSSDMAIGYYVAQRAGIGINAGRIRGINSKIRDGEVQHTGVVPFLKKFESTVRCCTQNGIRGGSATVHFPIWHQEIEDIIVLKNNKGTEDNRVRKLDYSIQISKLFYERFISNGIISLFSPHDVPGLYDAFGTDSFDSLYVDYESDKSIPRKTIGAQELFL…
tr|A0A0E3HKT7|		MEKIMNSVISVVKRSGDKEVLDINKLHVMVEAACDDLSGVSASQVEMNSNIQFYDGITTDAIQEILIKSASDLIDLDHPNYQFVAARLLLFAVRKQVFDRMHELPDVKSHVRKCVDAGVYDAEIFDLYSDEEFAEFDKIINHDRDYIFTFAGLRQVVDKYLVQDRTNNKMYETPQFMYLLIAATIFSQYPRDTRMSYVKRYYDAISKHRINIPTPIMAGVRTPLRQFASCVLIDSDDSLDSIFSSDMAIGRYVAQRAGIGINAGRIRGLNSKIRGGEVSHTGVIPFLKKFETTVRCCTQNGIRGGSATVHFPIWHQEIEDIMVLKNNKGTEDNRVRKLDYSIQLSKIFYERFIQNGEISLFSPHDVPGLYDAFGTDDFDTLYRMHELNDAVPRKTVKAQ…
tr|A0A0E3FP45|		MEKIMNSVISVVKRSGDKEVLDINKLHVMVEAACDDLSGVSASQVEMNSNIQFYDGITTDAIQEILIKSASDLIDLDHPNYQFVAARLLLFAVRKQVFDRMHELPDVKSHVRKCVDAGVYDAEIFDLYSDEEFAEFDKIINHDRDYIFTFAGLRQVVDKYLVQDRTNNKMYETPQFMYLLIAATIFSQYPRDTRMSYVKRYYDAISKHRINIPTPIMAGVRTPLRQFASCVLIDSDDSLDSIFSSDMAIGRYVAQRAGIGINAGRIRGLNSKIRGGEVSHTGVIPFLKKFETTVRCCTQNGIRGGSATVHFPIWHQEIEDIMVLKNNKGTEDNRVRKLDYSIQLSKIFYERFIQNGEISLFSPHDVPGLYDAFGTDDFDTLYRMHELNDAVPRTTHKAQ…
tr|I3WW20|		MKVIKSSGIAQEFDPAKIIQVLEWSVEGTTINPYELYERAQVFFKDEMTTTEIQRAIVKVAADSIQVESADYQYVASNLAMFGLRKEVFGQFDPPHLYDHVKSGVEQGVYDKELLTKWSKADYDSLNSIIDHDRDFNFTYAGAMQVKDKYLVKDRSSGKIYETPQFMFILIGMCLHQDEPLDKRIQYVKDFYDATSLKQVSLPTPILAGVRTPTRQFSSCVLIETGDSLDSITESTSAIVKYVSKRAGIGIGGGAIRAEGSKIGPGEVKHTGVTPFWKLKNAAVHSCSQGGIRKGSATAYWPIWHLECENLMVLKNNKGIEENRIRHMDYGIQLNNLMIERYLMDDYVTLFSPDVLEGKLYDAFFRDENLFRELYENLEKDPFVRKKRIKATELFMGLF…
tr|A0A0E3HMF4|		MNSVISVVKRSGDKEVLDINKLHVMVEAACDDLSGVSASQVEMNSNIQFYDGITTDAIQEILIKSASDLIDLDHPNYQFVAARLLLFAVRKQVFDRMHELPDVKSHVRKCVDAGVYDAEIFDLYSDEEFAEFDKIINHDRDYIFTFAGLRQVVDKYLVQDRTNNKVYETPQFMYLLIAATIFSQYSRETRMSYVKRYYDAISKHRINIPTPIMAGVRTPLRQFASCVLIDSDDSLDSIFSSDMAIGRYVAQRAGIGINAGRIRGLNSKIRGGEVSHTGVIPFLKKFETTVRCCTQNGIRGGSATVHFPIWHQEIEDIMVLKNNKGTEDNRVRKLDYSIQLSKIFYERFIQNGEISLFSPHDVPGLYDAFGTDDFDTLYRMHELNDAVPRTTHKAQELIM…
tr|A0A0E3I2Z5|		MEKIMNSVISVVKRSGDKEVLDINKLHVMVEAACDDLSGVSASQVEMNSNIQFYDGITTDAIQEILIKSASDLIDLDHPNYQYVAARLLLFAVRKQVYDRMHELPDVKSHVRKCVDAGVYDAEIFDLYSDEEFAEFDKIINHDRDYIFTFAGLRQVVDKYLVQDRTNNKMYETPQFMYLLIAATIFSQYSRETRMSYVKRYYDAISKHRINIPTPIMAGVRTPLRQFASCVLIDSDDSLDSIFSSDMAIGRYVAQRAGIGINAGRIRGLNSKIRGGEVSHTGVIPFLKKFETTVRCCTQNGIRGGSATVHFPIWHQEIEDIMVLKNNKGTEDNRVRKLDYSIQLSKIFYERFIQNGEISLFSPHDVPGLYDAFGTDDFDTLYRMHELNDAVPRTTHKAQ…
tr|A0A385EFI3|		MPVSPASVRIDSARDSRLDDFSKQTLKERYLLPHETSPQEAYARASAAFADDADHAQRLYDYASKGWLSFATPVLSNGGSERGQAISCFLTSVEDSRQGIFDHWDEIGWLSSVGGGVGANWSELRGNGEKTSRGSQSTGIIPFIAVTDRIILSVSQGGTRRGSLAVYLDVNHPEIEEFIVGRKPTGGDQNRKFTNLHNAVNITDEFMHHVMSGAPFPLRSPKTGEIIRTVNPRELWKLILETRMQTGEPYLHFIDTTNRHLPETQKAKGLKVRQSNLCVTPDTEVLTDTGYLPIEALAGGKHKVWNGEAFSEVEVVQTALSAELVRVWFSDGSYLDCTPYHKFYDEDGVEHRAGELANGLVLEPTRHPIIEGGVVVSDEKAYAAGWATMAGFEDDNRTA…
tr|E5DPX3|		MLVRKSSGITESFDKQKLYRIITFATTGTRIDPIEIMSGIMSSITNGMSTKDIQKLAIKFAADRISIEQPDYQYVAARLQMYALRKQAYNQFDPPHLKRHTLELVQDGIYDPDLATKWTDEEFSELNNYIIHERDFNLAYAGVMQFKEKYLAKDRSTGELYETPQMLYMLVAMCLHQDEKTDRLAKVKNFYDVTSLGKLSLPTPILAGVRTPTRQFSSCVKIESGDELDSINATASSIVDYISKRAGIGINGGAIRAEGSRIRSGEVRHTGIIPFWKYFQTAVKSCSQGGVRGGAATLYYPMWHLEVEKILVLKNNKGVEENRIRHLDYGIQINKMFWERLKNDDYITLFSPDVQNGELYDLFYKDPVKFKELYEMLEEEPFVRKKRIKASEIFNLFAQ…
tr|A0A2K9VGB7|		MQLINVIKSSGVSQSFDPQKIIKVLSWASEGTSVDPYELYENIKSYLRDGMTTDDIQTIVIKAAANSISVEEPDYQYVAARCLMFALRKHVYGQYEPRSFIDHISYCVNEGKYDPELLSKYSAEEITFLESKIKHERDMEFTYSGAMQLKEKYLVKDKTTGQIYETPQFAFMTIGMALHQDEPVDRLKHVIRFYEAVSTRQISLPTPIMAGCRTPTRQFSSCVVIEAGDSLKSINKASASIVEYISKRAGIGINVGMIRAEGSKIGMGEVRHTGVIPFWKHFQTAVKSCSQGGIRGGAATAYYPIWHLEVENLLVLKNNKGVEENRIRHMDYGVQLNDLMMERFGKNDYITLFSPHEMGGELYYSYFKDQDRFRELYEAAEKDPNIRKKRIKARELFEL…
tr|A0A1B1SGS0|		MDTLKQTEKKVTMITKNRGTYIQSKEFDEQRFVKFVDSIIEVTKDLEKIDSAELQEITDAVISFIKAKKTVEADRLFSYLIRETQSRVTKENLPLLNFVAAVDLRAKYKSVSKLRGFDYREGYGDYASHVLAMVERGLYDSSLLEDYTRDELEEAGAMIDPSKDVNFSYAGLSALKETYLVHNKDKNLVELPQERLLTSVLYLMRLEPKEKRMERVLQGYLALANHLIGQATPTLKNSGRPHGSLSSCHIVTMDDDLDNIFDVLKQVALFSKNGSGLGVYGGFLRARGSRIRGVKVANNGIIHPAGMLSRLAEYVDQTGTRKAGIALYLPIWHADVMEFLELRLKTGTQEKRAQSITTGLCIPDEFMRRLDKVQPVTLFDPREVRQRLGVDLNLQYDKK…
tr|A0A193GZ82|		MNDIKVVVKSSGVRQPFDKEKIYKVLKWACDGHNIDVRAFLENVLELIRDGMTTKQIQRIAIKYAADHISVKEPDWQYVASNLEMFALRKDVYGQFDPIPFYDHIVKMVEAGKYDKEILEKYSKQDIQVFERAIDHDKDFEFSYAGSQQLIGKYLVQDRDTGEIFETPQYAFMLIAMCLHQEETGLAQVTHIVDFYNAISDRKLSLPTPIMAGVRTPTRQFSSCVVIESGDSLGSLNAVTSAIVKYISQRAGIGVNAGHIRAMGSKIRGGEAVHTGVIPFWKHIQTAVKSCSQGGVRGGAATLYYPFWHLEVENLLVLKNNKGVEENRVRHLDYGVQLNQLMYKRLMNRDYITLFSPDVANDRLYDLFYEADQTAFEELYESLEKDPTVRKKRIKAVDL…
tr|A0A384TCX1|		MIKTIKKSNGTVVSFDPERLNKWASWADKRGIIWSEVTMEAMKRVYEGCTTKEMHQAMIDVCVDKQTQEYSDMAGRLLLGIIYKEAFGGFTKVPTLITFVKNMERAGLWEKMDYSQEELEYLQGYIVHSKDISYGYAVLKQFRDKYGIRDIKTGRLFESPQFMFMGMAMKAFEKQPKHRRLQDVIKLYTYLSDLKINAPTPYLNGLRATKSGYASCCLIKANDTAESLGIAAKVAYDMTTKQAGIGMLMETRTIGDGIRQNTIEHMGKLPYYKLVRSSVEANKQKSRGGSANNFYTALDPQIEDLLRLKHPTTVPSKRINEMDYSFGTNDYFWQCVQYDTDWLLFSYKDAPKLYDMFYTASADEFAMAVGHAVHSGVKHRRVKAREIAKLFIQQRYATG…
tr|A0A0K1YAP3|		MTSINVVKNSGATEKFDAEKANRVVEWACEGLDVCASEILMKAQIQMFDGVTTKAIHETLIKAASDLISVQNPDYQYAAARLLLFKIRKEAYGDFQPFDLFHQIYLNVGNGKYDRHLLDDYTRDEIAFLNDKIVHDRDFDYTYAAMRQYEDKYLVKNRVTGEIYESPQMALMLIAMGLLSQEDKKTRLERIVDLYENVSLMKVSLPTPIMAGVRTPTRQFSSCVLIESGDNIDQIFNANMAQGKYAAQRAGIGLNFGMIRGQDAEIRAGEVKHAGTVPIVRMYQESLGWTSQGGVRKASANYFYPMWHWDFESLIVLKNNRGTESTRARHVDYGLQLNKMLYSRLQQGKNITLFHPNVAKGKLYEYFFSNQEKFQQLYEELEADPSVAKKTISAADAFS…
tr|I6XHF9|		MISKVVKSSGITEEFSKDKILKVIEFACENTEADPHAILDAAMSSITDGMNTKDIQKQVIKAATNMISVEEPDYQYVAGRLTMYTLRKDVYGQFDPISLYDHISKLVGLGFYDKDLLKQYSPADIEYLNLHIDHSRDMNFTYAGAMQLKEKYLVRNRVTKEMYETPQFLYMGIAMALHQSEKVNRLQHVINYYNAASLFKISIPTPILGGARTPTRQFSSCVKIESGDSLKSINDTSASIISYISQRAGIGINAGAIRAEGSPIRNGEATHTGVIPFYKHFHTAVKSCSQGALRGGSATLNYPMWHLEVEKLLVLKNNKGTDETRIRGLDYSVHINKLFLERLRDDGYITLFSPDVDCGRLYEDFYDADDTKFRKRYAALEMNHVIRKKRIKASELFTA…
tr|A0A023MHB2|		MITKVIKSNGCEVAFDPERLNKAAIFGDDGNGNWSHIALDAYKRLYDGCTTKEVNQAIIDSCVSRKDEAHSRMAGRVLIGQIYKEAFGGFTKIPSLPSFYNTMVEKGYWEDMGYSFTELNTLDAVIDHSKDLGYGYAVLKQFRDKYGIKDTLKDTLFESPQMMFMGIAMAVMKNMPKERRINDVVKLYTYLSDLKINAPTPYLNGLRTGKTGYASCCVIKADDTAKSIGVAREVAYTMTVNQAGIGYYLSSRSAGDGVRGNTIKHMGKIPYYRGIDAGVKENRQQSRGGSATVSFLALDPQIDELIRLRNPMTVASKRINTMDYSIGINRSFINRVAKNLDWMLVSYKHAPQLHEGIFTMSMEEFDAEVDRIAKDDSIPKTWIRARDLAVELLTQRIEV…
tr|A0A223LHG1|		MSINYVTKSNGDVVEFSPDKLNRMAEWGATIGICWSGLVFDALRKVEDKCSTQELQQALIDACSDKKTPEHLDMAARLYLGSLYKTVHGGFEERPSLPDFYYKMTSAGVWEYMDYDDSDLDYLDSVLDNDKDLNYKLSTVKQISTKYAKKLNGVVCETPQYAFMGIAMKVMETQPDERRLEDVEKLYTYLSDLKINMPTPFLAGLRTSFKGFASCCVIKSEDTADSIENLVHAAYKFTNASSGIGCTLTTRSVKDPIRAQPDKHTGKIPYYRYLQGAVKSTKQEVRGGGATVHYTVLDPEVETLLRLKHPTTIEDKRIRGLDYSMGATKLLAEKASRKEPWMLVSYYDSPELYEAHFKGYDEFKKAYQAYEKSEGKKKFVNSFEVLKLFLTQRGDTGRK…
tr|G4WAJ5|		MEAAYNNSLHKHKPRIAMINIIKRDGSSVPFDIEKLHTVIERACDGLEGVSVSEVEAASKIQFTDNMKTERIQDIIIQAAATLISVDKPNYQYVAARLKSYDLRKVVYGQYKPPHLLDIFAKNTKLGVYDREFLELYSKEEFEELNTVINHKRDKNFTWAAMGQLTQKYLLRDRSSDSKVYYETPQVMYMAIAMALFSAWDKESRLTMVKKFYEYASTGKFSLPTPIMSGVRTPTRQFSSCVLIKTGDTLDSINATAKSIVDYVSKRAGIGFDVGAIRGIGSPIRKGEMVHTGLVPFIKYLTGALKSCSQGGIRGGSATCYVPIWHYQFDDVVVLKNNRGLEENRERRIDYGIQINRVMFERLVNKQPLYLFDPKDNREMYEAFFADVNKFREMYDNMI…
tr|A0A2H4YGM9|		MINTVVKSDGSVVPFEPERLNKAAIFGDDGNGNWSYISMDAYKRLYDGCTTREVNQALIDACVSRKDEAHSRMAGRVLIGQIYKEAFGGFKKIPSLTEFYQDMVMRGYWEEMGYTGPELLNFDQVIDHSKDLSYGYAVLKQFRDKYGIKDNINDILFESPQMMFMGIAMAVMKNMPLSRRKNDVIRLYRYLSDLKINAPTPYLNGLRTGKTGYASCCIIKADDTAKSIGVAREVAYTMTVAQAGIGYYLSSRSIGDGVRDNTIKHMGKLPYYRGIDVGVKENRQQSRGGSATVSFLALDPQVEELMRLRNPMTVTSKRINTMDYSIGVNHSFMNRVAKNLDWMLVSYKDAPQLHEGMFRMTMQEFDAEVARVAADTKIPKTWVKARDLAMELITQRAET…
tr|A0A2K8HE66|		MSHRIEKVIKRDGTVEDFAPEKLNGWAEYGCKTVDVSWSAITMAAQKTLPKGVVDSDTLMDALIKAAESLIKDNPAYDVPAKELRLAQMRKRLYDSFEPPSLRFFHDHMVSVGAWEDMSAWITDEQFEALNQVIDHDRDRLFTSGGLKQFFDKYSRRNIATGEIYETPQFAYMGMAMAMLSQPNWTILDAIDLYNAMSLHKINVPTPPLVGLRSSDRGFASCCLVDSTDTLDSIDTAEHIVFKMVAARAGIGYHLESRSIADPVRNGAFPHSGKLPYYRHIDRSVKANTQQTRGGSATVSYPYFDPEIIQLMQVKQQRATDENKIDKMDYSLSFNNLLLKRYLKNEDITLMSYFYAPEVHEAFYSDDEAKFEEIYVAAEKRVASLTKIDHEGKTVPAAP…
tr|A0A0M7QCS4|		MQLINVIKSSGVSQSFDPQKIIKVLSWAAEGTSVDPYELYENIKSYLRDGMTTDDIQTIVIKAAANSISVEEPDYQYVAARCLMFALRKHVYGQYEPRSFIDHISYCVNAGKYDPELLSKYSAEEITFLESKIKHERDMEFTYSGAMQLKEKYLVKDKTTGQIYETPQFAFMTIGMALHQDEPVDRLKHVIRFYEAVSTRQISLPTPIMAGCRTPTRQFSSCVVIEAGDSLKSINKASASIVEYISKRAGIGINVGMIRAEGSKIGMGEVRHTGVIPFWKHFQTAVKSCSQGGIRGGAATAYYPIWHLEVENLLVLKNNKGVEENRIRHMDYGVQLNDLMMERFGKNDYITLFSPHEMGGELYYSYFKDQDRFRELYEAAEKDPNIRKKRIKARELFEL…
tr|I6XKM4|		MATYGKWIELNNEITQLDDNGKNKLYKDQEALDEYLKYIEDNTRKFNSEVERIRVLTKEGTYDKIFDKVPDTIIDEMTKLAYSFNFKFPSFMAGQKFYESYASKQYDENKKPIFVEDYEQHNVRVALYLFQNDYVKARELLVQLMEQTFQPSTPTYNNSGQVNRGELSSCYLFVVDDSIESLNFVEDSVANASSNGGGVAIDLTRIRPKGAPVRNRPNSSKGVIAFAKAIEHKVSIYDQGGVRQGSGAVYLNIFHNDILDLLSSKKINASESVRLDKLSIGVTIPNKFMELVKEGKPFYTFDTYDINKVYGKYLDELNIDEWYDKLLDNDSIGKVKHDAREVMTDIAKTQLESGYPYVFYIDNANDNHPLKNLGKVKMSNLCTEISQLQEVSEIYPYSY…
tr|Q6Y7N7|		MATYGKWIELNNEITQLDDNGKNKLYKDQEALDEYLKYIEDNTRKFNSEVERIRVLTKEGTYDKIFDNVPDTIIDEMTKLAYSFNFKFPSFMAGQKFYESYASKQYDENKKPIFVEDYEQHNVRVALYLFQNDYVKARELLVQLMEQTFQPSTPTYNNSGQANRGELSSCYLFVVDDSIESLNFVEDSVANASSNGGGVAIDLTRIRPKGAPVRNRPNSSKGVIAFAKAIEHKVSIYDQGGVRQGSGAVYLNIFHNDILDLLSSKKINASESVRLDKLSIGVTIPNKFMELVKEGKPFYTFDTYDINKMYGKYLDELNIDEWYDKLLNNDSIGKVKHDAREVMTDIAKTQLESGYPYVFYIDNANDNHPLKNLGKVKMSNLCTEISQLQEVSEIYPYSY…
tr|A0A023NGC2|		MINKVTKRDGTVEDFDVDNINRWSDWASSECGVDWSSIVFDAVRSLPEECTTSELHQALINACLSKRTEGHTKMAARLLVGQIYKEAYGCFSIPSLKDFYEEAVEEGRWVDMGYTDYELEQLDSVIDHTKDFTYTYATLKQMYDKYMLNFSGHPVESPQMTFMGIAMNQMRNEDDKLSKVISAYQGLSNLNLNLPTPTLNGSRTSLESSPSCVVISGGDTVDSINAAINVAYTMTAQRAGIGIELTTRGPNDPVKGGLVRHGGKHSYYSHIDSAVKANSQVTRGGSATVSYCVLDPEIEGLLTMKQQRTPENYRIDTLDYSFKVNTSFLRRMAKNEDWMLVSVYYAPTLWDLFYSGDVGAFEAEYQSVLSSFIPKKIVKARDVMQAWISSRADTGRNYI…
tr|M1FN66|		MIKTIKKSNGTVVSFDPERLNKWASWADKRGIIWSEVTMEAMKRVYEGCTTKEMHQAMIDVCVDKQTQEYSDMAGRLLLGIIYKEAFGGFTKVPTLVTFVKNMERAGLWEKMDYSQEELEYLQGYIVHSKDISYGYAVLKQFRDKYGIRDIKTGRLFESPQFMFMGMAMKAFEKQPKHRRLQDVIKLYTYLSDLKINAPTPYLNGLRATKSGYASCCLIKANDTAESLGIAAKVAYDMTTKQAGIGMLMETRTIGDGIRQNTIEHMGKLPYYKLVRSSVEANKQKSRGGSANNFYTALDPQIEDLLRLKHPTTVPSKRINEMDYSFGTNDYFWQCVQYDTDWLLFSYKDAPKLYDMFYTASADEFAMAVGHAVHSGVKHRRVKAREIAKLFIQQRYATG…
tr|A0A385EBG3|		MDDFSKQTLKERYLLPHETSPQEAYARASAAFADDAEHAQRLYDYASKGWLSFATPVLSNGGSERGQAISCFLTSVEDSRQGIFDHWDEIGWLSSVGGGVGANWSELRGNGEKTSRGSQSTGIIPFIAVTDRIILSVSQGGTRRGSLAVYLDVDHPEIEEFIVGRKPTGGDQNRKFTNLHNAVNITDAFMHHVISGAPFPLRSPKTGEIIRTVNPRELWKLILETRMQTGEPYLHFIDTTNRHLPETQKAKGLKVRQSNLCVTPDTEVLTNTGYLPIEALAGGKHKVWNGEAFSEVEVVQTALSAELVRVWFSDGSYLDCTPYHKFYDEDGVEHRAGELANGLVLEATRHPVIEGGVVVSDEKAYAAGWATVAGFEDDNRTAVFVPGKPRPEQARRLVV…
tr|H6X3U7|		MINVIKRDGSKEPLDLDKIHQILFFACEGISGVSVSEIEIRAKLQFHEGIKTSVIHDILIKSSSELISEDTPNYQYVAGRLLNYSIRKEVYGQYEPIPYGEYVNNMVQKGIYDPIILEKYNSAEIEELGKCIKHKRDDKFTFVAMSQWQGKYLCKNRVTKEIYETPQMAYMTIAATIFSEYSTEIRLSYVKKFYDAISTFDISLPTPIMSGLRTNTRQFSSCVVLNVGDSLDSIGSSNHAILRYISRKAGLGVNMGRIRAIDSAIRDGDAVHTGVVPFLSALAKTVKSCSQGGVRGGAATVHFPMWHLEFENIVVLKNNKGTEFNRVRQLDYCFQINKTLYQRLIDGKDITFFSPHDVPDLYDAFCADQEEFERLYIKYELDETIRRKTMPAIEAFSHL…
tr|A0A0M7Q8W4|		MITKVIKSNGCEVAFDPERLNKAAIFGDDGNGNWSHIALDAYKRLYDGCTTKEVNQAIIDSCVSRKDEAHSRMAGRVLIGQIYKEAFGGFTKIPSLPLFYNDMVEKGYWEDMGYSFTELNTLDAVIDHSKDLGYGYAVLKQFRDKYGIKDTLKDTLFESPQMMFMGIAMAVMKNMPKERRINDVVKLYTYLSDLKINAPTPYLNGLRTGKTGYASCCVIKADDTAKSIGVAREVAYTMTVNQAGIGYYLSSRSAGDGVRGNTIKHMGKIPYYRGIDAGVKENRQQSRGGSATVSFLALDPQIDELIRLRNPMTVASKRINTMDYSIGINRSFINRVAKNLDWMLVSYKHAPQLHEGIFTMSMEEFDAEVDRIAKDDSIPKTWIRARDLAVELLTQRTEV…
tr|M4R2R8|		MVSQKQKNYYHKEVFLNFNVIKRDGSLEEVNVGKIKDVIGWACKGLDVNSLALESKICGFLKDNITTTDIHDNIIYHAQTLATAEEVDWVYVAGRLNTMKRWKDTSAYEYTFKEYIESLQSSGVYKHPVLNSYTEEELNLLGECIVQERDLDHSYGSTLTAEKKYLSEGETIQNMFMVEAMIIFGERYQGDERIDKVKYLYDKLSQRKISLATPWLSNLRSNGNISSCFIISVGDDIDSITESWAKAARISKMGGGLGIYLGNLRAKGSEVNRRKRAAKSVSSCIKVFNDIATYIDQGGRRAGAFTTALPIWHNDIDEFLEIQAESGDIRNKAYDIFPQVTTPDLFWKTDENQGVWYTFCPSETKKLGLDLNGCYGKVFEERYLKLVELGLSGKLEIFG…
tr|A0A1B0XW22|		MLPVKTLTELNDININVIKRNGTVEKYSPDKMYKFLLKVCDNKESYAINILSKSKIKLRDNIRIQDLYDEILSTTVNEISMLYPMYEKFAAKLYIIKYRKNMGDEISLGNVLRLGLSSGIYSSDFVNSFSENEIQELNKYIDNNRDYLFQNYKAISMFYTKYCLNRTKTIKLETPQITYMRVAMFICINENNRVEKIKRIYDLISTHKFTYATPIMLNSGINKGQLSSCVLAKMGDDSHSILATNDNLAIYSKNKGGTACDISALRATGSIIDGVGVSSGPIPFIKLLDSTISAWNQGSTRKGSCCVYYPTWHMDVQNLIMLKDNGGTESTRARNLQYAIKIDDVFVKRWYNNENYTLFDPKDTQKLLDSFGDDFEKYYLEYEQKSNIRKKSINARELF…
tr|A0A223LG55|		MSKISKFESLSAERKHMQAIGEMPEWFTTQGYSMFLKNYQYKGETVRGAFRRVASTLAKHDIRPEAEERYFDLLWSGKLAMATPVFCNTGTDRGMPVSCAGSYVGDSVLDFYEGQTEVAMLAKNGFGTASYLGDIRPRGSDISTSHNKADGLVPVFDNFVNTKTKVAAAGRRGEWAGYVDFSHGDFWELQGYVLKNPASAHVGWVFEKEDYEKLLARDPEYMARWNELLYMRARTGKGYMWKNWIANDLAPQAIKNSGIRIRSSQLCTEIALPSDDMHTFTCILSSLNLARWDEISAEDIKWAVRFLDSVCSEFLEKAKKLPYDTLHKAIRFTEKARALGLGTLGFHTYLQMNDTAFESGAAHILNNSIYSQIKVYAEAASRELAEEHGEPEWCVGTGM…
tr|A8ASV7|		MCYTRVERKNKMFGGISLTVIVKDNGSRKLPFEEDRLNRYLDNIKKEFPKLNIESYRKKAIHYILSKDEYSVDEMVDYLIREAESRVDVTTPEWEFFAARLYLQRLYKKASKNRFYDAIMKYGSYVGLHESLAQRGIYSVDILEKYSREELMEAETFIDSSKDLLFTYNGLYLLATRYLATDEDKKVFELPQERWLTIALFLMQDEKENRMKLVEEAYWALSNLYMTVATPTLANAGKVGGQLSSCFIDTVDDSLQGIYDSNTDVARVSKQGGGVGVYIGNVRSSGAPIRGVLGASGGTVPWIKQLNNTAVSVDQLGARKGAITVTLDVFHKDIEAFLDLRLNNGDQRLRAHDIFTSVSIPDLFMEAVENRGEWYLFDPYEVKQKKGWYLQDYYDKEKG…
tr|A0A3B8DJ75|		MDLTRFLKPEQPQTQLYNIKNVRKRDGSIEEFDGSKLLGWASWACKGKEDLYSRLVKMVLRTEAREYIYTDELQDMLISAADSLIVSEPEYDDVAKQLLLAKMRKQVFQSDRFQPPGLRQWADYLAEAGAWQKITWFTDSEWDQLEEAINHSRDEDFTYGGLKQFFDKYARRNVELEEIYETPQFMYMGMAMAMGQTDDWSIEQIIALYDAFSTFKINVPTPPMIGLRSGDNGFASCCLVEAGDTLDSLDASEHVVFKMVAARAGIGHKLTTRSVADPVRNGSFYHMGKIPYLRHAFASCASNTQQSRGGSMNTNIAMFDPEVMSILSGKSQRSDAESRLDKIDYTLQVNGFLLERALKKQDITLMSYLYAPEVYEAFYSKDLSTFVKAYEAAEKRLST…
tr|A0A0E3TAZ9|		MIKTIKKSNGTVVSFDPERLNKWASWADKRGIIWSEVTMEAMKRVYEGCTTKEMHQAMIDVCVDKQTQEYSDMAGRLLLGIIYKEAFGGFTKVPTLVTFVKNMERAGLWEKMDYSQEELEYLQGYIVHSKDISYGYAVLKQFRDKYGIRDIKTGRLFESPQFMFMGMAMKAFEKQPKHRRLQDVIKLYTYLSDLKINAPTPYLNGLRATKSGYASCCLIKANDTAESLGIAAKVAYDMTTKQAGIGMLMETRTIGDGIRQNTIEHMGKLPYYKLVRSSVEANKQKSRGGSANNFYTALDPQIEDLLRLKHPTTVPSKRINEMDYSFGTNDYFWQCVQYDTDWLLFSYKDAPKLYDMFYTASADEFAMAVGHAVHSGVKHRRVKAREIAKLFIQQRYATG…
tr|A0A126HHG2|		MLVVKSSGITEEFEESKLMRVLSDACENTKINPHQLLDRVIAQLSDGMTSKDIQKAAIKIAADSISVDEPDYQYVAARLAMYGLRKDVYGQFDPIPFKQLIERNTAIEVYDSEILQKWSDDELEYLESQVKHERDFEFAYAGVMQLKEKYLCKNRGTGAIYETPQYAYMLIAMCLHQEEKYDRIKHVVDFYNAVSTHKLSLPTPIMAGVRTPTRQFSSCVKIESGDSLHSINEVAKSIVSYISKRAGIGVNGGAIRAEGAVVRSGEIRHTGVIPFWKHFQTAVKSCSQGGVRGGAATLTYPIWHLEVEKLLVLKNNKGVEENRIRHLDYSVSISRLMLERLVNNDYITLFSPDERHGALYGEYHTNPEQFEKLYLELEADPNVRKKRIKATELFSMFGQ…
tr|A0A0E3ETT1|		MKEVHVVKRDGQSEVLNLDKIHVMVEHACKGLAGVSESQVEMNAELQFFDGIKTADIQEILIRSANDLISLDAPNYQYVAARLLLFSLRKAVYNGHPDGYPPLREHVEQCVSRRVYDSSILKKYTDEEWEKLSSFMDHERDMLFTYAGIRQVVDKYLVQDRSSGEVYETPQFMYMMIAATLFQDDDKFYRLEYIKKYYDAISKHRINIPTPVMAGVRTPLRQFASCVLVDVDDTLNSIFSSDMAIGYYVAQRAGIGINAGRVRGINAKIRDGEVQHTGVIPFLKKFESTVRCCTQNGIRGGSATVHFPIWHQEIEDILVLKNNKGTEDNRVRKLDYSIQISKLFYERFIQNGEISLFSPHDVPGLYDAFGTDDFDTLYRMHELNDAVPRKTIGAQELFL…
tr|A0A1D8KJ81|		MSINVKKRDGSIESLNLDKIHKMVEEACQNLGGVSASQVEISSGIQFYDGITTEAIQEILIRSASDLIDLDHANYQFVAARLLLFGLRKQTFHKNIWKEGMPSVFDVAAYNATVNKVYDEEILDKYSDEDWVKVNSWIDHDRDYLFTYAGLRQVVDKYLVQDRSGGDVYETPQYMYIMIALTLFAEYPLSTRLDYVKRYYDAISKHKINIPTPIMAGVRTPLRQFASCVLVDVDDTLDSIFTSDMAIGRYVAQRAGIGINAGRIRGVNSKIRGGEVAHTGVIPFLKKFESTVRCCTQNGIRGGSATVHFPIWHQEIEDIIVLKNNKGSEDNRVRKLDYSIQISKLFYERFIQDGDISLFSPHDVPGLYDAFGTDEFDALYTRYESDGSIPKKTIRAQAL…
tr|A0A0E3I2W3|		MEKIMNSVISVVKRSGDKEVLDINKLHVMVEAACEDLSGVSASQVEMNSNIQFYDGITTDAIQEILIKSASDLIDLDHPNYQFVAARLLLFAVRKQVYDRMHELPDVKSHVRKCVDAGVYDAEIFDLYSDEEFAEFDSIINHDRDYIFTFAGLRQVVDKYLVQDRTNNKVYETPQFMYLLIAATIFSQYSRETRMSYVKRYYDAISKHRINIPTPIMAGVRTPLRQFASCVLIDSDDSLDSIFSSDMAIGRYVAQRAGIGVNAGRIRGLNSKIRGGEVSHTGVIPFLKKFETTVRCCTQNGIRGGSATVHFPIWHQEIEDIMVLKNNKGTEDNRVRKLDYSIQLSKIFYERFIQNGEISLFSPHDTPGLYDAFGTDRFDELYVHYERTHDVPRTTHKAQ…
tr|A0A2Z5WL66|		MQLINVIKSSGVSQSFDPQKIIKVLSWAAEGTSVDPYELYENIKSYLRDGMTTDDIQTIVIKAAANSISVEEPDYQYVAARCLMFALRKHVYGQYEPRSFIDHISYCVNEGKYDPELLSKYSAEEITFLESKIKHERDMEFTYSGAMQLKEKYLVKDKTTGQIYETPQFAFMTIGMALHQDEPVDRLKHVIRFYEAVSTRQISLPTPIMAGCRTPTRQFSSCVVIEAGDSLKSINKASASIVEYISKRAGIGINVGMIRAEGSKIGMGEVRHTGVIPFWKHFQTAVKSCSQGGIRGGAATAYYPIWHLEVENLLVLKNNKGVEENRIRHMDYGVQLNDLMMERFGKNDYITLFSPHEMGGELYYSYFKDQDRFRELYEAAEKDPNIRKKRIKARELFEL…
tr|A0A2P1JU79|		MISIIKRSGLSVPFEVERIHTVLGRACDGLSGVSVSEIVDRSKIQFTDGMKSERIQEILIQAAVSLISVEKSNYQYVAARLKNYDLRKRVYGQYKPPHLIEIFKKNVADKKYDAEFLDIYSDSEFEELQQTINHKRDKNFTYAAMGQLVEKYLLRDRTKKGSYCETPQVMYMAIAMALFSRLEDKAERLDMIKKFYNYASTGKFSLPTPIMAGVRTRTRQFSSCVLIKCGDSLDSITATGTAIVKYVSKRAGIGVDFGAIRAVGSAIRDGEMTHTGTVPFIKKFVGDLKSCSQGGIRGGAATMYYPMWHFQFEDMIVLKNNRGLAENRERRTDYGVQINGVMWDRLLDGQSMYLFDPKDVGSDGSPFYESYFNNNELFKAEYEKAIQRAERGEIRFKKH…
tr|A0A1W6JL51|		MTVTKIETKKSVTPEYFTLNNQLNIIKDGKIQLNADREAVHSYFIDYVNPHTVYFGDLEEKINYLIKNKYIQPELLEMYNFKFIKKLFKYLYDYKFRFKTFMGAYKFYSQYAMKTTDNKSILERYEDRLAFNALFMGGGDKKLAMNLAEELITQRYVPATPTLLNMGKVRAGEMVSCFLINVDDNMNSIGRSVNSVLQLSKAGGGVGLGLTDIRPAGDPIKGIEGMADGVVPIMKMYEDALSYANQLGARQGAGVTYLNIFHKDIIKFLSTKKENADEKVRVKTLSLGVVVPDKFYELIAKGETMYLFSPYDIKKEYGINMSDMDITEMYDELVENKNIKKDKIFARDLEEEMSKLIQESGYPYIINIDTANAENSVHGRIKMSNLC
tr|A0A2S1GPS8|		MIKTIKKSNGTVVNFDPERLNKWASWADKRGIIWSEVTMEAMKRVYEGCTTKEMHQAMIDVCVDKQTQEYSDMAGRLLLGIIYKEAFGGFTKVPTLITFVKNMERAGLWEKMDYSQEELEYLQGYIVHSKDISYGYAVLKQFRDKYGIRDIKTGRLFESPQFMFMGMAMKAFEKQPKHRRLQDVIKLYTYLSDLKINAPTPYLNGLRATKSGYASCCLIKANDTAESLGIAAKVAYDMTTKQAGIGMLMETRTIGDGIRQNTIEHMGKLPYYKLVRSSVEANKQKSRGGSANNFYTALDPQIEDLLRLKHPTTVPSKRINEMDYSFGTNDYFWQCVQYDTDWLLFSYKDAPKLYDMFYTASADEFAMAVGHAVHSGVKHRRVKAREIAKLFIQQRYATG…
tr|M4SPL4|		MEASMTINVIKRSGTAETLDLDKIHTMVEHACKGLAGVSESQVEMNANLQFFDGVETKDIQEILIRSANDLISLEAPNYQFVAARLLLFGLRKAVYNGHPDGHPPLKEHVEKCIERGVYDKTILSKYTDEEWDKLNSFMDHDRDYLFTYAGIRQVVDKYLVQDRSTGEIYETPQFMYMMIAVTLFQDDDPFYRIEYVKKYYNAISKHRLNIPTPVMAGVRTTLRQFASCVLVDVDDTLDSIFSSDMAIGKYVAQRAGIGINAGRIRGINSKIRDGEVVHTGVVPFLKKFESTVRCCTQNGIRGGSATVHFPIWHQEIEDIIVLKNNKGTEDNRVRKLDYSIQLSKIFYERFIANKDISLFSPHDVPGLYDAFGTPEFDDLYTQYEQDSSIPKKRINAQE…
tr|A0A1B0VVJ1|		MQVVKSSGIKQEFIPSKLQKILVWAAEGTSIDPYELYERIKSHIQDGISTKDIQQAAIKVAANSISKEEPDYQYVASNLAMFALRKEVYGQFEPPSFIDHISYCVNEGKYDSELLSKYSAEEITFLESKIKHERDFDLTYAGAMQLKEKYLVKDRSTSKIYETPQFAFMLIGMALHQEEPENRLAHIIRFYDAVSTRQISLPTPIMAGARTPTRQFSSCVVIEAGDSLNSINAASNSIIKYISKRAGIGINAGMIRAEGSKIGNGEVKHTGVIPFWKHFQTAVKSCSQGGVRGGAATLYYPMWHLEVENLLVLKNNKGVDENRIRHLDYGLQINDLMMERLGKNGYITLFSPDVANGELFDSYFRDEDKFRELYEELEKNPIIRKKRIKALELFELFMT…
tr|A0A0E3HGU1|		MEKIMNSVISVVKRSGDKEVLDINKLHVMVEAACDDLSGVSASQVEMNSNIQFYDGITTDAIQEILIKSASDLIDLDHPNYQFVAARLLLFAVRKQVFDRMHELPDVKSHVRKCVDAGVYDAEIFDLYSDEEFAEFDKIINHDRDYIFTFAGLRQVVDKYLVQDRTNNKMYETPQFMYLLIAATIFSQYPRDTRMSYVKRYYDAISKHRINIPTPIMAGVRTPLRQFASCVLIDSDDSLDSIFSSDMAIGRYVAQRAGIGINAGRIRGLNSKIRGGEVSHTGVIPFLKKFETTVRCCTQNGIRGGSATVHFPIWHQEIEDIMVLKNNKGTEDNRVRKLDYSIQLSKIFYERFIQNGEISLFSPHDVPGLYDAFGTDDFDTLYRMHELNDAVPRTTHKAQ…
tr|M4QDM7|		MENMSNGITVIKRNGDKDSLNLEKVHKMVEHACEGLAGVSASQVEISSGIQFFDGIKTSQIQEILVKSASDLISLETPNYQYVASRLLLFDLRKALNNHYEDHPPILEHVKKCADLDVYDKTIIEKYTEDEWKEIDSYIDYNRDYLFSYAGMRQVVDKYLVQDRSSGELYETPQQMYIMIATTLFQQYPKETRLDYVRRYYNAISKHKINIPTPVMAGVRTPLRQFASCVLVDVDDTLDSIFSSDMAIGYYIAQRAGIGINAGRIRGINSKIRGGEVQHTGVIPFLKKFESTVRCCTQNGIRGGSATVHFPIWHQEIEDILVLKNNKGTEDNRVRKLDYSIQISKLFYARFMQNKEISLFSPHDVPRLYDTFGLPEFDALYEQYEADESIPRKTIPARE…
tr|K4I3L2|		MINVIKRDGSSVPFDIEKLHAVVDRACDGLTGVSMSEVIAASKIQFTDNMRTDRIQDILIQAAASLISVDKPNYQYVAARLKSYDLRKAVYGQYKPPHLLDIFVKNIKQRVYDREFLDLYTTEEFNELNDVINHKRDKNFTWAAMGQLTEKYLLRDRSKKDSKIFYETPQVMYMGIAMALFSNWDKDSRLEMVKKFYGYASTGKFSLPTPIMAGVRTPTRQFSSCVLIKTGDTLDSINATAKTIVDYVSKRAGIGFDVGAIRGIGSPIRGGEMVHTGLIPFIKYLTGALKSCSQGGIRGGAATAYIPLWHYQFDDVVVLKNNRGTEENRERRIDYGIQINRVMFERLVAKQPLYLFDPKDNREMYEAYFADVDKFRTLYENMIKAADAGLVRSKKLQAE…
tr|A0A2K9VN41|		MQLINVIKSSGVSQSFDPQKIIKVLSWAAEGTSVDPYELYENIKSYLRDGMTTDDIQTIVIKAAANSISVEEPDYQYVAARCLMFALRKHVYGQYEPRSFIDHISYCVNEGKYDPELLSKYSAEEITFLESKIKHERDMEFTYSGAMQLKEKYLVKDKTTGQIYETPQFAFMTIGMALHQDEPVDRLKHVIRFYEAVSTRQISLPTPIMAGCRTPTRQFSSCVVIEAGDSLKSINKASASIVEYISKRAGIGINVGMIRAEGSKIGMGEVRHTGVIPFWKHFQTAVKSCSQGGIRGGAATAYYPIWHLEVENLLVLKNNKGVEENRIRHMDYGVQLNDLMMERFGKNDYITLFSPHEMGGELYYSYFKDQDRFRELYEAAEKDPNIRKKRIKARELFEL…
tr|A0A2D0YWS0|		MSIKTVIKSNGQEVPFDASKLNRMAEWADNLGVGWSSLVLNAIKKVSDKCSTLDIQNALIDSCAEKADKAHLAMAARLFLGTMYKNAHGGFEERPHLYDFYNNMLILGLWKEMSYDATELEYLNEHLDHDKDLNYEYSVLKQLDSKYCKKLNDISMETPQYLFMGVAMDIMENQPEDTRLDDVVKYYTYLSDLKINLPTPFLSGLRSKTKGLASCAVLKGDDTADSLEAAIHNAYKQTVSNAGIGISLNCRSIKDPVRNGAIKHTGKLPYYRYIQGSVGATKQEVRGGSATVQFTALDPEIEDLLRLKHVTTVSEKQIRGLDYSFGACRLLAEKSSKGEDWYLMSQLHAPEVYKAYHENYDSLKQTLNDYILSGKPYKTIKAVEVLKLYLKQRQDTGRM…
tr|A0A222YXJ5|		MIKTIKKSNGTVVSFDPERLNKWASWADKRGIIWSEVTMEAMKRVYEGCTTKEMHQAMIDVCVDKQTQEYSDMAGRLLLGIIYKEAFGGFTKVPTLVTFVKNMERAGLWEKMDYSQEELEYLQGYIVHSKDISYGYAVLKQFRDKYGIRDIKTGRLFESPQFMFMGMAMKAFEKQPKHRRLQDVIKLYTYLSDLKINAPTPYLNGLRATKSGYASCCLIKANDTAESLGIAAKVAYDMTTKQAGIGMLMETRTIGDGIRQNTIEHMGKLPYYKLVRSSVEANKQKSRGGSANNFYTALDPQIEDLLRLKHPTTVPSKRINEMDYSFGTNDYFWQCVQYDTDWLLFSYKDAPKLYDMFYTASADEFAMAVGHAVHSGVKHRRVKAREIAKLFIQQRYATG…
tr|A0A0K1LQD4|		MNDIKVVVKSSGVRQPFDKEKIYKVLKWACDGHNIDVRAFLENVLELIRDGMTTKQIQRIAIKYAADHISVKEPDWQYVASNLEMFALRKDVYGQFDPIPFYDHIVKMVEAGKYDKEILEKYSKQDIQVFERAIDHDKDFEFSYAGSQQLIGKYLVQDRDTGEIFETPQYAFMLIAMCLHQEETGLAQVTHIVDFYNAISDRKLSLPTPIMAGVRTPTRQFSSCVVIESGDSLGSLNAVTSAIVKYISQRAGIGVNAGHIRAMGSKIRGGEAVHTGVIPFWKHIQTAVKSCSQGGVRGGAATLYYPFWHLEVENLLVLKNNKGVEENRVRHLDYGVQLNQLMYKRLMNRDYITLFSPDVANDRLYDLFYEADQTAFEELYESLEKDPTVRKKRIKAVDL…
tr|A0A2P0QEB8|		MINIIKRDGSSVPFDIEKLHTVIERACDGLEGVSVSEVEAASKIQFTDNMKTERIQDIIIQAAATLISVDKPNYQYVAARLKSYDLRKVVYGQYKPPHLLDIFAKNTKLGVYDREFLELYSKEEFEELNTVINHKRDKNFTWAAMGQLTQKYLLRDRSSDSKVYYETPQVMYMAIAMALFSAWDKESRLTMVKKFYEYASTGKFSLPTPIMSGVRTPTRQFSSCVLIKTGDTLDSINATAKSIVDYVSKRAGIGFDVGAIRGIGSPIRKGEMVHTGLVPFIKYLTGALKSCSQGGIRGGSATCYVPIWHYQFDDVVVLKNNRGLEENRERRIDYGIQINRVMFERLVNKQPLYLFDPKDNREMYEAFFADVNKFREMYDNMIKAADAGFCRSKKLQAEE…
tr|A0A140HLW9|		MTDVQIINRGNIIEFYDPKKVESYLRRYTPEGVNINSIVGSVTEFVELEENVTSLKIQQELYSIAEGLISVRESYWQDVAGCIKADILRKEVYNNRGFKKGLKRVLELGYEGEQYTNFFDKYSDEEIAELEKHINEDNDYFVNHVGVHIAYDRYTTSVPVKKEHNGKEITVGVKKVETLQERYMVVSMFLHQNETKDRIAKVIKGYNRTGATDFTPATPTFMNSGRPNGNLSSCFVGMTDDSLDDIYREADQFAKVSKNAGGYGLYFGKVRSLGSSIRKKPGLSSGAVPFMKLFDVTAGTVDQQSKRPGAVTITLDVWHRDVSTFLKTPLDNTILEKQMHKIFLAVSIPDLFFRTLQKNEEWYQFDPKEVRDIMGWGLEDSYDERKDGGTFSERYEQCV…
tr|A0A2H5BNZ7|		MINVIKRDGSSVPFDIEKLHTVVDRACDGLDGVSMSEVIAASKIQFTDNMRTDRIQDILIQAAASLISVEKPNYQYVAARLKSYDLRKIAYGQYKPPHLLDIFVKNIKLGKYDREFLDLYTTEEFDELQATINHKRDKNFTWAAMGQLTEKYLLRDRSQKDKKVYCETPQVMYMAIAMALFSNWDKASRLDMIKKFYNYASTGKFSLPTPIMAGVRTPTRQFSSCVLIKTGDTLDSINATAKSIVDYVSKRAGIGFDVGAIRGIGSPIRGGEMVHTGLVPFIKYLTGALKSCSQGGIRGGAATAYIPLWHYQFDDVVVLKNNRGTEENRERRIDYGVQINRVMFERLVNKQPLYLFDPKDNMDMYEAYFSDVDQFRTLYDNMIKAADAGLCRAKTLQAE…
tr|A0A249Y2U5|		MATYGKWIELNNEITQLDDNGKNKLYKDQEALDEYLKYIEDNTRKFNNEVERIRVLTKEGTYDKIFDKVPDTIIDEMTKLAYSFNFKFPSFMAGQKFYESYASKQYDENKKPIFVEDYEQHNVRVALYLFQNDYVKARELLVQLMEQTFQPSTPTYNNSGQANRGELSSCYLFVVDDSIESLNFVEDSVANASSNGGGVAIDLTRIRPKGAPVRNRPNSSKGVIAFAKAIEHKVSIYDQGGVRQGSGAVYLNIFHNDILDLLSSKKINASESVRLDKLSIGVTIPNKFMELVKEGKPFYTFDTYDINKVYGKYLDELNIDEWYEELLNNDKIGKVKHDAREVMTDIAKTQLESGYPYVFYIDNANDNHPLKNLGKVKMSNLCTEISQLQEVSEIYPYSY…
tr|A0A2Z5WKA8|		MQLINVIKSSGVSQSFDPQKIIKVLSWAAEGTSVDPYELYENIKSYLRDGMTTDDIQTIVIKAAANSISVEEPDYQYVAARCLMFALRKHVYGQYEPRSFIDHISYCVNEGKYDPELLSKYSAEEITFLESKIKHERDMEFTYSGAMQLKEKYLVKDKTTGQIYETPQFAFMTIGMALHQDEPVDRLKHVIRFYEAVSTRQISLPTPIMAGCRTPTRQFSSCVVIEAGDSLKSINKASASIVEYISKRAGIGINVGMIRAEGSKIGTGEVRHTGVIPFWKHFQTAVKSCSQGGIRGGAATAYYPIWHLEVENLLVLKNNKGVEENRIRHMDYGVQLNDLMMERFGKNDYITLFSPHEMGGELYYSYFKDQDRFRELYEAAEKDPNIRKKRIKARELFEL…
tr|A0A2H4P767|		MQVTKSNGSKQDFDIAKIMAHSEWACRGLNVCQSELDASLQIQFYEGMSTSEIAQAQIQTASSLISLAQPEFDKVTARFVLQRIYKQVTGGDIKYPSIRAMLSQGTLFQQLDNRLLDGRFDLEALDAAIQPERDDLFAYLGIQTIADRYLLTRPLTANGSKAIYEMPQHFWMRVAMGLSLLEADPTASAIEFYNVFSQMDYVPSTPTLFNSGTRHAQMSSCYLSYVPDDLELIFDLGITQSALLSKFAGGVGTDWTEVRANKSVIKSTNGKSNGIVPFLKIYNQTAVAVNQGGKRKGAFSPYLEIWHDDFTDYCDLRLQTGDDNLRTHDIHPAAWVPDLFMERKEAGGMWSFFCPSDVPGLHDLYGDDFKKAYEAAEAAGLARRQLPAMDVWKNHLDKL…
tr|A0A1D7S8B0|		MEKGMKEIHVVKRDGQSETLDLDKIHVMVEHACNGLAGVSESQVEMNAGLQFFDGIKTADIQEILVRSANDLISLEAPNYQFVAARLLLFGLRKAVYNGHPDGHPPLKEHVEKCVERGVYDSTILGKYTDEEWEKLSSFMDHERDYLFTYAGIRQVVDKYLVQDRSSGEVYETPQFMYMMIAATLFQDDDKFYRLEYVKKYYDAISKHRINIPTPVMAGVRTPLRQFASCVLVDVDDTLDSIFSSDMAIGYYVAQRAGIGINAGRIRGINSKIRDGEVQHTGVVPFLKKFESTVRCCTQNGIRGGSATVHFPIWHQEIEDIIVLKNNKGTEDNRVRKLDYSIQISKLFYERFIQNGIISLFSPHDVPGLYDAFGTDSFDSLYVDYESDKSVPRKTIRAQ…
tr|A0A1D7SUN3|		MKEIQVIKRDGVSEPLNLDKIHVMVEHACNGLAGVSESQVEMNANLQFFDGIKTSDIQEILIRSANDLISLDAPNYQFVAARLLLFSLRKAVYNGHPNGHPPLREHVERCVSRSVYDASILSKYTDEEWEKLNSFMDHDRDYLFTYAGVRQVVDKYLVQDRSSGEVYETPQFMYMMIAATLFQDDDKFYRLEYVKKYYDAISKHRINIPTPVMAGVRTPLRQFASCVLVDVDDTLDSIFSSDMAIGYYVAQRAGIGINAGRIRGINTKIRGGEVQHTGVVPFLKKFESTVRCCTQNGIRGGSATVHFPIWHQEIEDIIVLKNNKGTEDNRVRKLDYSIQLSKLFYERFIANGEISLFSPHDVPGLYDAFGTDSFDDLYVRYESDEFTPRKTIGAQELFL…
tr|M4SPS1|		MNIIKRDGSKVSFNPAKITKRIKVQSKGLKVDADSIAIKVIAQIKDNITTKELDLLAIEQSATLVTYHPDYSKLSARLSITLNNKYTLDKFSDFVNLANETTTLLSKRFTSFVEKYREFLDSIIVQKRDFNHDYFGLKTLEKSYLIRDAENNVIERPQYMWLRTAIEVSNYNIDEVLETYTALSEGYYTHATPTLFNSGTTHSQLSSCFLLGMKGDSIKGIFDTVSDCAAISKWAGGIGIHAHDIRSTGSKIHSTNGFSTGLVPMLKVFNETARYVDQGGGKRKGSFAIYLEPWHSDIFDFLDLKKNHGKEEMRARDLFYAMWIPDLFMEKVEQNADWHLFCPNIILNKYGKLFSEKINQEFVELYERAVSDGNFVKKVKARELWEKILVSQIETGTPY…
tr|Q0ILH2|		MQLINVIKSSGVSQSFDPQKIIKVLSWAAEGTSVDPYELYENIKSYLRDGMTTDDIQTIVIKAAANSISVEEPDYQYVAARCLMFALRKHVYGQYEPRSFIDHISYCVNEGKYDPELLSKYSAEEITFLESKIKHERDMEFTYSGAMQLKEKYLVKDKTTGQIYETPQFAFMTIGMALHQDEPVDRLKHVIRFYEAVSTRQISLPTPIMAGCRTPTRQFSSCVVIEAGDSLKSINKASASIVEYISKRAGIGINVGMIRAEGSKIGMGEVRHTGVIPFWKHFQTAVKSCSQGGIRGGAATAYYPIWHLEVENLLVLKNNKGVEENRIRHMDYGVQLNDLMMERFGKNDYITLFSPHEMGGELYYSYFKDQDRFRELYEAAEKDPNIRKKRIKARELFEL…
tr|Q58ME7|		MSNGTTVKKRNGRGVEPLNLEKIHVMCEEACEGLAGVSASQVEIQSGIQFYDGITTAEIQEILIRSASDLIDLDHPNYQFVAARLLLFSLRKQLFGRLRECPTVIDHVQKCVKKGIYDAEILDLYSEEEYNRLQSFIDHSRDFLFTYAGLRQVVDKYLVQDRSTGEVYETPQFMYLMIAATIFSKYPKETRLDYVRKYYDAISRHRINIPTPIMAGVRTPIRQFASCVLVDIDDTLDSIFSSDMAIGKYVAQRAGIGINAGRIRGINAKIRGGEVQHTGVVPFLKKFESTVRCCTQNGIRGGSATVHFPIWHQEISDILVLKNNKGTEDNRVRKLDYSIQLSKLFYERFIQNLPITLFSPHDVPGLYDAFGSDTFDELYTQYESDESIPRTTIGAQELI…
tr|A0A059T8Q7|		MTVIVKDNGSRKLPFEEDRLNRYLDNIKKEFPKLNIESYRKKAIHYILSKDEYSVDEMVDYLIREAESRVDVTTPEWEFFAARLYLQRLYKKASKNRFYDAIMKYGSYVGLHESLAQRGIYSVDILEKYSREELMEAETFIDSSKDLLFTYNGLYLLATRYLATDEDKKVFELPQERWLTIALFLMQDEKENRMKLVEEAYWALSNLYMTVATPTLANAGKVGGQLSSCFIDTVDDSLQGIYDSNTDVARVSKQGGGVGVYIGNVRSSGAPIRGVLGASGGTVPWIKQLNNTAVSVDQLGARKGAITVTLDVFHKDIEAFLDLRLNNGDQRLRAHDIFTSVSIPDLFMEAVENRGEWYLFDPYEVKQKKGWYLQDYYDKEKGSGLFREKYEELIQDGTI…
tr|A0A0F6TIW5|		MQVIKSSGVSQNFDAQKIIQVLTWQCEGTQIDPYELYEEIKTHLVDGMSTKDIQKICIKVAANSISVEEPDYQYVAAKGLMFALRKDVYGQFEPPAFIDHISYCVNEGKYDPELLSQYSAEEIIYLDSQIKHERDFDLTYAGAMQLKEKYLVKDKTTGKIYETPQFAIMAIGMALHQDETHDRLKHIIRFYDAVSTHQVSLPTPIMAGARTPTRQFSSCVVIEAGDSLKSINKTSASIIEYISKRAGIGINVGMLRAEGSKIGMGEVRHTGVIPFWKHFQTAVKSCSQGGIRGGAATAYYPMWHLEVENLLVLKNNKGVDENRIRHMDYGIQINDLMMERLGKNDYITLFSPHEMSGELYYSFFEDQDKFRELYEKAEKDPSIRKKRIKALELFELFMT…
tr|A0A2K8H9N3|		MSHRIEKVIKRDGTVEDFAPEKLNGWAEYGCKTVDVSWSAITMAAQKTLPKGVVDSDTLMDALIKAAESLIKDNPAYDVPAKELRLAQMRKRLYDSFEPPSLRFFHDHMVSVGAWEDMSAWITDEQFEALNQVIDHDRDRLFTSGGLKQFFDKYSRRNIATGEIYETPQFAYMGMAMAMLSQPNWTILDAIDLYNAMSLHKINVPTPPLVGLRSSDRGFASCCLVDSTDTLDSIDTAEHIVFKMVAARAGIGYHLESRSIADPVRNGAFPHSGKLPYYRHIDRSVKANTQQTRGGSATVSYPYFDPEIIQLMQVKQQRATDENKIDKMDYSLSFNNLLLKRYLKNEDITLMSYFYAPEVHEAFYSDDEAKFEEIYVAAEKRVASLTKIDHEGKTVPAAP…
tr|A0A143FL52|		MDTLKQTEKKVTMITKNRGTYIQSKEFDEQRFVKFVDSIIEVTKDLDKIDSAELQEITDAVISFIKAKKTVEADRLFSYLIRETQSRVTKDNLPLLNFVAAVDLRAKYKGVSKLRGFDYREGYGDYASHVLAMVERGLYDSSLLEDYTRDELEEAGKMIDPSKDVNFSYAGLSALTATYLVHNKDKNLVELPQERLMTSVLYLMRLEPKEKRMERVLQGYLALANHLIGQATPTLKNSGRPHGSLSSCHIVTMDDDLDNIFDVLKQVALFSKNGSGLGVYGGFLRARGSRIRGVKVANNGIIHPAGMLSRLAEYVDQTGTRKAGIALYLPIWHADVMEFLELRLKTGTQEKRAQSITTGLCIPDEFMRRLDKVQPVTLFDPREVRQRLGVDLNLQYDKK…
tr|A0A1D7S4U1|		MEKGMKEIHVVKRDGQSETLDLDKIHVMVEHACNGLAGVSESQVEMNAGLQFFDGIKTADIQEILVRSANDLISLEAPNYQFVAARLLLFGLRKAVYNGHPDGHPPLKEHVEKCVERGVYDSTILGRYTDEEWEKLSSFMDHERDYLFTYAGIRQVVDKYLVQDRSSGEVYETPQFMYMMIAATLFQDDDKFYRLEYVKKYYDAISKHRINIPTPVMAGVRTPLRQFASCVLVDVDDTLDSIFSSDMAIGYYVAQRAGIGINAGRIRGINSKIRDGEVQHTGVVPFLKKFESTVRCCTQNGIRGGSATVHFPIWHQEIEDIIVLKNNKGTEDNRVRKLDYSIQISKLFYERFIQNGIISLFSPHDVPGLYDAFGTDSFDSLYVDYESDKSVPRKTIRAQ…
tr|A0A218KDQ3|		MTIITKDRGSYIQEKPFEPQRFYNFIQELLEETSNKEKIDKQIIEDIFKEVLDFILSKEKVEAVRLFDYIIRETNSRITAKTPELTYFSAAVYRRYLYKQASKLRGFDYKKGYGDYYTFVREQVEAGTYSEKLLEAYSEDELKEIGNIIDKEKDKLFSYSGLQALAATYLVKNEDKEVVELPQERFLTALIYMLKDKPKEKRLTLIKASYGVISNHLIGLATPTLKNAGTPHGSLSSCHILTMDDDLKSIFRVIEQAARFSQNGSGLGIYLGFLRAGGSWIRGIKGAATGAIHPSRLLSTTAEYVNQTGTRKAGIAVYLPVWHADIFGFLELRLKTGSQEKRAHSIKTAVTIPDEFMRRLRDKKVFTIFDPYEVKKKLGIDLNRLYDKKKLQDGEEPNA…
tr|H6W824|		MITKVIKSNGCEVAFDPERLNKAAIFGDDGNGNWSHIALDAYKRLYDGCTTKEVNQAIIDSCVSRKDEAHSRMAGRVLIGQIYKEAFGGFTKIPSLPSFYNTMVDKGYWEDMGYSFTELNTLDAVIDHSKDLGYGYAVLKQFRDKYGIKDTLKDTLFESPQMMFMGIAMAVMKNMPKERRINDVVKLYTYLSDLKINAPTPYLNGLRTGKTGYASCCVIKADDTAKSIGVAREVAYTMTVNQAGIGYYLSSRSAGDGVRGNTIKHMGKLPYYRGIDAGVKENRQQSRGGSATVSFLALDPQIDELIRLRNPMTVASKRINTMDYSIGINRSFINRVAKNLDWMLVSYKHAPQLHEGIFTMSMDEFDAEVDRIAKDDSIPKTWIRARDLAVELITQRTEV…
tr|V5USE1|		MTNGVGIKVKKRGGAVEGLNLDKIHKMVEEACEGLGSGVSASQVEMNSGLQFFDGIETKDIQEILVRSASDLISLDNPNYQFVAARLLLFGVRKQVFGPEWVNGYQSVLDHCNNCIAKGVYDAEIIDKYTYEEWTKIDSWMDHERDMLFTYAGLRQVVDKYLVQDRSCGEMYETPQYMYMMIAATLFQNYPKETRLDYVRRYYNAISKHKINIPTPIMAGVRTPLRQFASCVLVDSDDTLDSIFSSDMAIGRYVAQRAGIGINAGRIRGINSKIRGGEVQHTGVVPFLKKFESTVRCCTQNGIRGGSATVHFPIWHQEIEDIIVLKNNKGTEDNRVRKLDYSIQISKIFYERFINNEDITLFSPHDVPGLYDAFGTPAFDDLYKRYESDGSIPKKTIGG…
tr|S6B1K0|		MENNIPKWVRLNNEIMIQKDGKFQFEKDKEAVHSYFVDYVNQNTVFFHNLKEKLDYLIENEYYEEEFLSKYSFEDIKEVFKLAYSKKFRFPSFMSAFKFYNDYALKTNDKKKLLERYEDRISIVALFFADGDTEKAKQYVEMMIQQDYQPSTPTFLNAGRKRRGELVSCFLMEVGDSLNDISKAIDMSMQLSKLGGGVSLNLSKLRAKGEAIKGVENATKGVVGVMKLLDNAFRYADQMG
tr|A0A2H4PP71|		MINIIKRDGSSVPFDIEKLHTVIERACDGLEGVSVSEVEAASKIQFTDNMKTERIQDIIIQAAATLISVDKPNYQYVAARLKSYDLRKVVYGQYKPPHLLDIFAKNTKLGVYDREFLELYSKEEFEELNTVINHKRDKNFTWAAMGQLTQKYLLRDRSSDSKVYYETPQVMYMAIAMALFSAWDKESRLTMVKKFYEYASTGKFSLPTPIMSGVRTPTRQFSSCVLIKTGDTLDSINATAKSIVDYVSKRAGIGFDVGAIRGIGSPIRKGEMVHTGLVPFIKYLTGALKSCSQGGIRGGSATCYVPIWHYQFDDVVVLKNNRGLEENRERRIDYGIQINRVMFERLVNKQPLYLFDPKDNREMYEAFFADVNKFREMYDNMIKAADAGLCRSKKLQAEE…
tr|A0A249XYJ6|		MQLINVIKSSGVSQSFDPQKIIKVLSWAAEGTSVDPYELYENIKSYLRDGMTTDDIQTIVIKAAANSISVEEPDYQYVAARCLMFALRKHVYGQYEPRSFIDHISYCVNEGKYDPELLSKYSAEEITFLESKIKHERDMEFTYSGAMQLKEKYLVKDKTTGQIYETPQFAFMTIGMALHQDEPVDRLKHVIRFYEAVSTRQISLPTPIMAGCRTPTRQFSSCVVIEAGDSLKSINKASASIVEYISKRAGIGINVGMIRAEGSKIGTGEVRHTGVIPFWKHFQTAVKSCSQGGIRGGAATAYYPIWHLEVENLLVLKNNKGVEENRIRHMDYGVQLNDLMMERFGKNDYITLFSPHEMGGELYYSYFKDQDRFRELYEAAEKDPNIRKKRIKARELFEL…
tr|A0A2S1GQR0|		MQLINVIKSSGVSQSFDPQKIIKVLSWAAEGTSVDPYELYENIKSYLRDGMTTDDIQTIVIKAAANSISVEEPDYQYVAARCLMFALRKHVYGQYEPRSFIDHISYCVNEGKYDPELLSKYSAEEITFLESKIKHERDMEFTYSGAMQLKEKYLVKDKTTGQIYETPQFAFMTIGMALHQDEPVDRLKHVIRFYEAVSTRQISLPTPIMAGCRTPTRQFSSCVVIEAGDSLKSINKASASIVEYISKRAGIGINVGMIRAEGSKIGTGEVRHTGVIPFWKHFQTAVKSCSQGGIRGGAATAYYPIWHLEVENLLVLKNNKGVEENRIRHMDYGVQLNDLMMERFGKNDYITLFSPHEMGGELYYSYFKDQDRFRELYEAAEKDPNIRKKRIKARELFEL…
tr|A0A218MA71|		MQVTKSSGVSQNFDAQKIIQVLTWQCEGTQIDPYELYEEIKTHLVDGMSTKDIQKICIKVAANSISVEEPDYQYVAAKGLMFALRKDVYGQFEPPAFIDHISYCVNEGKYDPELLSRYSAEEIIYLDSQIKHERDFDLTYAGAMQLKEKYLVKDKTTGKIYETPQFAIMAIGMALHQDETHDRLKHIIRFYDAVSTHQVSLPTPIMAGARTPTRQFSSCVVIEAGDSLKSINKTSASIIEYISKRAGIGINVGMLRAEGSKIGMGEVRHTGVIPFWKHFQTAVKSCSQGGIRGGAATAYYPMWHLEVENLLVLKNNKGVDENRIRHMDYGIQINDLMMERLGKNDYITLFSPHEMSGELYYSFFEDQDKFRELYEKAEKDPTIRKKRIKALELFELFMT…
tr|H6WFZ9|		MTLQVPEWMSQEAVDTLSRGYLWQAETPRGMWERVANNAAKILKRNDIAEDLIEALWSGYIGLATPVAANFGTPRGLPISCYSVHLSDSVQSIYSHLKEVAALSKNGGGVGVYFGDIRPAGSPITAGGKSTGVVPWAQQYDLAASVVSQGGVRRGSFAIYMPITHPDLPELLRSKDHSQGDPRKFIDSNVAVTVDDEFINSMLAGDVEKQKLFGEVMKIRMVSGSPYIVYIDNANRQNPECYNQRGLKVSTSNLCSEIFLHTDEGHSFVCVLSSLNLAKFDEWKNWKGKNTGKTVPELTTYLLDAVVEEFCHKGDRLPSMGRSVRFARKSRALGIGTMGLHALYQSRGYAFKSEEARQLNIECHKFIKENAEKASRQMAKEYGEPEWCKGNGMRHTHLI…
tr|A0A1V0EDS0|		MAVAPSEIKIDLTRDALLDDFTLQTLRERYLLPGESSPQEAFARASAAFADDAEHGQRLYDYVSNLWFMFATPLLSNGGSARGLPISCFLTAIEDSRESISEHYDEVIWLSSMGGGIGSYYGALRGLGEKTSKGSQSTGVIPFMAVDDRLILAVSQGGTRRGSNAVYLDISHPEIREFITARKPTGGDQNRKITNLHNAVNVTDEFMIAVRDDTEFALRSPKTGEVIRVERARELWRLLIETRMQTGEPYIHFIDTSNRHFPEAQKKLGLKVRQSNLCVTGETEILTRNGHLPIEALKGEYHDVWNGEEFSRVLIQQTNPTDEKASLVRVWFEDGDYLDCTPYHKFYTQDGVEVRAGELKLGTVLAKAQAPVIEGLAEATPPIEQAYAAGWTTFAGFDD…
tr|A0A0A0RS20|		MTEKQIVNRGNTIEFYDPKKVEAYLNRYVPEGIKLDNIVGLVTEYVQYEDKMTSLKIQKELYSIVEGLISVQESFWQDVAGCIQSDVYRKEVFNNRGFEKGLKTVFDLGYESNQYTDFYKTYTDAEIEELQEYIDNTRDYYVNHSGIHIVYDRYTTVQIMKEEVDGKLITKGTKKIETLQERYMAISMFLHMNEPKHKRIQYVKEGYDAMSGKEIGVSMTPATPTFMNAGRPSGNLSSCFVGMVGDSIDDIYREAEQFAKVSKNAGGYGLYFGKVRSLGSSIREKPGLSSGAVPFMKLFDVTAGTVDQQGKRSGAVTITLDIWHRDLSEFLKAPLNNTAREKQMHKIFLAVSIPDIFFRKLQNEEDWYQFDPKEVSDIMGWSLEDCYDETKEGGTFTDR…
tr|E5EYZ8|		MIEQVVKRNGEIQDFEASKLNGWGIWASKNLGKHVDWISAVLHVVSTSPEKVTTKELQETLIKYCLAKPSWAYHRMAGRLYISLLYKQVYDDKIPSIRQVHKNLVKAGMMTNDFVNSYSDEDYKALEKIIDHSRDLDVAHYQIKQSMEKYSLKDRVDGIYYETPQFTMMRVAMRMCQNKGTGAERIARIKRHYDAYSRDMVNVPTPYYTNSGTANSGFLSCCLHTNDDNLLSLAAANHISYMMTAASAGIGSKSYTRAAGDKVRGGLIEHMGRINYNRAEVAMINANMQNGRGGSQSQFFDSVDIESIAIIPMKNPMTPLAKQVRGLDYGFCYNDYFVQQAATSGDYYLFSYKDHPELFTAMASNMSVKEYEKLFKKAIAGKNRRLKVNARDFLMSVLE…
tr|A0A2H4P8B4|		MEEYRNLNAELNLYDESGKIQFDKDKEAARAYFLQHVNQNTVFFHSLEEKTNFLVENRLWDQEVVNRYPFEDFKALFKQAYAHKFRFQTFVGALKFYRGYALKTFDGKRYYERFEDRVVMTALAHSNDYEHAKRLVDHIIEGRFQPATPTFLNAGRADAGGPTSCYLLRVEDNLESINRAQSDAAQLSKRGGGVALSVTNIREAGAPIKGYEGKSSGVIPFMKVLEDTFSWIDQLGQRQGAGAIYINAHHPDIMKVLDTKRENADEKIRIKTLSLGVVIPDITFELARNNDDMYLFSPYDVEKEYGVPMSDISITEEYERMVDNPNIRKTKINARKLFQTIAEIQFESGYPYIVFEDTVNYYNPAPNVGRISMSNLCVAPETRVLTDEGYVEVSSKAGQ…
tr|A0A1I9S648|		MEAGTYSEQLLEAYSEDELKEIGNIIDKEKDKLFSYSGLQALAATYLVKNEDKEVVELPQERFLSAIIYMLKDKPKEKRLTFIKAAYGVVSNHLIGLATPTLKNAGTPHGSLSSCHILTMDDDLKSIFRVIEQAARFSQNGSGLGIYLGFLRAGGSWIRGIKGAATGAIHPSRLLSTTAEYVNQTGTRKAGIAVYLPVWHADIFGFLELRLKTGSQEKRAHSIKTAVTIPDEFMRRLRDKKVFTIFDPYEVKKKLGIDLNRLYDKKKLQDGEEPNAEDHAFTYYYRMAEQADLELKKTVTAVEIYKAIFTSRKTGGTPYMYWSDTSARLNPNGHVGMPFSSNLCTEIIQVMDFDTEVSEELEEKGYVVTKILGEGLVTCNLSSLVAHNTYELTDEEFQE…
tr|A0A1Q1N984|		MCINNREEKLIRFVTKSNGKTEEFNPEKLRKWSEFAAGKLNWSEIELEAVKRCYDGVSTRDLHKAMIAACIDKKTQAYSDMAGRLLLGMIYKQAHGGYHSIPSLNTFYHDMVERGHWAKMDYTDEEIKEIGKIVKHNKNLTYGYSVLRQMVDKYLIRDAVNDVVHESPQFLFIGIAMKVMEIQPKERRIEDIKKLYTYVSDLKINLPSPYLTTLRTPIKGSASCCLFRADDTAESLAIANYLAHEYTLNNAGIGVNLQTRATGQGVKNNRIIHGGLLPYLKWMEDSVGASKQASRGGSATVTFTILEPDFDDLIRLKNPTTPIDKRVDKLDYSIVVNRSFLRRAAKNEDWMLVSCDDAPELYEALYKSEEEFDAVYDKVSRRRIKKKFVKARDLLTEII…
tr|A0A1I9SF32|		MTQRIEYVIKRDGTKEPFMAQKLNDWAKYIGIRSDVPWSPVAVAAVKNLPKGDVHSDDLQTMLIKSAESMIERDHRYDRFALELRLAQLRKNLFDSYTPPSLRFFHDHMVELGAWEDMSGWISDDQFEALNEVIDHSRDELFTNAGLKQFMDKYSRRNIYTEEIYETPQFAYMGMAMAMLSQPHWSMLDAIDLYNALSLQKINVPTPPLVGLRSADRGFASCCLVDGTDTLDSIDAAEHVVFKMVAARAGIGYHLESRSIADPVRKGAFPHSGKLPYYRHIDRSVKANTQQSRGGSATVYTAFFDPEIIQVMEAKSNRSPDEKKIDKMDYNLKFNSILLKRFLRKENITLMSFLYAPEVYAAFDSGDVAEFERLYIAAEKRLAGVTKRGFKGEVLPVAP…
tr|D5JFA3|		MNDIKVVVKSSGVRQPFDKEKIYKVLKWACDGHNIDVRAFLENVLELIRDGMTTKQIQRIAIKYAADHISVKEPDWQYVASNLEMFALRKDVYGQFDPIPFYDHIVKMVEAGKYDKEILEKYSKQDIQVFERAIDHDKDFEFSYAGSQQLIGKYLVQDRDTGEIFETPQYAFMLIAMCLHQEETGLAQVTHIVDFYNAISDRKLSLPTPIMAGVRTPTRQFSSCVVIESGDSLGSLNAVTSAIVKYISQRAGIGVNAGHIRAMGSKIRGGEAVHTGVIPFWKHIQTAVKSCSQGGVRGGAATLYYPFWHLEVENLLVLKNNKGVEENRVRHLDYGVQLNQLMYKRLMNRDYITLFSPDVANDRLYDLFYEADQTAFEELYESLEKDPTVRKKRIKAVDL…
tr|K7NTG2|		MNDIKVVVKSSGVRQPFDKEKIYKVLKWACDGHNIDVRAFLENVLELIRDGMTTKQIQRIVIKYAADHISVKEPDWQYVASNLEMFALRKDVYGQFDPIPFYDHIVKMVEAGKYDKEILEKYSKQDIQVFERAIDHDKDFEFSYAGSQQLIGKYLVQDRDTGEIFETPQYAFMLIAMCLHQEETGLAQVTHIVDFYNAISDRKLSLPTPIMAGVRTPTRQFSSCVVIESGDSLGSLNAVTSAIVKYISQRAGIGVNAGHIRAMGSKIRGGEAVHTGVIPFWKHIQTAVKSCSQGGVRGGAATLYYPFWHLEVENLLVLKNNKGVEENRVRHLDYGVQLNQLMYKRLMNRDYITLFSPDVANDRLYDLFYEADQTAFEELYESLEKDPTVRKKRIKAVDL…
tr|I6YXS4|		MSKISKFESLSAERKHLQSIGEIPSWFTSQGYAMFLKNYQYKGETVRGAFRRVASTLAKHDIRPEAEERYFDLLWSGKLAMATPVFCNTGTDRGMPVSCAGSYVGDSVLDFYEGQTEVAMLAKNGFGTASYLGDIRPRGSDISTSHNKADGLVPVFDNFVNTKTKVAAAGRRGEWAGYVDFSHGDFWELQGYVLKNPASAHVGWVFEKEDYEKLLARDPEYMARWNELLYMRARTGKGYMWKNWIANDLAPQAIKNSGIRIRSSQLCTEIALPSDDMHTFTCILSSLNLARWDEISAEDIKWAVRFLDSVCSEFLEKAKKLPYDTLHKAIRFTEKARALGLGTLGFHTYLQMNDTAFESGAAHILNNSIYSQIKVYAEAASRELAEEHGEPEWCVGTGM…
tr|A0A060AGL6|		MTVIVKDNGSRKLPFEEDRLNRYLDNIKKEFPKLNIESYRKKAIHYILSKDEYSVDEMVDYLIREAESRVDVTTPEWEFFAARLYLQRLYKKASKNRFYDAIMKYGSYVGLHESLAQRGIYSVDILEKYSREELMEAETFIDSSKDLLFTYNGLYLLATRYLATDEDKKVFELPQERWLTIALFLMQDEKENRMKLVEEAYWALSNLYMTVATPTLANAGKVGGQLSSCFIDTVDDSLQGIYDSNTDVARVSKQGGGVGVYIGNVRSSGAPIRGVLGASGGTVPWIKQLNNTAVSVDQLGARKGAITVTLDVFHKDIEAFLDLRLNNGDQRLRAHDIFTSVSIPDLFMEAVENRGEWYLFDPYEVKQKKGWYLQDYYDKEKGNGLFREKYEELIQDGTI…
tr|A0A2K8HPD8|		MTQNKVEYYLNPENYKKETAMDFRITKVIKRDGTVEDFAPEKLNGWAVYGCKTVDVSWSAITMSAQKTLPKGVVDSDTLMDALIKAAEGLIKDNPAYDVPAKELRLAQMRKRLYDSFEPPSLRFFHDHMVRVGAWEDMSAWISDDQFDALNQVIDHDRDRLFTSGGLKQFFDKYSRRNIATGEIYETPQFAYMGMAMAMLSQPNWTILDAIDLYNAMSLHKINVPTPPLVGLRSSDRGFASCCLVDSTDTLDSIDTAEHIVFKMVAARAGIGYHLESRSIADPVRNGAFPHSGKLPYYRHIDRSVKANTQQTRGGSATVSYPYFDPEIIQLMQVKQQRATDENKIDKMDYSLSFNNLLLKRYLKNEDITLMSYFYAPEVHEAFYGEDEAKFEEIYVAAE…
tr|A0A385EBX3|		MAVATHEIKIDLTRDALLDDFTLQTLRERYLLPGETSPQEAFARASAAFADDAEHGQRLYDYVSNLWFMYATPLLSNGGSARGLPISCFLTAIEDSRESISEHYDEVIWLSSMGGGIGSYYGALRALGEKTSKGSQSTGVIPFMAVDDRLILAVSQGGTRRGSNAVYLDIHHPEIREFITARKPTGGDHNRKITNLHNAVNVTDEFMIAVRDDTDFALRSPKTGEVIRMERARDLWRLLIETRVQTGEPYIHFIDTSNRHFPDRQKKLGLSVRQSNLCVAGETEILTRNGHLPIASLAGGFHDVWNGVEFSNVLIHQTNATDEKAELVRVWFEDGDFVDCTPYHKFYTEAGVEVRAGELKDGTVLAKANVPVTEGVSDASPPLEVAYTAGWTTFAGFSD…
tr|A0A2I6PGV7|		MIKTIKKSNGTVVSFDPERLNKWASWADKRGIIWSEVTMEAMKRVYEGCTTKEMHQAMIDVCVDKQTQEYSDMAGRLLLGIIYKEAFGGFTKVPTLVTFVKNMERAGLWEKMDYSQEELEYLQGYIVHSKDISYGYAVLKQFRDKYGIRDIKTGRLFESPQFMFMGMAMKAFEKQPKHRRLQDVIKLYTYLSDLKINAPTPYLNGLRATKSGYASCCLIKANDTAESLGIAAKVAYDMTTKQAGIGMLMETRTIGDGIRQNTIEHMGKLPYYKLVRSSVEANKQKSRGGSANNFYTALDPQIEDLLRLKHPTTVPSKRINEMDYSFGTNDYFWQCVQYDTDWLLFSYKDAPKLYDMFYTASADEFAMAVGHAVHSGVKHRRVKAREIAKLFIQQRYATG…
tr|A0A286KQ91|		MINIIKRDGSSVPFDIEKLHTVIERACDGLEGVSVSEVEAASKIQFTDNMKTERIQDIIIQAAATLISVDKPNYQYVAARLKSYDLRKVVYGQYKPPHLLDIFAKNTKLGVYDREFLELYSKEEFEELNTVINHKRDKNFTWAAMGQLTQKYLLRDRSSDSKVYYETPQVMYMAIAMALFSAWDKESRLTMVKKFYEYASTGKFSLPTPIMSGVRTPTRQFSSCVLIKTGDTLDSINATAKSIVDYVSKRAGIGFDVGAIRGIGSPIRKGEMVHTGLVPFIKYLTGALKSCSQGGIRGGSATCYVPIWHYQFDDVVVLKNNRGLEENRERRIDYGIQINRVMFERLVNKQPLYLFDPKDNREMYEAFFADVNKFREMYDNMIKAADAGFCRSKKLQAEE…
tr|A0A223G0Z6|		MATYGKWIELNNEITQLDDNGKNKLYKDQEALDEYLKYIEDNTRKFNSEVERIRVLTKEGTYDKIFDNVPDTIIDEMTKLAYSFNFKFPSFMAGQKFYESYASKQYDENKKPIFVEDYEQHNVRVALYLFQNDYVKARELLVQLMEQTFQPSTPTYNNSGQANRGELSSCYLFVVDDSIESLNFVEDSVANASSNGGGVAIDLTRIRPKGAPVRNRPNSSKGVIAFAKAIEHKVSIYDQGGVRQGSGAVYLNIFHNDILDLLSSKKINASESVRLDKLSIGVTIPNKFMELVKEGKPFYTFDTYDINKVYGKYLDELNIDEWYDKLLDNDSIGKVKHDAREVMTDIAKTQLESGYPYVFYIDNANDNHPLKNLGKVKMSNLCTEISQLQEVSEIYPYSY…
tr|A0A291LA69|		MTQYLSKSIRYVTKTNGKKEEFNPEKLRKWSEFAAGKLNWSEIELEAVKRCYDGVPTRDLHKAMIAACIDKKDQAYSDMAGRLLLGMIYKQAHGGYHNIPSLLDFYNMSVSKGYWGKMDYTEEEIIEIGKIVNHDKNLTYGYSVLRQMVDKYLVKDAINDVVFESPQFLFIGVAMKVMEIQPKDRRVEDIKRLYTYVSDLKINLPSPYLTTLRTKIKGSASCCLFRADDTAESLAIANYLAHEYTLNNAGIGVNLQTRATGQGVKNNRIVHGGLLPYLKWMETSVGASKQASRGGSATVTFTILEPDFEDLVRLKNPTTVSEKRVDKLDYSIVVNNAFLRRAAKGKDWMLVSYDEAPELYEALYKSEEEFEEVYEKVSRKRIKKKFVKARDLLAEIITQ…
tr|A0A2Z5HRN7|		MSHRIEKVIKRDGTVQDFAPEKLNDWAAWACKDTDVSWSAVVMAALKNLPKGVVDSDTLQDVLIKAAEGLIKDNPAYDTVAKELRLAQMRKRLYDSFEPPSLRFFHDHMIRVGAWEDMSAWISDDQFDALNQVIDHDRDRLFTSGGLKQFFDKYSRRNIATGEIYETPQFAYMGMAMAMLSQPNWTILDAIDLYNAMSLHKINVPTPPLVGLRSSDRGFASCCLVDSTDTLDSIDTAEHIVFKMVAARAGIGYHLESRSIADPVRNGAFPHSGKLPYYRHIDRSVKANTQQTRGGSATVSYPYFDPEIIQLMQVKQQRATDENKIDKMDYSLSFNNLLLKRYLKNEDITLMSYFYAPEVHEAFYGEDEAKFEEIYVAAEKRVASLTKIDHEGKTIPAAP…
tr|A0A2R4AM07|		MPAKKLYLAQLRKAVHGQYNPPNLLAFVKHMESTNKWQHFSTMYSLDEMCAFAAHIDHSRDELFTYGGLKQCADKYLLKDINTQSILETPQFMYMGMCMATGVDAKGRRNDWTIQELLDLYDEFSLQKVNVPTPPLLGLRTHDRGFASCCLIQAGDSINSLDVANSVIFKMTAARAGIGWIGTTRSVGDPVRDGSF
tr|F1D3T7|		MSIKTVIKSNGQEVPFDASKLNRMAEWADNLGVGWSSLVLNAIKKVSDKCSTLDIQNALIDSCAEKADKAHLAMAARLFLGTMYKNAHGGFEERPHLYDFYNNMLILGLWKEMSYDATELEYLNEHLDHDKDLNYEYSVLKQLDSKYCKKLNDISMETPQYLFMGVAMDIMENQPEDTRLDDVVKYYTYLSDLKINLPTPFLSGLRSKTKGLASCAVLKGDDTADSLEAAIHNAYKQTVSNAGIGISLNCRSIKDPVRNGAIKHTGKLPYYRYIQGSVGATKQEVRGGSATVQFTALDPEIEDLLRLKHVTTVSEKQIRGLDYSFGACRLLAEKSSKGEDWYLMSQLHAPEVYKAYHENYDSLKQTLNDYILSGKPYKTIKAVEVLKLYLKQRQDTGRM…
tr|A0A223LG60|		MTVITKNRESYVQEKEFDAARFVDFVDSIIDETKDKEKLNSEELQEITDTVLSFVSAKKQVDASSLFTYLIREAQARVTTDNLELLNFTAAVFLRSMYKEASKLRGFNYKDGYGDYASHVVAMVERGKYSQVLLDAYTREELEEAGKLIKMEKDKMFSHSGLQTLKKTFLIHNDKGKLVELPQERFLTVALYLMHKEDKEKRMDFVREAYYVLSEHYVGLATPTLKNAGAPHGSLSSCHILTMDDTLESIFDVIKQIAKFSREGSGIGIFGGFLRARGSRIRGVKVTNNGILHPARLLSVLAEYVDQTGTRKAGVALYLPVWHADIMDFLELRLKTGTQEKRAHSITTGVTLPDEFMRRLRDGGVFTVFDPYEVKQKLGIDLNKQYDKKILKKGETPNP…
tr|A0A0K1LPJ5|		MNDIKVVVKSSGVRQPFDKEKIYKVLKWACDGHNIDVRAFLENVLELIRDGMTTKQIQRIAIKYAADHISVKEPDWQYVASNLEMFALRKDVYGQFDPIPFYDHIVKMVEAGKYDKEILEKYSKQDIQVFERAIDHDKDFEFSYAGSQQLIGKYLVQDRDTGEIFETPQYAFMLIAMCLHQEETGLAQVTHIVDFYNAISDRKLSLPTPIMAGVRTPTRQFSSCVVIESGDSLGSLNAVTSAIVKYISQRAGIGVNAGHIRAMGSKIRGGEAVHTGVIPFWKHIQTAVKSCSQGGVRGGAATLYYPFWHLEVENLLVLKNNKGVEENRVRHLDYGVQLNQLMYKRLMNRDYITLFSPDVANDRLYDLFYEADQTAFEELYESLEKDPTVRKKRIKAVDL…
tr|A0A097BX81|		MQLINVIKSSGVSQSFDPQKIIKVLSWAAEGTSVDPYELYENIKSYLRDGMTTDDIQTIVIKAAANSISVEEPDYQYVAARCLMFALRKHVYGQYEPRSFIDHISYCVNEGKYDPELLSKYSAEEITFLESKIKHERDMEFTYSGAMQLKEKYLVKDKTTGQIYETPQFAFMTIGMALHQDEPVDRLKHVIRFYEAVSTRQISLPTPIMAGCRTPTRQFSSCVVIEAGDSLKSINKASASIVEYISKRAGIGINVGMIRAEGSKIGMGEVRHTGVIPFWKHFQTAVKSCSQGGIRGGAATAYYPIWHLEVENLLVLKNNKGVEENRIRHMDYGVQLNDLMMERFGKNDYITLFSPHEMGGELYYSYFKDQDRFRELYEAAEKDPNIRKKRIKARELFEL…
tr|A0A0H3UD37|		MIKTIKKSNGTVVSFDPERLNKWASWADKRGIIWSEVTMEAMKRVYEGCTTKEMHQAMIDVCVDKQTQEYSDMAGRLLLGIIYKEAFGGFTKVPTLVTFVKNMERAGLWEKMDYSQEELEYLQGYIVHSKDISYGYAVLKQFRDKYGIRDIKTGRLFESPQFMFMGMAMKAFEKQPKHRRLQDVIKLYTYLSGLKINAPTPYLNGLRATKSGYASCCLIKANDTAESLGIAAKVAYDMTTKQAGIGMLMETRTIGDGIRQNTIEHMGKLPYYKLVRSSVEANKQKSRGGSANNFYTALDPQIEDLLRLKHPTTVPSKRINEMDYSFGTNDYFWQCVQYDTDWLLFSYKDAPKLYDMFYTASADEFAMAVGHAVHSGVKHRRVKAREIAKLFIQQRYATG…
tr|I7HJC6|		MTQYLSKSIRYVTKTNGKKEEFNPEKLRKWSEFAAGKLNWSEIELEAVKRCYDGVPTRDLHKAMIAACIDKKDQAYSDMAGRLLLGMIYKQAHGGYHNIPSLLDFYNMSVSKGYWGKMDYTEEEIIEIGKIVNHDKNLTYGYSVLRQMVDKYLVKDAINDVVFESPQFLFIGVAMKVMEIQPKDRRVEDIKRLYTYVSDLKINLPSPYLTTLRTKIKGSASCCLFRADDTAESLAIANYLAHEYTLNNAGIGVNLQTRATGQGVKNNRIVHGGLLPYLKWMETSVGASKQASRGGSATVTFTILEPDFEDLVRLKNPTTVSEKRVDKLDYSIVVNNAFLRRAAKGKDWMLVSYDEAPELYDALYKSEEEFEEVYEKVSRKRIKKKFVKARDLLAEIITQ…
tr|W5QUW9|		MDTLKTTEKKVTQITKNRGTYIQSKDFDEQRFVDFVDSIIEVTKEVEKIDSEELQEIVDAVISFIKAKKTVEADRLFSYLIRETQSRVTKDTLPLLNFVAAVDLRAKYKGVSKLRGFDYRDGYGNYASHVLAMVERGLYDATLLEDYTREELEEISKMIDAKHDVNFSYAGLSALEETYLVHNKDNRLVELPQERLMTSVVYLMRLEPKDKRLERIRQGYLALAQHMVGLATPTLKNSGRPHGSLSSCHIVTMADDLDNIFDVQKQVALFSKEGSGLGVYGGFLRARGSRIRGVKVANNGIVHPAGMFSKLAEYVDQTGTRKAGIALYLPIWHADVMDFLELRLKTGTQEKRAHSIKTGLCIPDEFMRRLDKVQPVTLFDPREVRLRLGVDLNLLYDKE…
tr|A0A2D0YZ75|		MSIKTVIKSNGQEVPFDASKLNRMAEWADNLGVGWSSLVLNAIKKVSDKCSTLDIQNALIDSCAEKADKAHLAMAARLFLGTMYKNAHGGFEERPHLYDFYNNMLILGLWKEMSYDATELEYLNEHLDHDKDLNYEYSVLKQLDSKYCKKLNNISMETPQYLFMGVAMDIMENQPEDTRLDDVVKYYTYLSDLKINLPTPFLSGLRSKTKGLASCAVLKGDDTADSLEAAIHNAYKQTVSNAGIGISLNCRSIKDPVRNGAIKHTGKLPYYRYIQGSVGATKQEVRGGSATVQFTALDPEIEDLLRLKHVTTVSEKQIRGLDYSFGACRLLAEKSSKGEDWYLMSQLHAPEVYKAYHENYDSLKQTLNDYILSGKPYKTIKAVEVLKLYLKQRQDTGRM…
tr|A0A2D1GQH2|		MLKTIIKLDGTEEAYSPAKINGWGEWAAQHLGDKVDWSSVVMDAVQALGDKTSSQELQLQLIEECLNRKTWSYYLMAGRLYAIYLRKKFYGLNGIPTVKALQTRMRKDGIIVKLDYSSKEYAQIEKIIDHDLDLLCPHFSLHHIRGKYALRNRKTGQEYETAQFVYMRMAMALAEKEPAETRMTHVENYYKLLSNKILSAPTPNYVNLGTKLRGFASCCLFASGDNGVSLAMGDYIANIMTQSSAGIGVNLMTRSIGDPIRNGLIIHQGKKPYIDVMGKAVRANLQNGRGGAVTCYYSAFDPEADMITQLRNPRSTEDRKNRDLHYAFLSNKFFAKKAAQKDGMIFVFNPFTAPDLHEAFYSGNIDKFIKLYEKYEADPKFEKTYVNARDLLKSMLVEA…
tr|A0A067ZJH3|		MQVTKSSGVSQNFDAQKIIQVLTWQCEGTQIDPYELYEEIKTHLVDGMSTKDIQKICIKVAANSISVEEPDYQYVAAKGLMFALRKDVYGQFEPPAFIDHISYCVNEGKYDPELLSQYSAEEIIYLDSQIKHERDFDLTYAGAMQLKEKYLVKDKTTGKIYETPQFAIMAIGMALHQDETRDRLKHIIRFYDAVSTHQVSLPTPIMAGARTPTRQFSSCVVIEAGDSLKSINKTSASIIEYISKRAGIGINVGMLRAEGSKIGMGEVRHTGVIPFWKHFQTAVKSCSQGGIRGGAATAYYPMWHLEVENLLVLKNNKGVDENRIRHMDYGIQINDLMMERLGKNDYITLFSPHEMSGELYYSFFEDQDKFRELYEKAEKDPTIRKKRIKALELFELFMT…
tr|A0A1S6KUT3|		MAGVEHFLKKPATTTRLGNVQFVRKRDGFIEPFDIEKLDGWAEWACQKTATADWKQIVRSALRFTSKSTIDSEDLQDLLIRSAESLVKMNPEFDIAARELYLARLRKSVYDSFEPPSLRGWASHLMDLGVWEEMPWIPDHYWTHLEEAIDHSRDHKFSYSGLKQFADKYARRNIHTDEIYETPQFTYMGMAMAIARTGDWSLTEIIELYNAFSLHKINVPTPPLVGLRTPDKGFASCCLMEAADTLDSIDAAEHIVFKMVAARAGIGYLLRSRATGDPIRNGSFVSTGKMPYLRHALSSTQANTQQSRGGSMTANIPFFDAEVLKIIASKSQRSAAEDRLDKSDFLIQFNGLVLERAIKGQNITLMSIFYAPEVFDAFVHSSGDLNHFREVYEAAEKRL…
tr|A0A249XZJ1|		MQLINVIKSSGVSQSFDPQKIIKVLSWAAEGTSVDPYELYENIKSYLRDGMTTDDIQTIVIKAAANSISVEEPDYQYVAARCLMFALRKHVYGQYEPRSFIDHISYCVNEGKYDPELLSKYSAEEITFLESKIKHERDMEFTYSGAMQLKEKYLVKDKTTGQIYETPQFAFMTIGMALHQDEPVDRLKHVIRFYEAVSTRQISLPTPIMAGCRTPTRQFSSCVVIEAGDSLKSINKASASIVEYISKRAGIGINVGMIRAEGSKIGMGEVRHTGVIPFWKHFQTAVKSCSQGGIRGGAATAYYPIWHLEVENLLVLKNNKGVEENRIRHMDYGVQLNDLMMERFGKNDYITLFSPHEMGGELYYSYFKDQDRFRELYEAAEKDPNIRKKRIKARELFEL…
tr|A0A2S1GQ07|		MQLINVIKSSGVSQSFDPQKIIKVLSWAAEGTSVDPYELYENIKSYLRDGMTTDDIQTIVIKAAANSISVEEPDYQYVAARCLMFALRKHVYGQYEPRSFIDHISYCVNEGKYDPELLSKYSAEEITFLESKIKHERDMEFTYSGAMQLKEKYLVKDKTTGQIYETPQFAFMTIGMALHQDEPVDRLKHVIRFYEAVSTRQISLPTPIMAGCRTPTRQFSSCVVIEAGDSLKSINKASASIVEYISKRAGIGINVGMIRAEGSKIGTGEVRHTGVIPFWKHFQTAVKSCSQGGIRGGAATAYYPIWHLEVENLLVLKNNKGVEENRIRHMDYGVQLNDLMMERFGKNDYITLFSPHEMGGELYYSYFKDQDRFRELYEAAEKDPNIRKKRIKARELFEL…
tr|A0A384T066|		MIKTIKKSNGTVVSFDPERLNKWASWADKRGIIWSEVTMEAMKRVYEGCTTKEMHQAMIDVCVDKQTQEYSDMAGRLLLGIIYKEAFGGFTKVPTLITFVKNMERAGLWEKMDYSQEELEYLQGYIVHSKDISYGYAVLKQFRDKYGIRDIKTGRLFESPQFMFMGMAMKAFEKQPKHRRLQDVIKLYTYLSDLKINAPTPYLNGLRATKSGYASCCLIKANDTAESLGIAAKVAYDMTTKQAGIGMLMETRTIGDGIRQNTIEHMGKLPYYKLVRSSVEANKQKSRGGSANNFYTALDPQIEDLLRLKHPTTVPSKRINEMDYSFGTNDYFWQCVQYDTDWLLFSYKDAPKLYDMFYTASADEFAMAVGHAVHSGVKHRRVKAREIAKLFIQQRYATG…
tr|A0A1L7N1S3|		MLQTLIKRNGSEEPLIPAKLNGWGEWAANHLQGRVDWSQAALAAVAKLPEKATTRELMLVLIEELLAIRTWPAYLMAGRLFATVYRKDIYGSINPPSVFDQHKKLEGLTLMRPLQYSKEEYAEIESLIDHNKDFFYPEFALKQIRDKYAIRNHVTGEVFETPQHLYMRMAMTLAENEDPSVRMQVLRKFYDKFSGKKLSAPTPNYLYLGTPHNGWASCCIFTAADDANSLAIGDHIAYMMTVNSAGLGSFISTRTVGDPIAGGRVMHGGKYRYLKANAAATIANKQAARAGAGTTSFSGFDPEAIDIVQYRNPMQPEDKQLRDLHFSMLVNPWFAAKVQKGEDIFTFTEFSAPDLFDAFFSPDIKRFVELYKQYEDNPLFPKKYVNARKLVLHSYAEAF…
tr|A0A2H4YF34|		MLVRKSSGITENFDSNKLLKILGFATAGTRIDPNEIMSGIMPSITDGMSTKDIQKLAIKFAADRISIEQSDYQYVSARLQMYAIRKDVYNQFDPIHLKRHTLDLVQDGIYDKDLAAKWTDEEFNELNSYIKHERDFNLAYAGVMQFKEKYLAKDRSTGELYETPQMLYMLVAMCLHQDEKTDRIAKVKNFYDVTSLGKLSLPTPILAGVRTPTRQFSSCVKIECGDELDSINATASSIVDYISKRAGIGINGGAIRAEGSRIRSGEVRHTGIIPFWKHFQTAVKSCSQGGVRGGAATLYYPMWHLEVEKILVLKNNKGVEENRIRQLDYGIQINKLFFERLKNDDYITLFSPDVQNGELYNLFYSDPVKFKEMYEMLENEPWCRKKRIKASELFNLFAQ…
tr|A0A0F6TJS4|		MIKTIKKSNGTVVSFDPERLNKWASWADKRGIIWSEVTMEAMKRVYEGCTTKEMHQAMIDVCVDKQTQEYSDMAGRLLLGIIYKEAFGGFTKVPTLVTFVKNMERAGLWEKMDYSQEELEYLQGYIVHSKDISYGYAVLKQFRDKYGIRDIKTGRLFESPQFMFMGMAMKAFEKQPKHRRLQDVIKLYTYLSDLKINAPTPYLNGLRATKSGYASCCLIKANDTAESLGIAAKVAYDMTTKQAGIGMLMETRTIGDGIRQNTIEHMGKLPYYKLVRSSVEANKQKSRGGSANNFYTALDPQIEDLLRLKHPTTVPSKRINEMDYSFGTNDYFWQCVQYDTDWLLFSYKDAPKLYDMFYTASADEFAMAVGHAVHSGVKHRRVKAREIAKLFIQQRYATG…
tr|G9J1X3|		MTIITKDRGSYIQEKPFEPQRFYNFIQELLEETSNKEKIDKQIIEDIFKEVLDFILSKEKVEAVRLFDYIIRETNSRITAKTPELTYFSAAVYRRYLYKQASKLRGFDYKKGYGDYYTFVREQVEAGTYSEKLLEAYSEDELKEIGNIIDKEKDKLFSYSGLQSLAATYLVKNEDKEVVELPQERFLTALIYMLKDKPKEKRLTLIKVSYGVISNHLIGLATPTLKNAGTPHGSLSSCHILTMDDDLKSIFRVIEQAARFSQNGSGLGIYLGFLRAGGSWIRGIKGAATGAIHPSRLLSTTAEYVNQTGTRKAGIAVYLPVWHADIFGFLELRLKTGSQEKRAHSIKTAVTIPDEFMRRLRDKKVFTIFDPYEVKKKLGIDLNRLYDKKKLQDGEEPNA…
tr|A0A097J3M7|		MQLINVIKSSGVSQSFDPQKIIKVLSWAAEGTSVDPYELYENIKSYLRDGMTTDDIQTIVIKAAANSISVEEPDYQYVAARCLMFALRKHVYGQYEPRSFIDHISYCVNEGKYDPELLSKYSAEEITFLESKIKHERDMEFTYSGAMQLKEKYLVKDKTTGQIYETPQFAFMTIGMALHQDEPVDRLKHVIRFYEAVSTRQISLPTPIMAGCRTPTRQFSSCVVIEAGDSLKSINKASASIVEYISKRAGIGINVGMIRAEGSKIGMGEVRHTGVIPFWKHFQTAVKSCSQGGIRGGAATAYYPIWHLEVENLLVLKNNKGVEENRIRHMDYGVQLNDLMMERFGKNDYITLFSPHEMGGELYYSYFKDQDRFRELYEAAEKDPNIRKKRIKARELFEL…
tr|A0A172Q1K2|		MQVQKSSGVSQDFDAQKIIKVLTWGCEGTQIDPYELYEEIKSHLRDGMTTKDIQNLTVKVAANLISVEEPDYQYVAAKELMFALRKEVYGQFEPRSFIDHISYCVNEGKYDPELLSRYSAEEITFLESHIKHERDFELTYAGAMQLKEKYLVKDKTTGKIYETPQFAIMCIGMALHQDEPGNRLAHIIRFYDAVSTRQVSLPTPIMAGARTPTRQFSSCVVIEAGDSLKSINKTANSIIEYISKRAGIGINVGMIRAEGSRIGMGEVKHTGVIPFWKHFQTAVKSCSQGGIRGGAATAYYPIWHLEVENLLVLKNNKGVDENRIRHMDYGIQLNDLMMERFGKNDYITLFSPHEMGGELYYSYFEDQDRFRELYEAAEKDPSIRKKRIKARDLFELFMT…
tr|A0A0K1LK50|		MQVQKSSGVSQDFDAQKIIKVLTWGCEGTQIDPYELYEEIKSHLRDGMTTKDIQNLTVKVAANLISVEEPDYQYVAAKELMFALRKEVYGQFEPRSFIDHISYCVNEGKYDPELLSRYSAEEITFLESHIKHERDFELTYAGAMQLKEKYLVKDKTTGKIYETPQFAIMCIGMALHQDEPGNRLAHIIRFYDAVSTRQVSLPTPIMAGARTPTRQFSSCVVIEAGDSLKSINKTANSIIEYISKRAGIGINVGMIRAEGSRIGMGEVKHTGVIPFWKHFQTAVKSCSQGGIRGGAATAYYPIWHLEVENLLVLKNNKGVDENRIRHMDYGIQMNDLMMERFGKNDYITLFSPHEMGGELYYSYFEDQDRFRELYEAAEKDPSIRKKRIKARDLFELFMT…
tr|S6CLP4|		MSDIKVIKRDGSSVPFDIEKLHTVVDRACDGLDGVSMSEVIAASKIQFTDNMRTDRIQDILIQAAASLISVEKPNYQYVAARLKSYDLRKIAYGQYKPPHLLDIFVKNIKLGKYDREFLDLYTTEEFDELQATINHKRDKNFTWAAMGQLTEKYLLRDRSQKDKKVYCETPQVMYMAIAMALFSNWDKASRLDMIKKFYNYASTGKFSLPTPIMAGVRTPTRQFSSCVLIKTGDTLDSINATAKSIVDYVSKRAGIGFDVGAIRGIGSPIRGGEMVHTGLVPFIKYLTGALKSCSQGGIRGGAATAYIPLWHYQFDDVVVLKNNRGTEENRERRIDYGIQINRVMFERLVNKQPLYLFDPKDNMDMYEAYFSDVDQFRTLYDNMIKAADAGLCRAKTLQ…
tr|A0A2K8GQ37|		MSHRIEKVIKRDGTVEDFAPEKINGWAEYGCKTVDVSWSAITMAAQKTLPKGVVDSDTLMDALIKAAESLIKDNPAYDVPAKELRLAQMRKRLYDSFEPPSLRFFHDHMVSVGAWEDMSAWITDEQFEALNQVIDHDRDRLFTSGGLKQFFDKYSRRNIATGEIYETPQFAYMGMAMAMLSQPNWTILDAIDLYNAMSLHKINVPTPPLVGLRSSDRGFASCCLVDSTDTLDSIDTAEHIVFKMVAARAGIGYHLESRSIADPVRNGAFPHSGKLPYYRHIDRSVKANTQQTRGGSATVSYPYFDPEIIQLMQVKQQRATDENKIDKMDYSLSFNNLLLKRYLKNEDITLMSYFYAPEVHEAFYSDDEAKFEEIYVAAEKRVASLTKIDHEGKTVPAAP…
tr|A0A219YAJ4|		MKAQSKFESVSAERKYLQSIGEIPEFYTTQGWSMFKKNYQYKGETVRGAFRRVASTLAKHDIRPEAEERYFDLLWSGKLAMATPVFCNTGTDRGMPVSCAGSYVGDSVLDFYEGQTEVAMLAKNGFGTASYLGDIRPRGSDISTSHNKADGLVPVFDNFVNTKTKVAAAGRRGEWAGYVDFSHGDFWELQGYVLKNPASAHVGWVFEKEDYEKLKARDPEYMARWNELMYMRARTGKGYMWKNWIANELAPQAIKNSGIPIRSSQLCTEIALPSDDMHTFTCILSSLNVSLWDEITADDIKWSVRFLDSVCSEFLAKAKELSYDTLHKAIRFTEKARALGLGTLGFHTYLQMNDIAFESGAAHILNNQLYAEIKKAAEEGSRELAEEYGEPEWCKGTGM…
tr|A0A1J0GTF8|		MQLINVIKSSGVSQSFDPQKIIKVLSWAAEGTSVDPYELYENIKSYLRDGMTTDDIQTIVIKAAANSISVEEPDYQYVAARCLMFALRKHVYGQYEPRSFIDHISYCVNEGKYDPELLSKYSAEEITFLESKIKHERDMEFTYSGAMQLKEKYLVKDKTTGQIYETPQFAFMTIGMALHQDEPVDRLKHVIRFYEAVSTRQISLPTPIMAGCRTPTRQFSSCVVIEAGDSLKSINKASASIVEYISKRAGIGINVGMIRAEGSKIGTGEVRHTGVIPFWKHFQTAVKSCSQGGIRGGAATAYYPIWHLEVENLLVLKNNKGVEENRIRHMDYGVQLNDLMMERFGKNDYITLFSPHEMGGELYYSYFKDQDRFRELYEAAEKDPNIRKKRIKARELFEL…
tr|M4QQR1|		MEKGMTPPTETKVIKRDGTKTTLDLDKIHKMVELACEGLAGVSQSAVEMNSQLQLFDGIKTSDIQEILIRSANDLISLEAPNYQYVAARLLLFSLRKQVYGEHPDRRPNLYDHVRKCIKQGVYDAGILSKYTEEELNILDGFLDHDRDYLFTYAGIRQVSDKYLVQCRSTGEVYETPQFMYMMVAATLFQDDDKFYRLEYVRKYYDAISKHKLNIPTPIMAGVRTPIRQFASCVLVDVDDTLDSIFSSDMAIGKYVAQRAGIGINAGRIRGINSKIRSGEVQHTGVVPFLKKFESTVRCCTQNGIRGGSATVHFPIWHQEIEDILVLKNNKGTEDNRVRKLDYSIQLSKLFYERFIQNGEITLFSPHDVPGLYDAFGTDAFDDLYITYESDSSIPKKTI…
tr|U5PX55|		MTQIIKDNGARSLPFDPYRLERYIDSAAEGIDIPDASLRRFKASIIGNIQFKDEYTADQITNLMLMVSSENTSVEEPDWTYLSAEFFLRDLYKKAAKNRCYDPKEKYGSLYTLVKRLAQEGIYAKWLLAEYTEEEINRFSDMINPEMDKLFTYAGLLALEDKYLATDHAKNKFELPQERFMIIAMTLMVKEKAEQRVALVQEAYWALSSLYMTVATPTLANAGKSYGQLSSCFIDTMGDDLKAIYGTLDNIAQLSKNGGGIGIYMGHVRSLGSDIKGFKGVCGGTVPWTKLVNETAISVDQLGQRQGAMAVYLDVWHQDIFSFLDLRLNTGDERKRARDIFTGVCIPDLFMEKVESRGDWYLFDPHQVYKVTGKRIEDHFDEVEEFDEEGNRKISGSFR…
tr|M4PN99|		MSNGIKVVKRAGHIEPLDLEKMHKMVELACDGLAGVSASQVEIQSGIQFYDGMTTAEIQGILVKSASDLIDLDAPNYQYVAARLLLFGLRKNLYGRIHELPTLLDQIKRGVDKGIYDGDILNKYTKSEIEDLDKIIDHERDYLFTYAGLRQVVDKYLVQDRSTGALYETPQFMYLLIAMTIFAEYPPENRIDYVTRYYNAISRHKINIPTPIMGGVRTPIRQFASCVLVDVDDTLDSIFSSDMAIGRYVAQRAGIGINAGRIRGINSKIRGGEVQHTGVVPFLKKFESTVRCCTQNGIRGGSATVHFPIWHQEIEDILVLKNNKGTEDNRVRKLDYSIQISKLFYERFIEDKEITLFSPHSCPNLFESFGTPDFDELYCRYELDESIPKRKVRAQELIM…
tr|A0A2U8QPM4|		MQLINVIKSSGVSQSFDPQKIIKVLSWAAEGTSVDPYELYENIKSYLRDGMTTDDIQTIVIKAAANSISVEEPDYQYVAARCLMFALRKHVYGQYEPRSFIDHISYCVNEGKYDPELLSKYSAEEITFLESKIKHERDMEFTYSGAMQLKEKYLVKDKTTGQIYETPQFAFMTIGMALHQDEPVDRLKHVIRFYEAVSTRQISLPTPIMAGCRTPTRQFSSCVVIEAGDSLKSINKASASIVEYISKRAGIGINVGMIRAEGSKIGTGEVRHTGVIPFWKHVQTAVKSCSQGGIRGGAATAYYPIWHLEVENLLVLKNNKGVEENRIRHMDYGVQLNDLMMERFGKNDYITLFSPHEMGGELYYSYFKDQDRFRELYEAAEKDPNIRKKRIKARELFEL…
tr|H6BIE3|		MEKGMKEIHVIKRNGEQETLDLDKIHVMVEHACRGLAGVSESQVEMNANLQFFDGIETAAIQEILVRSANDLISLDAPNYQFVAARLLLFGLRKAVYNGHPDGHPPLYDHVQKCTELGLYDGTLVNAYSAEEWEKLNSFIDHDRDFLFTYAGIRQVVDKYLVQDRSSGKVYETPQFMYMMIAATLFQDDDKFYRLEYVKKYYDAISKHKINIPTPIMAGVRTPLRQFASCVLVDVDDTLDSIFSSDMAIGKYVAQRAGIGINAGRIRGINSKIRGGEVQHTGVVPFLKKFESTVRCCTQNGIRGGSATVHFPIWHQEIEDIIVLKNNKGTEDNRVRKLDYSIQFSKLFYERFISNGEISLFSPHNVPGLYDAFGTDGFDELYVRYERDESIPRKTIGAQ…
tr|K4F6Y0|		MINVTKRNGAKEALDLDKIHQILFFACEGLTGVSVSEIEMRSQLQFFEGISTKTIHDILIKAASELISEETPNYQYVAGRLINYSLRKQVYGSYEPIKFIDHVNKVVQQGKYDPEVLEKYTTQELEELGRYIKHKRDDKFTFVAMKQWEGKYLVQNRANAKKGIEGKIFETPQMAYMMIAAIVFINYKENRIQWVKKFYDAISNFDISLPTPIMAGLRTNTRQFSSCVVMNVGDSLDSISAGNSAIMQYISKKAGLGVNYGRVRAVGSEIRGGDAVHTGLIPFLHAVAKTVKSCSQGGVRGGAATVHFPLWHYEFEDLVVLKNNKGTEVSRVRQLDYCFQINKTFYQRLIERKDITFFSPSDVPGLYDAFCADQEKFEKLYTKYEADPNIRKKTMPALE…
tr|A0A192Y835|		MLKTIIKLDGTEEAYSPAKINGWGEWAAQHLGDKVDWSSVVMDAVQALGDKTSSQELQLQLIEECLNRKTWSYYLMAGRLYAIYLRKKFYGLNGIPTVKALQTRMRKDGIIVKLDYSSKEYAQIEKIIDHDLDLLCPHFSLHHIRGKYALRNRKTGQEYETAQFVYMRMAMALAEKEPAETRMTHVENYYKLLSNKILSAPTPNYVNLGTKLRGFASCCLFASGDNGVSLAMGDYIANIMTQSSAGIGVNLMTRSIGDPIRNGLIIHQGKKPYIDVIGKAVRANLQNGRGGAVTCYYSAFDPEADMITQLRNPRSTEDRKNRDLHYAFLSNKFFAKKAAQKDGMIFVFNPFTAPDLHDAFYSGDIDKFIKLYEKYEADPKFEKTYVNARDLLKSMLVEA…
tr|A0A2K9VKE5|		MITTIRKSDGTIVPFEPERLNKWASWADKRGIIWSEVVMEAMKRVYEGCTTKEMHQAMIDVCIDKQTQEYSDMAGRLLLGIIYKEAFGGFTKVPQLLPFVMKMEQMGLWEHMDYTPEEIDYLQGHIVHSKDISYGYAVLKQFRDKYGIRDIKSGKLFESPQFMFMGMAMKAFERQPKQRRLDDVIKLYTYLSDLKINAPTPYLNGLRATKSGYASCCLIKANDTAESLGIATKVAYDMTTKQAGIGMLMETRTIGDGIRQNTIEHMGKLPYYKLVRAAVEANKQKSRGGSANNFFTALDPQIEDLLRLKHPTTVPAKRINEMDYSFGANDYFWQCVQYDTDWLLFSYKDAPRLYDMFYTASADEFAMAVGHAVHTGVKHKRVKAREVAKLFIQQRYATG…
tr|A0A193H0C3|		MQLINVIKSSGVSQSFDPQKIIKVLSWAAEGTSVDPYELYENIKSYLRDGMTTDDIQTIVIKAAANSISVEEPDYQYVAARCLMFALRKHVYGQYEPRSFIDHISYCVNEGKYDPELLSKYSAEEITFLESKIKHERDMEFTYSGAMQLKEKYLVKDKTTGQIYETPQFAFMTIGMALHQDEPVDRLKHVIRFYEAVSTRQISLPTPIMAGCRTPTRQFSSCVVIEAGDSLKSINKASASIVEYISKRAGIGINVGMIRAEGSEIGMGDVCHPGVIPFWKHFQAAVNSCSQGGIRGGAATAYYPIWHLEVENLLVLKNNKGVEENRIRHMDYGVQLNDLMMERFGKNDYITLFSPH
tr|A0A0E3M3E9|		MTQIIKDNGARSLPFDPYRLERYIDSAAEGIDIPDASLRRFKASIIGNIQFKDEYTADQITNLMLMVSSENTSVEEPDWTYLSAEFFLRDLYKKAAKNRCYDPKEKYGSLYTLVKRLAQEGIYAKWLLAEYTEEEINRFSDMINPEMDKLFTYAGLLALEDKYLATDHAKNKFELPQERFMIIAMTLMVKEKSEQRVALVQEAYWALSSLYMTVATPTLANAGKSYGQLSSCFIDTMGDDLKAIYGTLDNIAQLSKNGGGIGIYMGHVRSLGSDIKGFKGVCGGTVPWTKLVNETAISVDQLGQRQGAMAVYLDVWHQDIFSFLDLRLNTGDERKRARDIFTGVCIPDLFMEKVESRGDWYLFDPHQVYKVTGKRIEDHFDEIEEFDEEGNRKISGSFR…
tr|A0A2S1GNU8|		MQVQKSSGVSQDFDAQKIIKVLTWGCEGTQIDPYELYEEIKSHLRDGMTTKDIQNLTVKVAANLISVEEPDYQYVAAKELMFALRKEVYGQFEPRSFIDHISYCVNEGKYDPELLSRYSAEEITFLESHIKHERDFELTYAGAMQLKEKYLVKDKTTGKIYETPQFAIMCIGMALHQDEPGNRLAHIIRFYDAVSTRQVSLPTPIMAGARTPTRQFSSCVVIEAGDSLKSINKTANSIIEYISKRAGIGINVGMIRAEGSRIGMGEVKHTGVIPFWKHFQTAVKSCSQGGIRGGAATAYYPIWHLEVENLLVLKNNKGVDENRIRHMDYGIQMNDLMMERFGKNDYITLFSPHEMGGELYYSYFEDQDRFRELYEAAEKDPSIRKKRIKARDLFELFMT…
tr|K4I1V6|		MQVVKSSGIKQEFIPSKLQKILVWAAEGTSIDPYELYERIKSHIQDGISTKDIQQAAIKVAANSISKEEPDYQYVASNLAMFALRKEVYGQFEPPSFIDHISYCVNEGKYDSELLSKYSAEEITFLESKIKHERDFDLTYAGAMQLKEKYLVKDRSTGKIYETPQFAFMLIGMALHQEEPENRLAHIIRFYDAVSTRQISLPTPIMAGARTPTRQFSSCVVIEAGDSLNSINAASNSIIKYISKRAGIGINAGMIRAEGSKIGNGEVKHTGVIPFWKHFQTAVKSCSQGGVRGGAATLYYPMWHLEVENLLVLKNNKGVDENRIRHLDYGLQINDLMMERLGKNGYITLFSPDVANGELFDSYFRDEDKFRELYEELEKNPIIRKKRIKALELFELFMT…
tr|A0A0G2SSY4|		MKVIKSSGVTQDFDESKIINVLEIACRNTSVDPYEVMEIARPMFIDNMTTEQIQRTIIKVAASNITKETPDYQYVASNLEHIALRKKVYGQSNPIPFIELISRNVNLGLYDSEILSKYTAQEISELEKYIVHDKDFKFTYAGTMQLISKYMVKDRSTGIIYETPQYAFMLIGMCLFQEEVENRLEKVIEFYEVVSDKQLSLPTPILSGVRTPTRQFSSCVVIDSGDSLDSINETNAAIVKYISKRAGIGINAGMYRAEGSKIGFGEVVHTGVIPFWKTHLASVKSCSQGGIRGGSATLYYPMWHLELEKLLVLKNNKGIEENRIRHLDYGVQINDLMIERLINDDYITLFSPHEIPGMYDAYFSNEQKFRDLYEAAEKDTSIRKKRIKASEVFSILLTE…
tr|H6BJ03|		MEKGMKEIHVIKRNGEQETLDLDKIHVMVEHACRGLAGVSESQVEMNANLQFFDGIETAAIQEILVRSANDLISLDAPNYQFVAARLLLFGLRKAVYNGHPDGHPPLYDHVQKCTELGLYDGTLVNAYSAEEWEKLNSFIDHDRDFLFTYAGIRQVVDKYLVQDRSSGKVYETPQFMYMMIAATLFQDDDKFYRLEYVKKYYDAISKHKINIPTPIMAGVRTPLRQFASCVLVDVDDTLDSIFSSDMAIGKYVAQRAGIGINAGRIRGINSKIRGGEVQHTGVVPFLKKFESTVRCCTQNGIRGGSATVHFPIWHQEIEDIIVLKNNKGTEDNRVRKLDYSIQFSKLFYERFISNGEISLFSPHNVPGLYDAFGTDGFDELYVRYERDESIPRKTIGAQ…
tr|S4TPY9|		MIKTIKKSNGTVVSFDPERLNKWASWADKRGIIWSEVTMEAMKRVYEGCTTKEMHQAMIDVCVDKQTQEYSDMAGRLLLGIIYKEAFGGFTKVPTLITFVKNMERAGLWEKMDYSQEELEYLQGYIVHSKDISYGYAVLKQFRDKYGIRDIKTGRLFESPQFMFMGMAMKAFEKQPKHRRLQDVIKLYTYLSDLKINAPTPYLNGLRATKSGYASCCLIKANDTAESLGIAAKVAYDMTTKQAGIGMLMETRTIGDGIRQNTIEHMGKLPYYKLVRSSVEANKQKSRGGSANNFYTALDPQIEDLLRLKHPTTVPSKRINEMDYSFGTNDYFWQCVQYDTDWLLFSYKDAPKLYDMFYTASADEFAMAVGHAVHSGVKHRRVKAREIAKLFIQQRYATG…
tr|E3SJL2|		MEKSMSNGIKVVKRDGVEEPINLEKIHKMVEHACYGLASVSASQVEINSGIQFYDGIKTSDIQEILIRSANDLISLDNPNYQFVAARLLLFGLRKSVYGVSPENHPKVEDQLSGGIESGVYDQSLIKAYSSEEFAEMDSYMDHDRDMLFTYAGLRQVVDKYLVQDRSSGKIYETPQYMYMLIAATLFQKYPQETRLDYVRRYYNAISKHQINIPTPVMAGVRTPLRQFASCVLVDVDDTLDSIFSSDMAIGYYVAQRAGIGINAGRIRGINSKIRGGEVQHTGVIPFLKKFESTVRCCTQNGIRGGSATVHFPIWHSEIEDIIVLKNNKGTEDNRVRKLDYSIQISKLFYERFIANGEISLFSPNDVPGLYDAFGTDAFDACYVDYESDQSVPRKIVNA…
tr|A0A3B8DL13|		MQLINVIKSSGVSQSFDPQKIIKVLSWASEGTSVDPYELYENIKSYLRDGMTTDDIQTIVIKAAANSISVEEPDYQYVAARCLMFALRKHVYGQYEPRSFIDHISYCVNEGKYDPELLSKYSAEEITFLESKIKHERDMEFTYSGAMQLKEKYLVKDKTTGQIYETPQFAFMTIGMALHQDEPVDRLKHVIRFYEAVSTRQISLPTPIMAGCRTPTRQFSSCVVIEAGDSLKSINKASASIVEYISKRAGIGINVGMIRAEGSKIGMGEVRHTGVIPFWKHFQTAVKSCSQGGIRGGAATAYYPIWHLEVENLLVLKNNKGVEENRIRHMDYGVQLNDLMMERLLSYLAFGS
tr|A0A0E3D9M7|		MADVQIINRGNIIEFYDPKKVENYLRRYTPEGINVNSIVGSITEYVELEDNVTSLKIQQELYSIVEGLISVRESYWQDVAGCIKSDILRKEVYNNRGFEVGLKKVLELGYEGKQYTNFFKKYSDEEIAELEKHINEDNDYFTNHVGVHIAYDRYTTSIPVTKEHNGKEITVGVKKVETLQERYMVVSMFLHQNETKDRIAKVIKGYNRTGATDFTPATPTFMNSGRPNGNLSSCFVGMTDDSLDDIYREADQFAKVSKNAGGYGLYFGKVRSLGSSIRKKPGLSSGAVPFMKLFDVTAGTVDQQSKRPGAVTITLDVWHRDTSSFLKTPLDNTVLEKQMHKIFLAVSIPDLFFRKLQKKEEWYQFDPKEVQDIMGWGLEDCYDEREDGGTFSERYEQCV…
tr|A0A0A0YVQ8|		MQLIKSSGIGQDFIPEKFIKVLSWAAENTNVDPYELYEQVKPHITDRMTTKELQRAAIKVAANLITVDEPDYQYVASNLAMFALRKEVYGQFEPPSFIDHISYCVNERKYDPELLSKYSAEEITYLESRIVHDRDFELTYAGAMQLKEKYLVKDRSTGKIYETPQFAFMLIGMALHQEEPENRLAHVIRFYDAVSTRQISLPTPIMAGARTPTRQFSSCVVIEAGDSLKSINKASASIIEYISKRAGIGINAGMLRAEGSKIGNGEVKHTGVIPFWKHFQTAVKSCSQGGVRGGAATLYYPIWHLEVENLLVLKNNKGVDENRIRHLDYGLQINDLMMERLGKDEYITLFSPDVSGGELYDAYFRDEDLFRELYEELEKDPLVRKKRIKATELFELFMT…
tr|D3G7M0|		MATYGKWIELNNEITQLDDNGKNKLYKDQEALDEYLKYIEDNTRKFNSEVERIRVLTKEGTYDKIFDNVPDTIIDEMTKLAYSFNFKFPSFMAGQKFYESYASKQYDENKKPIFVEDYEQHNVRVALYLFQNDYVKARELLVQLMEQTFQPSTPTYNNSGQANRGELSSCYLFVVDDSIESLNFVEDSVANASSNGGGVAIDLTRIRPKGAPVRNRPNSSKGVIAFAKAIEHKVSIYDQGGVRQGSGAVYLNIFHNDILDLLSSKKINASESVRLDKLSIGVTIPNKFMELVKEGKPFYTFDTYDINKMYGKYLDELNIDEWYDKLLNNDSIGKVKHDAREVMTDIAKTQLESGYPYVFYIDNANDNHPLKNLGKVKMSNLCTEISQLQEVSEIYPYSY…
tr|M4QRV5|		MEKNMTNGTKVTKRNGKNEPLDLNKLHVMVEEACKDLAGVSASQVEIQSGIQFYDGITTDEIQEILIRSASDLVSLDHPNYQFVAARLLLFAVRKQLYGRMHETPTVKEQVEQCVAKEVYDAEILDLYSDEEFDKLQSFIDHDRDYLFTYAGLRQVCDKYLVQDRINGKVYETPQFMYLLIAATIFSKYPKDTRLDYVRKYYDAISRHKINIPTPIMAGVRTPLRQYASCVLVDVDDTLRSIESSDAAIFRYVAARAGIGINAGRIRGINSRIRGGEVIHTGVVPFLKKFESTVRSCTQNGIRGGSATVHFPIWHIEIEDILVLKNNKGTEDNRVRKLDYSIQISKLFYERFIKNEQISLFSPNDVPGLYDAFGTDAFDSCYVDYESDQSVPRKTIGAQ…
tr|M4SM99|		MEKGMKEIHVIKRSGEKTPLDLDKIHAMAEHACRGLAGVSESQVEMNANLQFFDGIKTSDIQEILIRSANDLISLESPNYQFVAARLLLFSLRKAVYNGHPDGHPPLLEHVKKCVDLGVYDDGILSKYSKEEWEKLNSFMDHDRDYLFTYAGIRQVADKYLVQDRSSGEVYETPQFMYMMVAATLFQDDDKFYRLEYVKKYYDAISKHRLNIPTPIMAGVRTPLRQFASCVLVDVDDTLDSIFSSDMAIGHYVAQRAGIGINAGRIRGINAKIRGGEVQHTGVIPFLKKFEATVRCCTQNGIRGGSATVHFPIWHQEIQDIIVLKNNKGTEDNRVRKLDYSIQFSKLFYERFISNGIISLFSPHDVPGLYDAFGTDSFDSLYVDYESDLSIPRQTIGAQ…
tr|A0A291AY72|		MITTIRKSDGTIVPFEPERLNKWASWADKRGIIWSEVVMEAMKRVYEGCTTKEMHQAMIDVCIDKQTQEYSDMAGRLLLGIIYKEAFGGFTKVPQLLPFVMKMEQMGLWEHMDYTPEEIDYLQGHIVHSKDISYGYAVLKQFRDKYGIRDIKSGKLFESPQFMFMGMAMKAFERQPKQRRLDDVIKLYTYLSDLKINAPTPYLNGLRATKSGYASCCLIKANDTAESLGIATKVAYDMTTKQAGIGMLMETRTIGDGIRQNTIEHMGKLPYYKLVRAAVEANKQKSRGGSANNFFTALDPQIEDLLRLKHPTTVTAKRINEMDYSFGANDYFWQCVQYDTDWLLFSYKDAPRLYDMFYTASADEFAMAVGHAVHTGVKHKRVKAREVAKLFIQQRYATG…
tr|A0A1W6JK53|		MTVTKIETKESVTPEYFMLNNQLNIVKDGKIQLNADREAVHSYFIDYVNPHTVYFGDLREKLDYLVKHKYIKGEVLDKYTFKFIKKLFKTLYNKKFRFTTFMGAYKFYTQYAMHTTDGKSILERYEDRIAFNALVMADGDEQLALNIANEMISQTYQPATPTFSNAGKLRGGNAVSCFLLNIEDNMTSIGRSVNSVLQLSKMGGGVGINLTDIRPSGDPIKGIENMADGVVPIMKLYEDSFSYANQLG
tr|A0A060AFA0|		MTVIVKDNGSRKLPFEEDRLNRYLDNIKKEFPKLNIESYRKKAIHYILSKDEYSVDEMVDYLIREAESRVDVTTPEWEFFAARLYLQRLYKKASKNRFYDAIMKYGSYVGLHESLAQRGIYSVDILEKYSREELMEAETFIDSSKDLLFTYNGLYLLATRYLATDEDKKVFELPQERWLTIALFLMQDEKENRMKLVEEAYWALSNLYMTVATPTLANAGKVGGQLSSCFIDTVDDSLQGIYDSNTDVARVSKQGGGVGVYIGNVRSSVAPIRGVLGASGGTVPWIKQLNNTAVSVDQLGARKGAITVTLDVFHKDIEAFLDLRLNNGDQRLRAHDIFTSVSIPDLFMEAVENRGEWYLFDPYEVKQKKGWYLQDYYDKEKGSGLFREKYEELIQDGAI…
tr|A0A1L7N0Y2|		MLQTLIKRNGSEEPLIPAKLNGWGEWAANHLQGRVDWSQAALAAVAKLPEKATTRELMLVLIEELLAIRTWPAYLMAGRLFATVYRKDIYGSINPPSVFDQHKKLEGLTLMRPLQYSKEEYAEIESLIDHNKDFFYPEFALKQIRDKYAIRNHVTGEVFETPQHLYMRMAMTLAENEDPSVRMQVLRKFYDKFSGKKLSAPTPNYLYLGTPHNGWASCCIFTAADDANSLAIGDHIAYMMTVNSAGLGSFISTRTVGDPIAGGRVMHGGKYRYLKANAAATIANKQAARAGAGTTSFSGFDPEAIDIVQYRNPMQPEDKQLRDLHFSMLVNPWFAAKVQKGEDIFTFTEFSAPDLFDAFFSPDIKRFVELYKQYEDNPLFPKKYVNARKLVLHSYAEAF…
tr|A0A0A7HG72|		MQVQKSSGVSQDFDGQKIIKVLSWSCEGTNIDPYELYETIKPHLRDGMTTRDIQTVIIKVSAGLISVEEPDYQYVAAKATMFALRKDVYGQFEPRSFIDQISYCVNEGKYDPELLSSYSAEEITYLESRIKHERDFDLTYAGAMQLKEKYLVKDKTTGKIYETPQFAIMAIGMALHQDEPTDRLKHVCRFYDAVSTRQVSLPTPIMAGARTPTRQFSSCVVIEAADSLKSINKTANSIIEYISKRAGIGINVGMIRAEGSKIGMGEVKHTGVIPFWKHFQTAVKSCSQGGIRGGAATAYYPIWHLEVENLLVLKNNKGVEENRIRHMDYGVQLNNLMMERLAKNDYITLFSPHEAGGELYYSYFDNPDKFRELYEALEKDPTVRKKRIKAKDVFELFMT…
tr|A0A2S1GLZ8|		MLNVIKSSGVTQEFTPEKLIQVLTWSSENTNIDPYELYEAVMPHIRDGMTTNEIQTVAIKVAAGMISRDEPDYQYVASNLAQFALRKTVYGQFEPIAFIDHISKNVNSGFYDKEILQKYSAEEITYLESMIDHNRDFSFSFAGTMQLKEKYLVQDRSTKEVKETPQFAYMLIGMCLHQDEPHNRLKHVVRFYNAVSNKQISLPTPIMAGVRTPTRQFSSCVVIESGDSLDSINETNASIIKYISKRAGIGVNAGMIRAMGSKIGHGEVRHTGVIPFFKTILASVKSCSQGGVRGGAATLYYPLWHLELEQLIVLKNNKGVEENRIRGLDYGLQINNLMLERYSKDDYITLFSPNIYAGALYDAYFRDPDLFRELYEKAEKDPSVNKKRIKARTVFEELF…
tr|A0A1Q1N9D1|		MIRFVTKSNGKTEEFNPEKLRKWSEFAAGKLNWSEIELEAVKRCYDGVSTRDLHKAMIAACIDKKTQAYSDMAGRLLLGMIYKQAHGGYHSIPSLNTFYHDMVERGHWAKMDYTDEEIKEIGKIVKHNKNLTYGYSVLRQMVDKYLIRDAVNDVVHESPQFLFIGIAMKVMEIQPKERRIEDIKKLYTYVSDLKINLPSPYLTTLRTPIKGSASCCLFRADDTAESLAIANYLAHEYTLNNAGIGVNLQTRATGQGVKNNRIIHGGLLPYLKWMEDSVGASKQASRGGSATVTFTILEPDFDDLIRLKNPTTPIDKRVDKLDYSIVVNRSFLRRAAKNEDWMLVSCDDAPELYEALYKSEEEFDAVYDKVSRRRIKKKFVKARDLLTEIIVQRAETGRI…
tr|G0YPQ5|		MIRNVKKFDGTVQPFDPSRLNRWAEWAANYGVDWTEIAVDAVKRCHDGCSTSDLQWAMIEACIDRQTQAHANMAGRLLIGNVYKEAFGGFRKIPTLTDFYDKMRTLNLWEDMGYSDSELDYLGMQINHYKDLNYGYAVVKQFRDKYAIKDALTKRVYESPQFMFMGMALAVMQHQPTERRIQDVIKLYEYLSDLKINAPTPYLNGLRSKKSGYASCCVIKGDDTAESIGIAEHIAYTMTCKQAGIGILLQTRSKGDGVRNKTIVHQGKTPYFACINTAVKANKQQTRGGSATVGFTILDPEIDDLLRLNNPVTPPQKQLKFMDYQVGINESFLRRVDKDDEWMLVSFKDAPELHKRMYGSYELFEVEYDRVMRNPDIKKKIVSARKLSKVFIKNRYETG…
tr|A0A2Z5HRD4|		MITKVIKSNGCEVAFDPERLNKAAIFGDDGNGNWSHIALDAYKRLYDGCTTKEVNQAIIDSCVSRKDEAHSRMAGRVLIGQIYKEAFGGFTKIPSLPSFYNTMVEKGYWEDMGYSFTELNTLGAVIDHSKDLGYGYAVLKQFRDKYGIKDTLKDTLFESPQMMFMGIAMAVMKNMPKERRINDVVKLYTYLSDLKINAPTPYLNGLRTGKTGYASCCVIKADDTAKSIGVAREVAYTMTVNQAGIGYYLSSRSAGDGVRGNTIKHMGKIPYYRGIDAGVKENRQQSRGGSATVSFLALDPQIDELIRLRNPMTVASKRINTMDYSIGINRSFINRVAKNLDWMLVSYKHAPQLHEGIFTMSMEEFDAEVDRIAKDDSIPKTWIRARDLAVELITQRTEV…
tr|D2K067|		MIKTIKKSNGTVVSFDPERLNKWASWADKRGIIWSEVTMEAMKRVYEGCTTKEMHQAMIDVCVDKQTQEYSDMAGRLLLGIIYKEAFGGFTKVPTLVTFVKNMERAGLWEKMDYSQEELEYLQGYIVHSKDISYGYAVLKQFRDKYGIRDIKTGRLFESPQFMFMGMAMKAFEKQPKHRRLQDVIKLYTYLSDLKINAPTPYLNGLRATKSGYASCCLIKANDTAESLGIAAKVAYDMTTKQAGIGMLMETRTIGDGIRQNTIEHMGKLPYYKLVRSSVEANKQKSRGGSANNFYTALDPQIEDLLRLKHPTTVPSKRINEMDYSFGTNDYFWQCVQYDTDWLLFSYKDAPKLYDMFYTASADEFAMAVGHAVHSGVKHRRVKAREIAKLFIQQRYATG…
tr|C3V2L4|		MQLINVIKSSGVSQSFDPQKIIKVLSWAAEGTSVDPYELYENIKSYLRDGMTTDDIQTIVIKAAANSISVEEPDYQYVAARCLMFALRKHVYGQYEPRSFIDHISYCVNEGKYDPELLSKYSAEEITFLESKIKHERDMEFTYSGAMQLKEKYLVKDKTTGQIYETPQFAFMTIGMALHQDEPADRLKHVIRFYEAVSTRQISLPTPIMAGCRTPTRQFSSCVVIEAGDSLKSINKASASIVEYISKRAGIGINVGMIRAEGSKIGMGEVRHTGVIPFWKHFQTAVKSCSQGGIRGGAATAYYPIWHLEVENLLVLKNNKGVEENRIRHMDYGVQLNDLMMERFGKNDYITLFSPHEMGGELYYSYFKDQDRFRELYEAAEKDPNIRKKRIKARELFEL…
tr|S5Y023|		MTLITKDRGTYTQEIRFVRERFNYFVDSILEETNNKEAIEASDIEEIKNAVISMVEAKKEVEADKLFTFLIRETQSRIKLSNLPLANFASAVYLRQLYKQASKLRGFDYKEGYGDYASHVTAMVERGKYSEVLLDIYTREELQEAGKLINKDSDRKFSYSGLQTLTKTYLAKNDKGLVMELPQERFLTVALYLMSIEKKKDRMKYVKKAYWALLNHYIGLATPTLKNAGAPHGSLSSCHILTMDDTIDSIFDVAKQVAIFSKNGSGIGVFAGFLRARGSRIRGVKVQNNGVIHPARLLSVLAEYVDQTGTRKAGVSIYLPVWHADIKDFLELRLKTGSQEKRAHSVTTAVTIPDEFMRRLHNKELFTIFDPTEVKKKLGVDLNMQYDKKRLQDGEEPNE…
tr|A0A2D0YZ66|		MSIKTVIKSNGQEVPFDASKLNRMAEWADNLGVGWSSLVLNAIKKVSDKCSTLDIQNALIDSCAEKADKAHLAMAARLFLGTMYKNAHGGFEERPHLYDFYNNMLILGLWKEMSYDATELEYLNEHLDHDKDLNYEYSVLKQLDSKYCKKLNDISMETPQYLFMGVAMDIMENQPEDTRLDDVVKYYTYLSDLKINLPTPFLSGLRSKTKGLASCAVLKGDDTADSLEAAIHNAYKQTVSNAGIGISLNCRSIKDPVRNGAIKHTGKLPYYRYIQGSVGATKQEVRGGSATVQFTALDPEIEDLLRLKHVTTVSEKQIRGLDYSFGACRLLAEKSSKGEDWYLMSQLHAPEVYKAYHENYDSLKQTLNDYILSGKPYKTIKAVEVLKLYLKQRQDTGRM…
tr|A0A0M7QDF9|		MQLINVIKSSGVSQSFDPQKIIKVLSWAAEGTSVDPYELYENIKSYLRDGMTTNDIQTIVIKAAANSISVEEPDYQYVAARCLMFALRKHVYGQYEPRSFIDHISYCVNEGKYDPELLSKYSAEEITFLESKIKHERDMEFTYSGAMQLKEKYLVKDKTTGQIYETPQFAFMTIGMALHQDEPVDRLKHVIRFYEAVSTRQISLPTPIMAGCRTPTRQFSSCVVIEAGDSLKSINKASASIVEYISKRAGIGINVGMIRAEGSKIGMGEVRHTGVIPFWKHFQTAVKSCSQGGIRGGAATAYYPIWHLEVENLLVLKNNKGVEENRIRHMDYGVQLNDLMMERFGKNDYITLFSPHEMGGELYYSYFKDQDRFRELYEAAEKDPNIRKKRIKARELFEL…
tr|A0A291AZ00|		MITTIRKSDGTIVPFEPERLNKWASWADKRGIIWSEVVMEAMKRVYEGCTTKEMHQAMIDVCIDKQTQEYSDMAGRLLLGIIYKEAFGGFTKVPQLLPFVMKMEQMGLWEHMDYTPEEIDYLQGHIVHSKDISYGYAVLKQFRDKYGIRDIKSGKLFESPQFMFMGMAMKAFERQPKQRRLDDVIKLYTYLSDLKINAPTPYLNGLRATKSGYASCCLIKANDTAESLGIATKVAYDMTTKQAGIGMLMETRTIGDGIRQNTIEHMGKLPYYKLVRAAVEANKQKSRGGSANNFFTALDPQIEDLLRLKHPTTVPAKRINEMDYSFGANDYFWQCVQYDTDWLLFSYKDAPRLYDMFYTASADEFAMAVGHAVHTGVKHKRVKAREVAKLFIQQRYATG…
tr|A0A386K4A4|		MIRNVKKSDGTVQPFDPSRLNRWAEWAANYGVDWAEIAVDAVKRCHDGCTTSDLQWAMIEACIDRQTQAHANMAGRLLIGNVYKEAFGGFRKIPTLTDFYDKMRTLNLWEDMGYSESELDYLGLQINHYKDLNYGYAVVKQFRDKYAIKDALTKRVYESPQFMFMGMALAVMQNQPKDRRIQDVIKLYEYLSDLKINAPTPYLNGLRSKKSGYASCCVIKGDDTAESIGIAEHIAYTMTCKQAGIGILLQTRSKGDGVRNKTIVHQGKTPYFACINTAVKANKQQTRGGSATVGYTILDPEIDDLLRLNNPVTPPQKQLKFMDYQVGINESFLRRVDKDDEWMLVSFKDAPELHKRMYGSYELFEVEYDRVMRNPDIKKKMVSARKLSKVFLKNRYETG…
tr|A0A0M7QHW4|		MQLINVIKSSGVSQSFDPQKIIKVLSWAAEGTSVDPYELYENIKSYLRDGMTTDDIQTIVIKAAANSISVEEPDYQYVAARCLMFALRKHVYGQYEPRSFIDHISYCVNAGKYDPELLSKYSAEEITFLESKIKHERDMEFTYSGAMQLKEKYLVKDKTTGQIYETPQFAFMTIGMALHQDEPVDRLKHVIRFYEAVSTRQISLPTPIMAGCRTPTRQFSSCVVIEAGDSLKSINKASASIVEYISKRAGIGINVGMIRAEGSKIGMGEVRHTGVIPFWKHFQTAVKSCSQGGIRGGAATAYYPIWHLEVENLLVLKNNKGVEENRIRHMDYGVQLNDLMMERFGKNDYITLFSPHEMGGELYYSYFKDQDRFRELYEAAEKDPNIRKKRIKARELFEL…
tr|A0A2S1GL87|		MEESMSNGIKVVKRNGETEKLNLDKIHVMVEHACKGLAGVSESQVEMNAGLQFFDGIETKDIQEILIRSANDLISLEAPNYQFVAARLLLFALRKQVYNGHPDVRPSLQEHVEKCIKLGVYDSGIATKYSAEEWEKLNSFIDHERDYLFTYAGMRQVVDKYLVQDRSSGEIYETPQFMYMMIAATLFQDDDPFYRVDYVRKYYNAISKHKINIPTPVMAGVRTPLRQFASCVLVDVDDTLDSIFSSDMAIGQYVAQRAGIGINAGRIRGINSKIRGGEVQHTGVVPFLKKFEATVRCCTQNGIRGGSATVHFPIWHQEIEDILVLKNNKGTEDNRVRKLDYSIQISKLFYERFIKNESITLFSPHDVPGLYDAFGTDAFDTLYTTYEKDESIPRKTIAA…
tr|A0A1W5N085|		MSDIKTVVKSSGVSQTFEKEKLFKVLNWASIGRNIDVNAFLESVVDLLRDGMTTKQIQAVAIKYAADRISAKEPDWQYVAANLEMFALRKTVYGQFDPIPFYEHITKLVEAGKYDKEILTKWTPAEIDYLESKINHDKDFEFSYAGVQQLIGKYLLQDRTSGDIYETPQYAFMLIAMCLHQDEKHADKISHVVDFYNAISDRKLSLPTPIMAGVRTPTRQFSSCVVIESGDSLGSLNAVTSAIVKYISQRAGIGVNAGHIRAMGSKIRGGEAVHTGVIPFWKHIQTAVKSCSQGGVRGGAATLYYPIWHLEVENLLVLKNNRGVEENRIRHLDYGVQLNDLMYKRLINNDYITLFSPDVANDRLYDAFYQADQTEFEELYTSLEKDPTVRKKRIKAVDL…
tr|A0A2K8HWF7|		MTQNKVEYYLNPENYKKETAMDFRITKVIKRDGTVEDFAPEKLNGWAVYGCKTVDVSWSAITMSAQKTLPKGVVDSDTLMDALIKAAEGLIKDNPAYDVPAKELRLAQMRKRLYDSFEPPSLRFFHDHMVRVGAWEDMSAWISDDQFDALNQVIDHDRDRLFTSGGLKQFFDKYSRRNIATGEIYETPQFAYMGMAMAMLSQPNWTILDAIDLYNAMSLHKINVPTPPLVGLRSSDRGFASCCLVDSTDTLDSIDTAEHIVFKMVAARAGIGYHLESRSIADPVRNGAFPHSGKLPYYRHIDRSVKANTQQTRGGSATVSYPYFDPEIIQLMQVKQQRATDENKIDKMDYSLSFNNLLLKRYLKNEDITLMSYFYAPEVHEAFYGEDEAKFEEIYVAAE…
tr|H6T558|		MEKGMKEIHVIKRNGEQETLDLDKIHVMVEHACRGLAGVSESQVEMNANLQFFDGIETAAIQEILVRSANDLISLDAPNYQFVAARLLLFGLRKAVYNGHPDGHPPLYDHVQKCTELGLYDGTLVNAYSAEEWEKLNSFIDHDRDFLFTYAGIRQVVDKYLVQDRSSGKVYETPQFMYMMIAATLFQDDDKFYRLEYVKKYYDAISKHKINIPTPIMAGVRTPLRQFASCVLVDVDDTLDSIFSSDMAIGKYVAQRAGIGINAGRIRGINSKIRGGEVQHTGVVPFLKKFESTVRCCTQNGIRGGSATVHFPIWHQEIEDIIVLKNNKGTEDNRVRKLDYSIQFSKLFYERFISNGEISLFSPHNVPGLYDAFGTDGFDELYVRYERDESIPRKTIGAQ…
tr|A0A220NU46|		MAGRVLIGQIYKEAFGGFTKIPSLPSFYNDMVEKGYWEDMGYSFTELNTLDAVIDHSKDLGYGYAVLKQFRDKYGIKDTLKDTLFESPQMMFMGIAMAVMKNMPKERRINDVVKLYTYLSDLKINAPTPYLNGLRTGKTGYASCCVIKADDTAKSIGVAREVAYTMTVNQAGIGYYLSSRSAGDGVRGNTIKHMGKIPYYRGIDAGVKENRQQSRGGSATVSFLALDPQIDELIRLRNPMTVASKRINTMDYSIGINRSFINRVAKNLDWMLVSYKHAPQLHEGIFTMSMEEFDAEVERIAKDDSIPKTWIRARDLAVELITQRTEVGRLYVYWTDEMNRHTPFKDVIYSSNLCAEIALPTKGYSDMRNIFKYDVDDGEVALCFLSSLVAGRVTPEEYE…
tr|A0A1V0EEN4|		MAVAPSEIKIDLTRDALLDDFTLQTLRERYLLPGESSPQEAFARASAAFADDAEHGQRLYDYVSNLWFMFATPLLSNGGSARGLPISCFLTAIEDSRESISEHYDEVIWLSSMGGGIGSYYGALRGLGEKTSKGSQSTGVIPFMAVDDRLILAVSQGGTRRGSNAVYLDISHPEIREFITARKPTGGDQNRKITNLHNAVNVTDEFMIAVRDDTEFALRSPKTGEVIRVERARELWRLLIETRMQTGEPYIHFIDTSNRHFPEAQKKLGLKVRQSNLCVTGETEILTRNGHLPIEALKGEYHDVWNGEEFSRVLIQQTNPTDEKASLVRVWFEDGDYLDCTPYHKFYTQDGVEVRAGELKLGTVLAKAQAPVIEGLAEATPPIEQAYAAGWTTFAGFDD…
tr|A0A076YKW5|		MSEIKTVIKSSGVSQPFEKEKLFKVLNWASVGKNIDVNAFLESVVDLLRDGMTTKQIQGVAIKYAADRISVKEPDWQYVAANLEMFALRKTVYGQFDPIPFYEHITKLVNAGKYDKEILTKWTIADIKYFEENIKHDKDFEFSYAGVQQLIGKYLVQDRTNGDIFETPQYAFMLIAMCLHQDELRTPYTFNHVVDFYNAISDRKLSLPTPIMAGVRTPTRQFSSCVVIESGDSLGSLNAVTSAIVKYISQRAGIGVNAGHIRAMGSKIRGGEAVHTGVIPFWKHIQTAVKSCSQGGVRGGAATLYYPIWHLEVENLLVLKNNKGVENNRIRHLDYGVQLNDLMYKRLINNDYITLFSPDVANDRLYDAFYQADQTEFEELYTSLEKDPTVRKKRIKAAD…
tr|M4PM38|		MEKGMKEIHVVKRDGQSETLDLDKIHVMVEHACNGLAGVSESQVEMNAGLQFFDGIKTADIQEILVRSANDLISLEAPNYQFVAARLLLFGLRKAVYNGHPDGHPPLKEHVEKCVERGVYDSTILGRYTDEEWEKLSSFMDHERDYLFTYAGIRQVVDKYLVQDRSSGEVYETPQFMYMMIAATLFQDDDKFYRLEYVKKYYDAISKHRINIPTPVMAGVRTPLRQFASCVLVDVDDTLDSIFSSDMAIGYYVAQRAGIGINAGRIRGINSKIRDGEVQHTGVVPFLKKFESTVRCCTQNGIRGGSATVHFPIWHQEIEDIIVLKNNKGTEDNRVRKLDYSIQISKLFYERFIQNGIISLFSPHDVPGLYDAFGTDSFDSLYVDYESDKSVPRKTIRAQ…
tr|A0A143FP78|		MDTLKQTEKKVTMITKNRGTYIQSKEFDEQRFVKFVDSIIEVTKDLEKIDSAELQEITDAVISFIKAKKTVEADRLFSYLIRETQSRVTKENLPLLNFVAAVDLRAKYKGVSKLRGFDYREGYGDYASHVLAMVERGLYDSSLLEDYTRDELEEAGAMIDPSKDVNFSYAGLSALKETYLVHNKDKNLVELPQERLLTSVLYLMRLEPKEKRMARVLQGYLALANHMVGQATPTLKNSGRPHGSLSSCHIVTMDDDLDNIFDVLKQVALFSKNGSGLGVYGGFLRARGSRIRGVKVANNGIIHPAGMLSRLAEYVDQTGTRKAGIALYLPIWHADVMEFLELRLKTGTQEKRAQSITTGLCIPDEFMRRLDKVQPVTLFDPREVRQRLGVDLNLQYDKK…
tr|A0A0N9SI45|		MIKTIRKSDGTIVPFEPERLNKWASWADKRGIIWSEVTMEAMKRVYEGCSTKEMHQAMIDVCIDKQTQEYSDMAGRLLLGIIYKEAFGGFTKVPQLFNFVMKMEQMGLWEHMDYTEQEIDYLQGHIVHSKDISYGYAVLKQFRDKYGIRDIKSGRLFESPQFMFMGMAMKAFERQPKHRRLEDVIKLYTYLSDLKINAPTPYLNGLRATKSGYASCCLIKANDTAESLGIATKVAYDMTTKQAGIGMLMETRTIGDGIRQNTIEHMGKLPYYKLVRAAVEANKQKSRGGSANNFYTALDPQIEDLLRLKHPTTVPSKRINEMDYSFGANDYFWQCVQYDTDWLLFSYKDAPKLYDMFYTASADEFAMAVGHAVHSGVKHKRVKAREVAKLFIQQRYATG…
tr|A0A1C9U128|		MKLTLAPERDSLLTEFGKTTLQKQYCLPGEDYQNAFARAARAFSGGDPALAQRLYDYASRQWFAFATPLLANGGTNRGLPISCFLNYVDDSIHGLAENFRENAFLSTNGGGIGTYWGAVRSVGEVTSKGVDTPGVMSFMHVQDSQVLAYHQGSTRRGAAATYLDVSHPEIVEFINMRSSTGGDVHRKNENLHHGVVITDDFMVAVREDADWELVDPHSGRIAETVKARALWIQMLQQRAKLGEPYLFFVDAANRALPETLKAKGLRVHHSNLCTEITLPTSPDRTAVCCLSSVNVARYDEWAPHREQFIDDLITMLDNALDVFAENAPEAMWRAVASVRA
tr|A0A075E0Q8|		MINVIKRDGSSVPFDIEKLHAVVDRACDGLAGVSMSEVISASKIQFTDNMRTDRIQDILIQAAASLISVDKPNYQYVAARLKSYDLRKAVYGQYKPPHLLDIFVNNIKRRVYDREFLDLYTTEEFNELNDVINHKRDKNFTWAAMGQLTEKYLLRDRSRKDGKVFYETPQVMYMGIAMALFSNWDKDSRLEMVKKFYEYASTGKFSLPTPIMAGVRTPTRQFSSCVLIKTGDTLDSINATAKTIVDYVSKRAGIGFDFGAIRGIGSPIRGGEMVHTGLIPFIKYLTGALKSCSQGGIRGGAATGYIPLWHYQFDDVVVLKNNRGTEENRERRIDYGIQINRVMFERLVAKQPLYLFDPKDNPDMYEAYFADVDKFRTLYENMIKAADAGICRAKKLQAE…
tr|F5B3Y9|		MEEMTTKEIYVKKRNGRGTEPLDLDKIHTMVEAACDGLSRVSPSQIEIQSQLQFYDGITTEDIQATLIRSAADLISLENPNYQYAAARLLLFSLRKSIYHKMWDSWSLQDQIAYGIDNNVYDPAILTYYTDEEFEILNNYIDHDRDFLFTYAAMRQVYDKYLVQDRSTGKVYETPQFCYMLNAATTFHKYPKATRLNYVKAYYDAISKHYLNLPTPNIAGVRTKTRQYASCVLIETDDDLRSIFTSATAVGLYTSQRAGIGLNPGRIRALGDKVRNGEISHTGVIPYLKHFETAAKCTTQNGLRGGGATAHFPIWHKEIQDILVLKNNKGTEDNRVRKLDYSIQLSSLFYQRFIDDSYITLFSPNDVPGLYDAFATEEFDELYREYEANSDIPQVRIPA…
tr|A0A0M7QAM4|		MQLINVIKSSGVSQSFDPQKIIKVLSWAAEGTSVDPYELYENIKSYLRDGMTTDDIQTIVIKAAANSISVEEPDYQYVAARCLMFALRKHVYGQYEPRSFIDHISYCVNAGKYDPELLSKYSAEEITFLESKIKHERDMEFTYSGAMQLKEKYLVKDKTTGQIYETPQFAFMTIGMALHQDEPVDRLKHVIRFYEAVSTRQISLPTPIMAGCRTPTRQFSSCVVIEAGDSLKSINKASASIVEYISKRAGIGINVGMIRAEGSKIGMGEVRHTGVIPFWKHFQTAVKSCSQGGIRGGAATAYYPIWHLEVENLLVLKNNKGVEENRIRHMDYGVQLNDLMMERFGKNDYITLFSPHEMGGELYYSYFKDQDRFRELYEAAEKDPNIRKKRIKARELFEL…
tr|L0LAI3|		MTSENSIPKWVELNNEIMIQKEGKFQFDKDKEAVHSYFVDHINKNTVFFHNLREKLDYLIENDYYEEEFLSKYSFKEIKDVFKLAYSKKFRFPSFMSAFKFYNDYALKTNDKKRILERYEDRIAIVSLFFSDGDVKKAKEFVELLLNQEYQPSTPTFLNAGRKRRGELVSCFLMEVNDSLNDISKAVDMSMQLSKLGGGVSLNLTKIRAKGEAIKGVENATKGVVGVMKLLDNAFRYADQMGFLAPSTSDSGRSSL
tr|Q7Y4R9|		MQVTKSSGVSQNFDAQKIIQVLTWQCEGTQIDPYELYEEIKTHLVDGMSTKDIQKICIKVAANSISVEEPDYQYVAAKGLMFALRKDVYGQFEPPAFIDHISYCVNEGKYDPELLSRYSAEEIIYLDSRIKHERDFDLTYAGAMQLKEKYLVKDKTTGKIYETPQFAIMAIGMALHQDETHDRLKHIIRFYDAVSTHQVSLPTPIMAGARTPTRQFSSCVVIEAGDSLKSINKTSASIIEYISKRAGIGINVGMLRAEGSKIGMGEVRHTGVIPFWKHFQTAVKSCSQGGIRGGAATAYYPMWHLEVENLLVLKNNKGVDENRIRHMDYGIQINDLMMERLGKNDYITLFSPHEMSGELYYSFFEDQDKFRELYEKAEKDPTIRKKRIKALELFELFMT…
tr|C7BV21|		MTNGHGIKVKKRSGAVEALNLDKIHKMVEEACEGLGSGVSASQVEMNSGLQFFDGIETKDIQEILVRSASDLISLDTPNYQFVAARLLLFAVRKQVFGAGWVNGHPSVFEHATKCVSKGVYDGDILGKYSLEEWSKINSWIDHDRDMLFTYAGLRQVVDKYLVQDRSSGEMYETPQYMYMMIAVTLFQNYPTETRLEYVKRYYNAISKHKINIPTPIMAGVRTPLRQFASCVLVDSDDTLDSIFTSDMAIGRYVAQRAGIGINAGRIRGINAKIRGGEVQHTGVIPFLKKFEATVRCCTQNGIRGGSATVHFPIWHQEIEDILVLKNNKGTEDNRVRKLDYSIQISKLFYERFINNEEISLFSPHDVPGLYDAFGTPGFDDLYRAYEFDPDVPQRRIGA…
tr|A0A240F381|		MKAQSKFESVSAERKYLQSIGEIPEFYTTQGWSMFKKNYQYKGETVRGAFRRVASTLAKHDIRPEAEERYFDLLWSGKLAMATPVFCNTGTDRGMPVSCAGSYVGDSVLDFYEGQTEVAMLAKNGFGTASYLGDIRPRGSDISTSHNKADGLVPVFDNFVNTKTKVAAAGRRGEWAGYVDFSHGDFWELQGYVLKNPASAHVGWVFEKEDYEKLKARDPEYMARWNELMYMRARTGKGYMWKNWIANELAPQAIKNSGIPIRSSQLCTEIALPSDDMHTFTCILSSLNVSLWDEITADDIKWSVRFLDSVCSEFLAKAKELSYDTLHKAIRFTEKARALGLGTLGFHTYLQMNDIAFESGAAHILNNQLYAEIKKAAEEGSRELAEEYGEPEWCKGTGM…
tr|A0A2Z5HK34|		MSHRIEKVIKRDGTVQDFAPEKLNDWAAWACKDTDVSWSAVVMAALKNLPKGVVDSDTLQDVLIKAAEGLIKDNPAYDTVAKELRLAQMRKRLYDSFEPPSLRFFHDHMVRAGAWEDMSAWISDDQFDALNQVIDHDRDRLFTSGGLKQFFDKYSRRNIATGEIYETPQFAYMGMAMAMLSQPNWTILDAIDLYNAMSLHKINVPTPPLVGLRSSDRGFASCCLVDSTDTLDSIDTAEHIVFKMVAARAGIGYHLESRSIADPVRNGAFPHSGKLPYYRHIDRSVKANTQQTRGGSATVSYPYFDPEIIQLMQVKQQRATDENKIDKMDYSLSFNNLLLKRYLKNEDITLMSYFYAPEVHEAFYDEDEAKFEEIYVAAEKRVASLTKIDHEGKTIPAAP…
tr|A0A1S6UAR5|		MINVTKRNGAKEALDLDKIHQILFFACEGLTGVSVSEIEMRSQLQFFEGISTKTIHDILIKAASELISEETPNYQYVAGRLINYSLRKHVYGDYEPIAFLTHVNKLVNLGKYDAEILVKYSTNELEELGNYIKHKRDNRFTFVAMKQWEGKYLVQNRANKKTKADAQIYETPQMAYMMIAATIFMEYAENRMQYVKKFYDAISNFDISLPTPIMSGLRTATRQFSSCVVLNVGDSLDSIGAGNQAILKYISKKAGLGINYGRVRAEGSEIRGGDAVHTGLIPFLSAVAKTVKSCSQGGVRGGAATVHFPLWHLEFEDLVVLKNNKGTETSRVRQLDYCFQLNKTLYQRLIERKNITFFSPSDVPGLYDAFCADQKEFERLYVKYENDPTIRQKTLPALE…
tr|A0A1D7SQB3|		MKEIQVIKRDGVSEPLNLDKIHVMVERACNGLAGVSESQVEMNANLQFFDGIKTSDIQEILIRSANDLISLDAPNYQFVAARLLLFGLRKAVYNGHPDGHPPLLEHVEKCVSRKIYDASILKKYTEQEWEKLSGYMDHERDYLFTYAGVRQVVDKYLVQDRSTGNLFETPQYMYMMIAATLFQDDDKFYRLEYVRKYYDAISKHRINIPTPVMAGVRTPLRQFASCVLVDVDDTLDSIFSSDMAIGKYVAQRAGIGINAGRIRGINAKIRGGEVQHTGVVPFLKKFESTVRCCTQNGIRGGSATVHFPIWHQEIEDIIVLKNNKGTEDNRVRKLDYSIQLSKIFYERFIANGEISLFSPHDVPGLYDAFGTDTFDDLYVRYESDDFTPRKTIGAQELFL…
tr|A1YTS6|		MATYGKWIELNNEITQLDDNGKNKLYKDQEALDEYLKYIEDNTRKFNSEVERIRVLTKEGTYDKIFDNVPDTIIDEMTKLAYSFNFKFPSFMAGQKFYESYASKQYDENKKPIFVEDYEQHNVRVALYLFQNDYVKARELLVQLMEQTFQPSTPTYNNSGQANRGELSSCYLFVVDDSIESLNFVEDSVANASSNGGGVAIDLTRIRPKGAPVRNRPNSSKGVIAFAKAIEHKVSIYDQGGVRQGSGAVYLNIFHNDILDLLSSKKINASESVRLDKLSIGVTIPNKFMELVKEGKPFYTFDTYDINKMYGKYLDELNIDEWYDKLLNNDSIGKVKHDAREVMTDIAKTQLESGYPYVFYIDNANDNHPLKNLGKVKMSNLCTEISQLQEVSEIYPYSY…
tr|A0A0E3FSH4|		MEKIMNSVISVVKRSGDKEVLDINKLHVMVEAACEDLSGVSASQVEMNSNIQFYDGITTDAIQEILIKSASDLIDLDHPNYQFVAARLLLFAVRKQVYDRMHELPDVKSHVRKCVDAGVYDAEIFDLYSDEEFAEFDSIINHDRDYIFTFAGLRQVVDKYLVQDRTNNKVYETPQFMYLLIAATIFSQYSRETRMSYVKRYYDAISKHRINIPTPIMAGVRTPLRQFASCVLIDSDDSLDSIFSSDMAIGRYVAQRAGIGINAGRIRGLNSKIRGGEVSHTGVIPFLKKFETTVRCCTQNGIRGGSATVHFPIWHQEIEDIMVLKNNKGTEDNRVRKLDYSIQLSKIFYERFIQNGEISLFSPHDTPGLYDAFGTDRFDELYVHYERTHDVPRTTHKAQ…
tr|K4I5P8|		MINTVVKSDGTKVPFEPERLNKAAIFGDDGNGNWSHISMDAYKRLYDGCTTREVNQALIDACVSRKDEAHSRMAGRVLIGQIYKEAYGGFSKIPALYNFYHEMIEKGYWEDMGYGQMELVELESVINHSKDLDYGYAVLKQFRDKYGIKDNINDVLFESPQMMFMGIAMAVMKRMPRDRRIKDVIKLYTYLSDLKINAPTPYLNGLRTGRTGYASCCIIKADDTAKSIGVAREVAYTMTVAQAGIGYYLSSRSIGDGVRGNTIKHMGKLPYYRGIDAGVKENRQSTRGGSATISFLALDPQIEELLRLKNPQTVSSKRINTMDYSIGINQSFMNRVAKNLDWMLVSYKDAPQLHEGMFKMTMQEFDAEVARVAADTKIPKTWVKARDLALEIITQRAET…
tr|A0A1J0GV28|		MEIKLNRDKLMSEQGRKLVVDYYLQGEEKSPQEAFARACKFFATDDAHAQRLYDHVSQLHFMFSSPILSNAGDGNKGMPISCFLSYVPDSVEGLIKHGEETRWLSVLGGGVGGHWDAVRAVSDKSPGPIPFIHDIDGAMTAYKQGQTRKGAYAAYLDVGHPDIEEFITSRTPTGGDINRKNFNSHHAVNLTNDFMRHVYADWDWELKCPHSKRVTKTIKARALWESILETRHRTGEPFLNFIDTANDALHPVQKKLGLKIHGSNLCNEIHLVTDEQRTAVCCLASLNLEKYDDWKNTGLVGDLVELLDNVLQYFIDIAPDAVSKAKYAAMRSRDIGIGAMGWHGYLMQKSIAFESTEANRETYKIFRRIKEAAVARSQQLAVEKGSCPDAQEAGQVVRN…
tr|K9K8I4|		MIKTIKKSNGTVVSFDPERLNKWASWADKRGIIWSEVTMEAMKRVYEGCTTKEMHQAMIDVCVDKQTQEYSDMAGRLLLGIIYKEAFGGFTKVPTLVTFVKNMERAGLWEKMDYSQEELEYLQGYIVHSKDISYGYAVLKQFRDKYGIRDIKTGRLFESPQFMFMGMAMKAFEKQPKHRRLQDVIKLYTYLSDLKINAPTPYLNGLRATKSGYASCCLIKANDTAESLGIAAKVAYDMTTKQAGIGMLMETRTIGDGIRQNTIEHMGKLPYYKLVRSSVEANKQKSRGGSANNFYTALDPQIEDLLRLKHPTTVPSKRINEMDYSFGTNDYFWQCVQYDTDWLLFSYKDAPKLYDMFYTASADEFAMAVGHAVHSGVKHRRVKAREIAKLFIQQRYATG…
tr|A0A143FKC4|		MDTLKQTEKKVTMITKNRGTYIQSKEFDEQRFVKFVDSIIEVTKDLDKIDSAELQEITDAVISFIKAKKTVEADRLFSYLIRETQSRVTKDNLPLLNFVAAVDLRAKYKGVSKLRGFDYREGYGDYASHVLAMVERGLYDSSLLEDYTRDELEEAGKMIDPSKDVNFSYAGLSALTATYLVHNKDKNLVELPQERLMTSVLYLMRLEPKENRMERVLQGYLALANHLIGQATPTLKNSGRPHGSLSSCHIVTMDDDLDNIFDVLKQVALFSKNGSGLGVYGGFLRARGSRIRGVKVANNGIIHPAGMLSRLAEYVDQTGTRKAGIALYLPIWHADVMEFLELRLKTGTQEKRAQSITTGLCIPDEFMRRLDKVQPVTLFDPREVRQRLGVDLNLQYDKK…
tr|A0A1D8KUU2|		MNSDIKVIKRSGASEPLDINKLHVMVEAACEGLAGVSVSQVEMTSEIQFFDGITTDQIQRILVSSASNLIDLEHPNYQFVAARLMLFALRKQVYGKLHELITVKEQVERCVEAGVYDEEILSLYSDEEFAEFDRIIDHDRDYIFTFAGLRQVVDKYLVQDRTFDKMYETPQFMYLLVAATMFSRYPKATRMSYVKRYYDATSKHRINIPTPIMAGVRTPLRQYASCVLIDSDDSLDSIFSSDMAIGRYVAQRAGIGINAGRIRGLNSSIRGGEVSHTGVIPFLKKFEATVRCCTQNGIRGGSATVHFPIWHQEIHDIIVLKNNKGTSDNRVRKLDYSIQFSKIFYERFIQNGDITLFSPHDVPGLYEAFGTEDFDTLYRMYELNDMTPKKTVKAQELIL…
tr|E1XT93|		MINIIKRDGSSVPFDIEKLHTVLERACEGLEGVSVSEVEAASKIQFTDNMKTERIQDIIIQAAATLISVEKPNYQYVAARLKSYDLRKVVYGRYKPPHLLDIFAKNIKQGVYDREFLELYTKEEFEELNTVINHKRDKNFTWAAMGQLTQKYLLRDRSADSKVYYETPQVMYMAIAMALFSAWDKETRLTMVKKFYEYASTGKFSLPTPIMSGVRTPTRQFSSCVLIKTGDTLDSINATAKSIVDYVSKRAGIGFDVGAIRGIGSPIRKGEMVHTGLVPFIKYLTGALKSCSQGGIRGGSATCYIPIWHYQFDDVVVLKNNRGLEENRERRIDYGIQINRVMFERLVNKQPLYLFDPKDNRDMYEAFFADVDKFRTLYDNMVKAADAGLVRAKKMNAEE…
tr|A0A0N7GFG8|		MSKWIEKNNEIMRRDELGQLSLSKDKEAIKLYLEHIKSKTKQFSNQIARLRYLVEEDYYIDVFKDYSEETLLELLDYAYSFGFEFQSFMAASKFYDTYALKTRDKSQWLEDFEQHNVIVSLYLAGGDVDLAKRYIKAHTLQTVQTATPTYLNAGRKQRGELASCYLFTMDDTLNSINFIRSQVSQASKIAGGVAVNLTRLRGRGATLKGVKNVGKGIVPVAKLIEGEVSYADQLGQRAGAGAAYLNIFHSDVIELLNTKKVNADEDTRLATLSIGLIVPSLFFDLAKEDKDLYMFEPYSIQEEFGKDVILDDININDWYDKFVENENVIKHKINAREMLNLIAQIQLQSGYPYIMYKDNANKNHALNELGEIKMSNLCVTGDTELLTEKGYVKAKDLYE…
tr|A0A076GAW2|		MATYGKWIELNNEITQLDDNGKNKLYKDQEALDEYLKYIEDNTRKFNNEVERIRVLTKEGTYDKIFNKVPDTIIDEMTKLAYSFNFKFPSFMAGQKFYESYASKQYDENKKPIFVEDYEQHNVRVALYLFQDDYVKARELLVQLMEQTFQPSTPTYNNSGQANRGELSSCYLFVVDDSIESLNFVEDSVANASSNGGGVAIDLTRIRPKGAPVRNRPNSSKGVIAFAKAIEHKVSIYDQGGVRQGSGAVYLNIFHNDILDLLSSKKINASESVRLDKLSIGVTIPNKFMELVKEGKPFYTFDTYDINKVYGKYLDELNIDEWYEELLNNDKIGKVKHDAREVMTDIAKTQLESGYPYVFYIDNANDNHPLKNLGKVKMSNLCTEISQLQEVSEIYPYSY…
tr|A0A1L7DQN2|		MQLINVIKSSGVSQSFDPQKIIKVLSWAAEGTSVDPYELYENIKSYLRDGMTTDDIQTIVIKAAANSISVEEPDYQYVAARCLMFALRKHVYGQYEPRSFIDHISYCVNEGKYDPELLSKYSAEEITFLESKIKHERDMEFTYSGAMQLKEKYLVKDKTTGQIYETPQFAFMTIGMALHQDEPVDRLKHVIRFYEAVSTRQISLPTPIMAGCRTPTRQFSSCVVIEAGDSLKSINKASASIVEYISKRAGIGINVGMIRAEGSKIGMGEVRHTGVIPFWKHFQTAVKSCSQGGIRGGAATAYYPIWHLEVENLLVLKNNKGVEENRIRHMDYGVQLNDLMMERFGKNDYITLFSPHEMGGELYYSYFKDQNRFRELYEAAEKDPNIRKKRIKARELFEL…
tr|A0A097J244|		MQLINVIKSSGVSQSFDPQKIIKVLSWAAEGTSVDPYELYENIKSYLRDGMTTDDIQTIVIKAAANSISVEEPDYQYVAARCLMFALRKHVYGQYEPRSFIDHISYCVNEGKYDPELLSKYSAEEITFLESKIKHERDMEFTYSGAMQLKEKYLVKDKTTGQIYETPQFAFMTIGMALHQDEPVDRLKHVIRFYEAVSTRQISLPTPIMAGCRTPTRQFSSCVVIEAGDSLKSINKASASIVEYISKRAGIGINVGMIRAEGSKIGMGEVRHTGVIPFWKHFQTAVKSCSQGGIRGGAATAYYPIWHLEVENLLVLKNNKGVEENRIRHMDYGVQLNDLMMERFGKNDYITLFSPHEMGGELYYSYFKDQDRFRELYEAAEKDPNIRKKRIKARELFEL…
tr|K9L5M7|		MKAQIQMFDGVTTRAIHETLIKAASDLISVQNPDYQYAAARLLLFKIRKEAYGDFQPYDLFHQIYLNVGNGKYDRHLLDDYTLDEIAFLNDKIVHDRDFDYTYAAMRQYEDKYLVKNRVTGEIYESPQMALMLIAMGLLSQEDKKTRLERIVDLYENVSLMKVSLPTPIMAGVRTPTRQFSSCVLIESGDNIDQIFNANTAQGKYAAQRAGIGLNFGMIRGQDAAIRGGEVKHAGTVPIVRMYQESLGWTSQG
tr|A0A0N9S916|		MIKTIRKSDGTIVPFEPERLNKWASWADKRGIIWSEVTMEAMKRVYEGCSTKEMHQAMIDVCIDKQTQEYSDMAGRLLLGIIYKEAFGGFTKVPQLFNFVMKMEQMGLWEHMDYTEQEIDYLQGHIVHSKDISYGYAVLKQFRDKYGIRDIKSGRLFESPQFMFMGMAMKAFERQPKHRRLEDVIKLYTYLSDLKINAPTPYLNGLRATKSGYASCCLIKANDTAESLGIATKVAYDMTTKQAGIGMLMETRTIGDGIRQNTIEHMGKLPYYKLVRAAVEANKQKSRGGSANNFFTALDPQIEDLLRLKHPTTVPAKRINEMDYSFGANDYFWQCVQYDTDWLLFSYKDAPRLYDMFYTASADEFAMAVGHAVHTGVKHKRVKAREVAKLFIQQRYATG…
tr|E3SLD3|		MSNGIKVVKRAGHIEPLDLEKMHKMVELACDGLAGVSASQVEIQSGIQFYDGMTTAEIQGILVKSASDLIDLDAPNYQYVAARLLLFGLRKNLYGRIHELPTLLDQIKRGVDKGIYDGDILNKYTKSEIEDLDKIIDHERDYLFTYAGLRQVVDKYLVQDRSTGALYETPQFMYLLIAMTIFAEYPPENRIDYVTRYYNAISRHKINIPTPIMGGVRTPIRQFASCVLVDVDDTLDSIFSSDMAIGRYVAQRAGIGINAGRIRGINSKIRGGEVQHTGVVPFLKKFESTVRCCTQNGIRGGSATVHFPIWHQEIEDILVLKNNKGTEDNRVRKLDYSIQISKLFYERFIEDKEITLFSPHSCPNLFESFGTPDFDELYCRYELDESIPKRKVRAQELIM…
tr|M4HNK9|		MADVQIINRGNIIEFYDPKKVESYLRRYTPEGVNVNSIVGSVTEFVELEENVTSLKIQQELYSIAEGLISVRESYWQDVAGCIKADILRKEVYNNRGFEKGLKRVLELGYEGEQYTNFFDKYSDEEIAELEKHINEDNDYFVNHVGVHIAYDRYTTSVPVKKEHNGKEITVGVKKVETLQERYMVVSMFLHQNETKDRIAKVIKGYNLTGATDFTPATPTFMNSGRPNGNLSSCFVGMTDDSLDDIYREADQFAKVSKNAGGYGLYFGKVRSLGSSIRKKPGLSSGAVPFMKLFDVTAGTVDQQSKRPGAVTITLDVWHRDISTFLKTPLDNTILEKQMHKIFLAVSIPDLFFRTLQKNEEWYQFDPKEVQDIMGWGLEDSYDEREDGGTFSERYKQCV…
tr|I6XCF7|		MLVVKSSGITEEFEESKLMRVLGDACKNTTIDPHQLLARVKAQLSDGMTSKDIQKAAIKIAADSISVEEPDYQYVAARLAMYGLRKDVYGQFDPIPFKQLIERNTAIEVYDSEILEKWSDSELEYLESQVKHERDFDFAYAGVMQFKEKYLCKNRGTGAIYETPQYAYMLIAMCLHQEEKFDRLKHVIDFYNAVSTQKLSLPTPIMAGVRTPTRQFSSCVKIESGDSLRSINKVSEAIVDYISKRAGIGVNGGAIRAEGSVVRAGEIRHTGVIPFWKHFQTAVKSCSQGGVRGGAATLTYPIWHLEVEKLLVLKNNKGVEENRIRHLDYSVSINRLMMQRLVNNEYITLFSPDERHGAIYGEYHTNPEEFERLYLELEADPKVRKKRIKATELFSIFGQ…
tr|A0A2I6UHH2|		MENNIPKWVRLNNEIMIQKDGKFQFEKDKEAVHSYFVDYVNQNTVFFHNLKEKLDYLIENEYYEEEFLSKYSFEDIKEVFKLAYSKKFRFPSFMSAFKFYNDYALKTNDKKKLLERYEDRISIVALFFADGDTEKAKQYVEMMIQQDYQPSTPTFLNAGRKRRGELVSCFLMEVGDSLNDISKAIDMSMQLSKLGGGVSLNLSKLRAKGEAIKGVENATKGVVGVMKLLDNAFRYADQMG
tr|A0A076G7U6|		MTSENSIPKWIELNNEIMIQKEGKFQFDKDKEAVHSYFVDYINKNTVFFHDLEEKINYLINEDYYEEEFLSKYSFKEIKDVFKLAYSKKFRFPSFMSAFKFYNDYALKTNDKKRILERYEDRIAIVSLFFSDGDVKKAKQFVELLLNQEYQPSTPTFLNAGRKRRGELVSCFLMEINDSLNDISRAIDMSMQLSKLGGGVSLNLTKLRAKGEDIKGVENATKGVVGVMKLLDNAFRYADQMGFLAPSTSDSGRSSL
tr|A0A1I9S5B4|		MDTLKQTEKKVTMITKNRGTYIQSKEFDEQRFVKFVDSIIEVTKDLDKIDSAELQEITDAVISFIKAKKTVEADRLFSYLIRETQSRVTKDNLPLLNFVAAVDLRAKYKGVSKLRGFDYREGYGDYASHVLAMVERGLYDSSLLEDYTRDELEEAGKMIDPSKDVNFSYAGLSALTATYLVHNKDKNLVELPQERLMTSVLYLMRLEPKEKRMERVLQGYLALANHLIGQATPTLKNSGRPHGSLSSCHIVTMDDDLDNIFDVLKQVALFSKNGSGLGVYGGFLRARGSRIRGVKVANNGIIHPAGMLSRLAEYVDQTGTRKAGIALYLPIWHADVMEFLELRLKTGTQEKRAQSITTGLCIPDEFMRRLDKVQPVTLFDPREVCQRLGVDLNLQYDKK…
tr|A0A2U8QNV1|		MQVTKSSGVSQNFDAQKIIQVLTWQCEGTQIDPYELYEEIKTHLVDGMSTKDIQKICIKVAANSISVEEPDYQYVAAKGLMFALRKDVYGQFEPPAFIDHISYCVNEGKYDPELLSQYSAEEIIYLDSQIKHERDFDLTYAGAMQLKEKYLVKDKTTGKIYETPQFAIMAIGMALHQDETHDRLKHIIRFYDAVSTHQVSLPTPIMAGARTPTRQFSSCVVIEAGDSLKSINKTSASIIEYISKRAGIGINVGMLRAEGSKIGMGEVRHTGVIPFWKHFQTAVKSCSQGGIRGGAATAYYPMWHLEVENLLVLKNNKGVDENRIRHMDYGIQINDLMMERLGKNDYITLFSPHEMSGELYYSFFEDQDKFRELYEKAEKDPTIRKKRIKALELFELFMT…
tr|M1F3P9|		MVEWACEGLDVSASEILMKAQIQMFDGVTTRAIHDTLIKAASDLISVQNPDYQYAAARLLLFKIRKEAYGDFKPFSLFEQIYLNVGNGKYDRHLLEDYSRDEIDFLDGKIVHDRDFDYTYAAMRQYEDKYLVKNRVSGEIYESPQMALMLIAMGLLSKEDKATRLERIVDLYENVSLMKVSLPTPIMAGVRTPTRQFSSCVLIESGDDIDQIFNALTAQGKYAAQRAGIGLNFGMIRGQDAPIRGGEVKHAGTVPIVRSYQEGLGWTSQGGVRKASATYFYPMWHWDFENLIVMKNNRGTESTRARHVDYGLQINKMLYARLQHGRNITLFHPNVAGGKLYEYFFSDQKKFEELYEKLEADPEVAKKSISAAEAFSVAMQERSQTGRIYIQHVDHCNTN…
tr|A0A220BY68|		MATYGKWIELNNEITQLDDNGKNKLYKDQEALDEYLKYIDDNTRKFSSEVERIRVLTEEGTYDKIFDSVPDTIIDEMSKLAYSFNFKFPSFMAGQKFYESYASKQYDEDEKPIFVEDYEQHNVRVALYLFQNDYVKARELLVQLMEQTFQPSTPTYNNSGQANRGELSSCYLFVVDDSIESLNFVEDSVANASSNGGGVAIDLTRIRPKGAPVRNRPNSSKGVIAFAKAIEHKVGIYDQGGVRQGSGAVYLNIFHNDILDLLSSKKINASESVRLDKLSIGVTIPNKFMELVKEGKPFYTFDTYDINKVYGKYLDELNIDEWYEELLTNDKIGKVKHDAREVMTDIAKTQLESGYPYVFYVDNANDNHPLKNLGKVKMSNLCTEISQLQEVSEIHPYAH…
tr|A0A2U7NBN3|		MQIIKSSGVSQEFAPEKTLKILISASEGTSVDPYQLYEMVMPYIRNGMTTRELQTNLIKVAASNISRETPDFQFVASNLTMFALRKDVYGQFEPPAFFDHISRVTKANIYDKEILEKYSKEEIDFLEKHIDHTLDFKMTYAGSMQLKEKYLAKDRSTGKLYETPQFAFMLIGMCLHQEETVDRLNKVIKFYKAVANKKISLPTPINAGVRTPTRQFSSCVVIEAGDSLDGINTASNSIIKYISKRAGIGINGGMIRAEGSKIGFGEVKHTGVVPFWKHFQTAVKSCSQGGIRGGAATLYYPLWHLEVENLLVLKNNRGIEENRIRHLDYGVQINDLMIHRLLEDKYITLFSPDVEGGKLYEYYFSDKDKFEELYTRLENDPSVRKKKIKATDIFELFMS…
tr|A0A1X9IAG2|		MIDQKTGIVIDPARDSLLSEFGTATLSKQYCLPGESYQQAFARAAHAFSGGDAALAQRLYDYASKQWFMFATPLLANGGTNRGLPISCFLNHVDDSIVGLVENFAENAQLSTNGGGIGTYWGDVRSIGQVTSKGVDTPGVMAFMHVQDSQAIAYHQGSTRRGAHAVYLDVSHPEIVEFINMRSPTGGDVHRKNENLHHGVNVTDAFMQAVETDGDWDLVDPHSKQVTQTLKARSLWVQMLQQRARLGEPYLFFIDAANRDLNPALKAKGLRVRHSNLCTEITLPTSPDRTAVCCLSSLNVATLDDWWDVREQLVADLVTMLDNALEVFCDRAPPGMWRAVQSVRAERSIGLGTLGFHTYLQTKGWPLSSHEAATFNITLYSEIKAHAVAASMALAKERG…
tr|A7IYE5|		MTKDTYSDLNAEVKLLDQQGKPQLHKDKDSVRAYFLEHVNKNTVFFHSLEEKVDHLTEEVQLWDKDVVLRYGFEDLKRLMKQAYGHKFRFKTYMGALKFYNSYALKTNDGKRYYERYEDRVVLTAIHYSEDFEHAESLVDLIIKGIFQPATPTFLNAGLLDAGKPVSCFILDVQDTMGSIGRIVQDSLQLSKRGGGVGIGFSNLREAGAPIKGREGQASGVIPVMKILEDSFSYSNQLGARQGAGAVYLNAHHPDILAFLDTKRENADEKIRIKTLSLGVIVPDVTFRLAKESEPMALFSPYDINKVYGKSLSEFSVTEMYDTWLKDDRIAKTFIDARKLFQTIAEVQFESGYPYLMFDDAANRGNPAPNIGRIKSSNLCVTGDTQILTSRGYRRADVL…
tr|A0A2Z5HRX7|		MDFRITKVIKRDGTIQDFAPEKLNDWAAWACKDTDVSWSAVVMAALKNLPKGIVDSDTLQDVLIKAAEGLIKDNPAYDIVAKELRLAQMRKRLYDSFEPPSLRFFHDHMVRVGAWEDMSAWISDDQFDALNQVIDHDRDRLFTSGGLKQFFDKYSRRNIATGEIYETPQFAYMGMAMAMLSQPNWTILDAIDLYNAMSLHKINVPTPPLVGLRSSDRGFASCCLVDSTDTLDSIDTAEHIVFKMVAARAGIGYHLESRSIADPVRNGAFPHSGKLPYYRHIDRSVKANTQQTRGGSATVSYPYFDPEIIQLMQVKQQRATDENKIDKMDYSLSFNNLLLKRYLKNEDITLMSCFYAPEVHEAFYGEDEAKFEEIYVAAEKRVASLTKIDHEGRTIPAAP…
tr|A0A385ITV6|		MINIIKRDGSSVPFDIEKLHTVLERACEGLEGVSVSEVEAASKIQFTDNMKTERIQDIIIQAAATLISVEKPNYQYVAARLKSYDLRKVVYGRYKPPHLLDIFAKNIKQGVYDREFLELYTKEEFEELNTVINHKRDKNFTWAAMGQLTQKYLLRDRSADSKVYYETPQVMYMAIAMALFSAWDKETRLTMVKKFYEYASTGKFSLPTPIMSGVRTPTRQFSSCVLIKTGDTLDSINATAKSIVDYVSKRAGIGFDVGAIRGIGSPIRKGEMVHTGLVPFIKYLTGALKSCSQGGIRGGSATCYIPIWHYQFDDVVVLKNNRGLEENRERRIDYGIQINRVMFERLVNKQPLYLFDPKDNREMYEAFFADVNKFREMYDNMIKAADAGLCRSKKLQAEE…
tr|A0A346FHZ7|		MIRNVKKSDGTVQPFDPSRLNRWAEWAANYGVDWSEIAVDAVKRCHDGCTTSDLQWAMIEACIDRQTQAHANMAGRLLIGNVYKEAFGGFRKIPTLTDFYDKMRTLNLWEDMGYSESELDYLGLQINHYKDLNYGYAVVKQFRDKYAIKDALTKRVYESPQFMFMGMALAVMQNQPKDRRIQDVIKLYEYLSDLKINAPTPYLNGLRSKKSGYASCCVIKGDDTAESIGIAEHIAYTMTCKQAGIGILLQTRSKGDGVRNKTIVHQGKTPYFACINTAVKANKQQTRGGSATVGYTILDPEIDDLLRLNNPVTPPQKQLKFMDYQVGINESFLRRVDKDDEWMLVSFKDAPELHKRMYGSYELFEVEYDRVMRNPDIKKKMVSARKLSKVFLKNRYETG…
tr|A0A0A0YXE8|		MISIIKRDGTSVPFDVEKLHVVLERACEGLQGVSVSEVIDKSKIQFTDGMKTERIHEIVMAASAELISVEKPNYQYVAARLKSYDLRKRAYGQYKPPHLRDIFLKNISIGKYDAEFMDIYTEADFDDLQATINHKRDKNFTFAAMSQLTEKYLLRDRTKKGSYCETPQVMYMAIAMALFSSWDHTQRLEMVKKFYNYASTGKFSLPTPIMAGVRTRTRQFSSCVLIKSGDTLDSITATGTAIVKYVSKRAGIGVDFGAIRALGSSIRDGEMTHTGTIPFIKKFVGDLKSCSQGGIRGGSATMYYPMWHFQFDDMIVLKNNRGIENNRERRTDYGVQINGVLWDRLIDKQPMYLFDPKDVGTEGSPFYESFYADNEQFKIEYEAAIQRAERGEIRFKKHS…
tr|M4SJN2|		MEKGMKETYVIKRDGEKTPLDLDKIHAMVEHACRGLAGVSESQVEMNANLQFFDGIQTSDIQEILIRSANDLIDLDAPNYQFVAARLLLFSLRKAVYNGHPDGHPPLLEHVQKCIEQGVYDPGIVSKYTEEEWDKLNSFMDHDRDYLFTYAGIRQVTDKYLVQDRSTGEIFETPQFMYMMVAATLFQDDDKFYRLEYVKKYYDAISKHRLNIPTPIMAGVRTPLRQFASCVLVDVDDTLDSIFSSDMAIGHYVAQRAGIGINAGRIRGINSKIRGGEVQHTGVVPFLKKFESTVRCCTQNGIRGGSATVHFPIWHQEIEDILVLKNNKGTEDNRVRKLDYSIQISKLFYERFISNGEISLFSPHDVPGLYDAFGTDEFDDLYLSAESDRSIPRKTIGAQ…
tr|A0A0D4DAZ9|		MIKTIKKSNGTVVSFDPERLNKWASWADKRGIIWSEVTMEAMKRVYEGCTTKEMHQAMIDVCVDKQTQEYSDMAGRLLLGIIYKEAFGGFTKVPTLVTFVKNMERAGLWEKMDYSQEELEYLQGYIVHSKDISYGYAVLKQFRDKYGIRDIKTGRLFESPQFMFMGMAMKAFEKQPKHRRLQDVIKLYTYLSDLKINAPTPYLNGLRATKSGYASCCLIKANDTAESLGIAAKVAYDMTTKQAGIGMLMETRTIGDGIRQNTIEHMGKLPYYKLVRSSVEANKQKSRGGSANNFYTALDPQIEDLLRLKHPTTVPSKRINEMDYSFGTNDYFWQCVQYDTDWLLFSYKDAPKLYDMFYTASADEFAMAVGHAVHSGVKHRRVKAREIAKLFIQQRYATG…
tr|R9TGU0|		MLVVKSSGITEEFEKSKLARVLVDACRNTTIDPYQLLDRVIAQLSDGMTSKDIQKAAIKIAADSISVDEPDYQYVAARLAMYGLRKDVYGQFDPIPFKQLIEKNIELGVYDPEILQKWSDSEIEFIETQVMHERDFDFAYAGVMQFKEKYLCKNRGTGAIYETPQYAYMLIAMCLHQEEKFDRIKHVINFYNAVSNQKLSLPTPIMAGVRTPTRQFSSCVKIESGDSLHSVNKVAEAIINYISKRAGIGVNGGAIRAEGSVVRAGEIRHTGVIPFWKHFQTAVKSCSQGGVRGGAATLTYPIWHLEVEKLLVLKNNKGVEENRIRHLDYSVSISRLMMQRLATNDYITLFSPDERNGALYGEYHTNPEKFEELYLELEADPTVRKKRIKATELFSMFCQ…
tr|W0NY41|		MSEHTFPQPICEQIWNQKYRFQTEREGFKSDNSPVDTWNRIATACADVPRLHNNGEERDALAKRFKNALEGFKFLPAGRIQSGAGTARKVTLFNCFVMGTVPDSLSGIFDMLKEAALTMQQGGGIGYDFSTIRPKGTIVKSVESDASGPLSFMDVWDSMCKTIMSAGSRRGAMMATMRCDHPDIMDFITAKQDPARLRNFNVSVLVTDAFMEAVAKVKANGGLCEHGEGWDLKFNGEVYSEVNPLELWNAILQNTYDFAEPGVIFIDRINKENNLWFCETIAATNPCGEQPLPPYGACLLGSVNLPMFIKDPFTSGVSFDLKLLEETVRTSVRMLDSVIDTSGFPLPQQEQEAQHKRRMGLGITGLADMLFMMGHRYGAPSAVNLTDELMRYIAIYAYE…
tr|A0A0Y0AS84|		MSDNLKEKSLRELDAQLERLEGKFPSIDLSAYQEKITDVILAKGGMSSHKLTVTMTLAALEKISMEEPDWTYVAADAYLADLYRKAAENRNYNKEDQYGSFYELLVELTNQGIYNKKLLEVYSEEEINELGKVIDPSKDGLFTYIGLMTLADRYLATSHDKRVYELPQERFLVIAMTLMSQEKKEKRIELVKESYWALSSLYMTVATPTLANAGKSYGQLSSCFIDTIDDSLRGIYDSNTDLAMLSKNGGGIGVYLGHIRSRGSDIRGFKGVSSGTIPWMKQLNNTAVSVDQLGQRQGAIAVYLDVWHKDIFSFLDARLNNGDERQRTHDLFTGVCLPDLFMEKVEAREDWHLFDPHEVRTVMGYSIEDYYDEEEGSGSFRTKYAECVANENLSRETVP…
tr|E1A1L6|		MSKISKFESLSAERKHMQSIGEMPEWFTTQGYSMFLKNYQYKGETVRGAFRRVASTLAKHDIRPEAEERYFDLLWSGKLAMATPVFCNTGTDRGMPVSCAGSYVGDSVLDFYEGQTEVAMLAKNGFGTASYLGDIRPRGSDISTSHNKADGLVPVFDNFVNTKTKVAAAGRRGEWAGYVDFSHGDFWELQGYVLKNPASAHVGWVFEKEDYEKLLARDPEYMARWNELLYMRARTGKGYMWKNWIANDLAPQAIKNSGIRIRSSQLCTEIALPSDDMHTFTCILSSLNLARWDEISAEDIKWAVRFLDSVCSEFLEKAKKLPYDTLHKAIRFTEKARALGLGTLGFHTYLQMNDTAFESGAAHILNNSIYSQIKVYAEAASRELAEEHGEPEWCVGTGM…
tr|I7B609|		MINIIKRDGSSVPFDIEKLHTVLERACEGLEGVSVSEVEAASKIQFTDNMKTERIQDIIIQAAATLISVEKPNYQYVAARLKSYDLRKVVYGRYKPPHLLDIFAKNIKQGVYDREFLELYTKEEFEELNTVINHKRDKNFTWAAMGQLTQKYLLRDRSADSKVYYETPQVMYMAIAMALFSAWDKETRLTMVKKFYEYASTGKFSLPTPIMSGVRTPTRQFSSCVLIKTGDTLDSINATAKSIVDYVSKRAGIGFDVGAIRGIGSPIRKGEMVHTGLVPFIKYLTGALKSCSQGGIRGGSATCYIPIWHYQFDDVVVLKNNRGLEENRERRIDYGIQINRVMFERLVNKQPLYLFDPKDNRDMYEAFFADVDKFRTLYDNMVKAADAGLVRAKKMNAEE…
tr|G9IIE6|		MINIIKRDGSSVPFDIEKLHTVLERACEGLEGVSVSEVEAASKIQFTDNMKTERIQDIIIQAAATLISVEKPNYQYVAARLKSYDLRKVVYGRYKPPHLLDIFAKNIKQGVYDREFLELYSKEEFEELNTVINHKRDKNFTWAAMGQLTQKYLLRDRSSDSKVYYETPQVMYMAIAMALFSAWDKESRLTMVKKFYEYASTGKFSLPTPIMSGVRTPTRQFSSCVLIKTGDTLDSINATAKSIVDYVSKRAGIGFDVGAIRGIGSPIRKGEMVHTGLVPFIKYLTGALKSCSQGGIRGGSATCYVPIWHYQFDDVVVLKNNRGLEENRERRIDYGIQINRVMFERLVNKQPLYLFDPKDNREMYEAFFADVNKFREMYDNMIKAADAGLCRSKKLQAEE…
tr|A0A023W5H5|		MNVVKSSGVSQEFQYEKILQVLLWACEGRDVDPYELLESCRPYFRDGMKTSEIQEVITQVAANSITVEQPDYQFVASNCAQFGLRKKVYGQFEPIPFYDLIVKNTEDNRYDSEILQRYSFDEIVMLESHIRHDRDFEFAYAGTMQLIEKYLVKDRSTGKIFETPQYAYMLIGMVLHQDEPKDRLKHVIRFYDAVSQKRVSLPTPIMAGARTPIRQFSSCVVIESDDSLNSINDSAASIVKYISKRAGIGINAGRIRAEGSKIGFGEVKHTGVIPFWKHFQTAVKSCSQGGVRGGAATLYYPIWHLEVENLLVLKNNKGVEENRIRHLDYGVQINDLMWSRYIRNDYITLFSPDTKVNGQSLYDAYFSDEELFQTLYEEAEKDPSIRKKRIRAKDVIHSF…
tr|W0TV05|		MATYGKWIELNNEITQLDDNGKNKLYKDQEALDEYLKYIEDNTRKFNSEVERIRVLTKEGTYDKIFDKVPDTIIDEMTKLAYSFNFKFPSFMAGQKFYESYASKQYDENKKPIFVEDYEQHNVRVALYLFQNDYVKARELLVQLMEQTFQPSTPTYNNSGQANRGELSSCYLFVVDDSIESLNFVEDSVANASSNGGGVAIDLTRIRPKGAPVRNRPNSSKGVIAFAKAIEHKVSIYDQGGVRQGSGAVYLNIFHNDILDLLSSKKINASESVRLDKLSIGVTIPNKFMELVKEGKPFYTFDTYDINKVYGKYLDELNIDEWYDKLLDNDSIGKVKHDAREVMTDIAKTQLESGYPYVFYIDNANDNHPLKNLGKVKMSNLCTEISQLQEVSEIYPYSY…
tr|A0A386KJE4|		MQLINVIKSSGVSQSFDPQKIIKVLSWAAEGTSVDPYELYENIKSYLRDGMTTDDIQTIVIKAAANSISVEEPDYQYVAARCLMFALRKHVYGQYEPRSFIDHISYCVNEGKYDPELLSKYSAEEITFLESKIKHERDMEFTYSGAMQLKEKYLVKDKTTGQIYETPQFAFMTIGMALHQDEPVDRLKHVIRFYEAVSTRQISLPTPIMAGCRTPTRQFSSCVVIEAGDSLKSINKASASIVEYISKRAGIGINVGMIRAEGSKIGTGEVRHTGVIPFWKHFQTAVKSCSQGGIRGGAATAYYPIWHLEVENLLVLKNNKGVEENRIRHMDYGVQLNDLMMERFGKNDYITLFSPHEMGGELYYSYFKDQDRFRELYEAAEKDPNIRKKRIKARELFEL…
tr|E5E4J9|		MKVIKSSGIAQEFDQNKIMQVLNWALEGIEFTSDIDVYDLFDRIIPHLKDEMTTSEIQDAIVKVAADSITLEEQDYQYVASNLAQFGLRKAVFGQFDPPKFIDHVTSVTAHGLYDSEILLKYSPAEFEELEEAIDHSRDFTFTYAGTCQLMDKYLVKDRSTGKIYETPQFAFMLIGMCLHQDEDKSTRLQAVKEFYEAVSTRKISLPTPIMAGVRTPTRQFSSCVVIESGDSLDSINDANSAIVKYVSKRAGIGINAGMIRAEGSKIGPGEVKHTGVVPFWKHFNSAVHCCSQGGIRKGSATMFFPMWHLEVENLIVLKNNKGVEENRIRHMDYGLQINELLIERYINNDYITLFSPDAHPELYDSYFSNPERFREIYEDLEKQPLVRKKRMKARTLWE…
tr|A0A1J0MHH9|		MQVIKSSGVSQEFDMQKIIKVLEWACEGTKVDPYELYEIIKSHLRDGMSTADIQKTIVKVAANSISIDEPDYQYVASNAAMFEIRKRVYGQFEPPAFIDHISRCVNANKYDKEILSKWSAEEITLLDSYIKHERDFTMTYAGTMQLIEKYLVKDRHTGELYETPQFAFMLIGMCLHQDDGENRLANVIRFYDAVSTKKISLPTPIMSGVRTPTRQFSSCVVIEGGDSLNSINEAAASITKYISKRAGIGINAGMIRAEGSKIGFGEVKHTGVIPFWKHFQTAVKSCSQGGVRGGAATLYYPIWHLEVENLLVLKNNKGVDENRIRHLDYGVQINNLMIERLIKNDYITLFSPDVCLGTLYTEYFRDAQAFRTLYEELEKNPDIRKKRIKARELFELFLT…
tr|E5DHW6|		MKVIKSSGTSQEFTPEKLIKVLEWGCENTRVDPYELYQAIVPHLQDGMTTYDIQRAATKVAASMISIEEPDYQYVASNLAMFNLRKQVYGQFEPRSFIDQISFGVNHNKYDKEVLAKWSAEEIALLESKIVHDRDFEMTYAGTMQLIEKYLVKDRSTGQIIETPQFAFMLIGMTLHQDDGENRLVNTIRFYDAVSTKKISLPTPIMAGARTPTRQFSSCVVIEAGDSLKSINKSAESIVEYISKRAGIGINAGMIRAEGSKIGFGEVKHTGVIPFWKHIQTAVKSCSQGGVRGGAATLYYPIWHLEVENLLVLKNNKGVDENRIRHLDYGVQINDLMFERLIKDDYITLFSPDIDAGRLYENYFKDAAAFREQYEALEKNPDVRKKRVKARELIELFLT…
tr|A0A2R3ZXT2|		MATYGEWIKLNNEVTQLDGTGRNKLYKDKEAKEAYEEYVKENTKEFKNEVERFHYMIDNGLYDKVLKDIPDTIIEEMHNLAYSYNFEFQSFMAVQKFYENYSLIEYKEDKSFNFIENYEQHNVRVALYLFKDDYVKAREMLEQMMEQTVQLSTPTYLNSGVQKRGELSSCYLFVVDDNIESMNFVVDSVKQASKHSGGVAVDATRVRPKGARVQGQPNASKGVIPFAKSIEQGVSHFDQAGKRQGSAALYLNIFHQDIEDVLSSKKINASEKVRLDTLSLGVTIPNKFMELVEEDSDIHLFDTYNLHQVTGKHLDEIDFKTEYEDLVNNPKIETKKIKARDLMTDIAKTQLESGYPYVFYIDNANDNHPLKNLGKVRMSNLCTEISQLQEISDIFPYLL…
tr|R9S8H8|		MSNGTTVKKRNGRGVEPLNLEKIHVMCEEACEGLAGVSASQVEIQSGIQFYDGITTAEIQEILIRSASDLIDLDHPNYQFVAARLLLFSLRKQLFGRLRECPTVIDHVQKCVKKGIYDAEILDLYSEEEYNRLQSFIDHSRDFLFTYAGLRQVVDKYLVQDRSTGEVYETPQFMYLMIAATIFSKYPKETRLDYVRKYYDAISRHRINIPTPIMAGVRTPIRQFASCVLVDIDDTLDSIFSSDMAIGKYVAQRAGIGINAGRIRGINAKIRGGEVQHTGVVPFLKKFESTVRCCTQNGIRGGSATVHFPIWHQEISDILVLKNNKGTEDNRVRKLDYSIQLSKLFYERFIQNLPITLFSPHDVPGLYDAFGSDTFDELYTQYESDESIPRTTIGAQELI…
tr|A0A385IF32|		MTQYLSKSIRYVTKTNGKKEEFNPEKLRKWSEFAAGKLNWSEIELEAVKRCYDGVPTRDLHKAMIAACIDKKDQAYSDMAGRLLLGMIYKQAHGGYHNIPSLLDFYNMSVSKGYWGKMDYTEEEIIEIGKIVNHDKNLTYGYSVLRQMVDKYLVKDAINDVVFESPQFLFIGVAMKVMEIQPKDRRVEDIKRLYTYVSDLKINLPSPYLTTLRTKIKGSASCCLFRADDTAESLAIANYLAHEYTLNNAGIGVNLQTRATGQGVKNNRIVHGGLLPYLKWMETSVGASKQASRGGSATVTFTILEPDFEDLVRLKNPTTVSEKRVDKLDYSIVVNNAFLRRAAKGKDWMLVSYDEAPELYEALYKSEEEFEEVYEKVSRKRIKKKFVKARDLLAEIITQ…
tr|A0A2R3ZY55|		MLPVKTLTELNDININVIKRNGTVEKYSPDKMYKFLLKVCDNKESYAMNILSKSKIKLRDNIKIQDLYDEILSTTVNEISMLYPMYEKFAAKLYIIKYRKNIGDEISLSSVLKLGLSSGVYSSDFVNSFSEDEIQELDKYIDNNRDYLFQNYKAISMFYTKYCLNRTKTIKLETPQITYMRVAMFICMNESNRVEKIKRIYDLISTHKFTYATPIMLNSGINKGQLSSCVLAKMGDDSHSILATNDNLAIYSKNKGGTACDVSALRATGSIIDGVGVSSGPIPFVKLLDSTISAWNQGSTRKGSCCVYYPTWHMDVQNLIMLKDNGGTESTRARNLQYAIKIDDVFVKRWYNNENYTLFDPKDTPKLLDTFGDDFEKYYLEYEQKSNIRKKSINARELF…
tr|A0A2R4P8Z0|		MATYGKWIELNNEITQLDDNGKNKLYKDQEALDEYLKYIEDNTIKFNSEVERIRVLTKEGTYDKIFDKVPDTIIDEMTKLAYSFNFKFPSFMAGQKFYESYASKQYDENKKPIFVEDYEQHNVRVALYLFQNDYVKARELLVQLMEQTFQPSTPTYNNSGQANRGELSSCYLFVVDDSIESLNFVEDSVANASSNGGGVAIDLTRIRPKGAPVRNRPNSSKGVIAFAKAIEHKVSIYDQGGVRQGSGAVYLNIFHNDILDLLSSKKINASESVRLDKLSIGVTIPNKFMELVKEGRPFYTFDTYDINKVYGKYLDELNIDEWYDKLLNNDSIGKVKHDAREVMTDIAKTQLESGYPYVFYIDNANDNHPLKNLGKVKMSNLCTEISQLQEVSEIYPYSY…
tr|A0A1V0EBP5|		MAVAPSEIKIDLTRDALLDDFTLQTLRERYLLPGESSPQEAFARASAAFADDAEHGQRLYDYVSNLWFMFATPLLSNGGSARGLPISCFLTAIEDSRESISEHYDEVIWLSSMGGGIGSYYGALRGLGEKTSKGSQSTGVIPFMAVDDRLILAVSQGGTRRGSNAVYLDISHPEIREFITARKPTGGDQNRKITNLHNAVNVTDEFMIAVRDDTEFALRSPKTGEVIRVERARELWRLLIETRMQTGEPYIHFIDTSNRHFPEAQKKLGLKVRQSNLCVTGETEILTRNGHLPIEALKGEYHDVWNGEEFSRVLIQQTNPTDEKASLVRVWFEDGDYLDCTPYHKFYTQDGVEVRAGELKLGTVLAKAQAPVIEGLAEATPPIEQAYAAGWTTFAGFDD…
tr|A0A060BE47|		MQVTKSSGVSQNFDAQKIIQVLTWQCEGTQIDPYELYEEIKTHLVDGMSTKDIQKICIKVAANSISVEEPDYQYVAAKGLMFALRKDVYGQFEPPAFIDHISYCVNEGKYDPELLSRYSAEEIIYLDSQIKHERDFDLTYAGAMQLKEKYLVKDKTTGKIYETPQFAIMAIGMALHQDETHDRLKHIIRFYDAVSTHQVSLPTPIMAGARTPTRQFSSCVVIEAGDSLKSINKTSASIIEYISKRAGIGINVGMLRAEGSKIGMGEVRHTGVIPFWKHFQTAVKSCSQGGIRGGAATAYYPMWHLEVENLLVLKNNKGVDENRIRHMDYGIQINDLMMERLGKNDYITLFSPHEMSGELYYSFFEDQDKFRELYEKAEKDPTIRKKRIKALELFELFMT…
tr|A0A0E3FTT4|		MEKIMNSVISVVKRSGDKEVLDINKLHVMVEAACDDLSGVSASQVEMNSNIQFYDGITTDAIQEILIKSASDLIDLDHPNYQFVAARLLLFAVRKQVFDRMHELPDVKSHVRKCVDAGVYDAEIFDLYSDEEFAEFDKIINHDRDYIFTFAGLRQVVDKYLVQDRTNNKVYETPQFMYLLIAATIFSQYSRETRMSYVKRYYDAISKHRINIPTPIMAGVRTPLRQFASCVLIDSDDSLDSIFSSDMAIGRYVAQRAGIGINAGRIRGLNSKIRGGEVSHTGVIPFLKKFETTVRCCTQNGIRGGSATVHFPIWHQEIEDIMVLKNNKGTEDNRVRKLDYSIQLSKIFYERFIQNGEISLFSPHDVPGLYDAFGTDDFDTLYRMHELNDAVPRTTHKAQ…
tr|A0A0E3G1J9|		MEKIMNSVISVVKRSGDKEVLDINKLHVMVEAACDDLSGVSASQVEMNSNIQFYDGITTDAIQEILIKSASDLIDLDHPNYQFVAARLLLFAVRKQVFDRMHELPDVKSHVRKCVDAGVYDAEIFDLYSDEEFAEFDKIINHDRDYIFTFAGLRQVVDKYLVQDRTNNKMYETPQFMYLLIAATIFSQYPRDTRMSYVKRYYDAISKHRINIPTPIMAGVRTPLRQFASCVLIDSDDSLDSIFSSDMAIGRYVAQRAGIGINAGRIRGLNSKIRGGEVSHTGVIPFLKKFETTVRCCTQNGIRGGSATVHFPIWHQEIEDIMVLKNNKGTEDNRVRKLDYSIQLSKIFYERFIQNGEISLFSPHDTPGLYDAFGTDRFDELYVHYERTHDVPRTTHKAQ…
tr|A0A0E3FSC3|		MEKIMNSVISVVKRSGDKEVLDINKLHVMVEAACDDLSGVSASQVEMNSNIQFYDGITTDAIQEILIKSASDLIDLDHPNYQYVAARLLLFAVRKQVYDRMHELPDVKSHVRKCVDVGVYDAEIFDLYSDEEFAEFDKIINHDRDYIFTFAGLRQVVDKYLVQDRTNNKVYETPQFMYLLIAATIFSQYSRETRMSYVKRYYDAISKHRINIPTPIMAGVRTPLRQFASCVLIDSDDSLDSIFSSDMAIGRYVAQRAGIGINAGRIRGLNSKIRGGEVSHTGVIPFLKKFETTVRCCTQNGIRGGSATVHFPIWHQEIEDIMVLKNNKGTEDNRVRKLDYSIQLSKIFYERFIQNGEISLFSPHDTPGLYDAFGTDRFDELYVHYERTHDVPRTTHKAQ…
tr|A0A291LEK2|		MISKVVKSSGITEEFSKDKILKVIEFACENTEADPQAILDAAMSSITDGMNTKDIQKQVIKAATNMISVEEPDYQYVAGRLTMYTLRKDVYGQFDPISLYDHISKLVDLGFYDKDLLKQYSPADIEYLNLHIDHSRDMNFTYAGAMQLKEKYLVRNRVTKEMYETPQFLYMGIAMALHQSEKENRLQHVINYYNAASLFKISIPTPILGGARTPTRQFSSCVKIESGDSLKSINDTSASIISYISQRAGIGINAGAIRAEGSPIRNGEATHTGVIPFYKHFHTAVKSCSQGALRGGSATLNYPMWHLEVEKLLVLKNNKGTDETRIRGLDYSVHINKLFLERLRDDGYITLFSPDVDCGRLYEDFYDADDTKFRKRYASLEMNHVIRKKRIKASELFTA…
tr|A0A0M7QC80|		MQLINVIKSSGVSQSFDPQKIIKVLSWAAEGTSVDPYELYENIKSYLRDGMTTDDIQTIVIKAAANSISVEEPDYQYVAARCLMFALRKHVYGQYEPRSFIDHISYCVNAGKYDPELLSKYSAEEITFLESKIKHERDMEFTYSGAMQLKEKYLVKDKTTGQIYETPQFAFMTIGMALHQDEPVDRLKHVIRFYEAVSTRQISLPTPIMAGCRTPTRQFSSCVVIEAGDSLKSINKASASIVEYISKRAGIGINVGMIRAEGSKIGMGEVRHTGVIPFWKHFQTAVKSCSQGGIRGGAATAYYPIWHLEVENLLVLKNNKGVEENRIRHMDYGVQLNDLMMERFGKNDYITLFSPHEMGGELYYSYFKDQDRFRELYEAAEKDPNIRKKRIKARELFEL…
tr|A0A384SHJ0|		MQVTKSSGVSQNFDAQKIIQVLTWQCEGTQIDPYELYEEIKTHLVDGMSTKDIQKICIKVAANLISVEEPDYQYVAAKGLMFALRKDVYGQFEPPAFIDHISYCVNEGKYDPELLSQYSAEEIIYLDSQIKHERDFDLTYAGAMQLKEKYLVKDKTTGKIYETPQFAIMAIGMALHQDETHDRLKHIIRFYDAVSTHQVSLPTPIMAGARTPTRQFSSCVVIEAGDSLKSINKTSASIIEYISKRAGIGINVGMLRAEGSKIGMGEVRHTGVIPFWKHFQTAVKSCSQGGIRGGAATAYYPMWHLEVENLLVLKNNKGVDENRIRHMDYGIQINDLMMERLGKNDYITLFSPHEMSGELYYSFFEDQDKFRELYEKAEKDPTIRKKRIKALELFELFMT…
tr|A0A2K9V5Z6|		MQVIKSSGVSQEFDMQKIIKVLEWACEGTKVDPYELYEIIKSHLRDGMSTADIQKTIVKVAANSISIDEPDYQYVASNAAMFEIRKRVYGQFEPPAFIDHISRCVNANKYDKEILSKWSAEEIALLDSYIKHERDFTMTYAGTMQLIEKYLVKDRHTGELYETPQFAFMLIGMCLHQDDGENRLANVIRFYDAVSTKKISLPTPIMSGVRTPTRQFSSCVVIEGGDSLNSINEAAASITKYISKRAGIGINAGMIRAEGSKIGFGEVKHTGVIPFWKHFQTAVKSCSQGGVRGGAATLYYPIWHLEVENLLVLKNNKGVDENRIRHLDYGVQINNLMIERLIKNDYITLFSPDVCLGTLYTEYFRDAQAFRTLYEELEKNPDIRKKRIKARELFELFLT…
tr|V5KT02|		MINTVVKSDGTEVVFEPERLNKAAIFGDDGNGNWSHISMDAYKRLYDGCTTREVNQALIDACVSRKDEAHSRMAGRVLIGQIYKEAYGGFTKIPTLFNFYHYMTNIGYWEDMGYDSFDLIKLEEAIDHSKDLSYGYAVLKQFRDKYGIKDNINDVLFESPQMMFMGIAMAVMKRMPKERRINDVIQLYTYLSDLKINAPTPYLNGLRTGRTGYASCCIIKADDTAKSIGVAREVAYTMTVAQAGIGYYLSSRSIGDGVRGNTIKHMGKIPYYRGIDSGVKENRQSTRGGSATVSFLAIDPQVEDLMKLKNPLTVTSKRLNTMDYSIGINQSFMNRVAKNLDWMLVSYKDAPQLHEGMFKMTMQEFDAEVARIAADKKIPKTWVKARDLALEIITQRAET…
tr|A0A0E3FIG1|		MEKIMNSVISVVKRSGDKEVLDINKLHVMVEAACDDLSGVSASQVEMNSNIQFYDGITTDAIQEILIKSASDLIDLDHPNYQYVAARLLLFAVRKQVYDRMHELPDVKSHVRKCVDAGVYDAEIFDLYSDEEFAEFDKIINHDRDYIFTFAGLRQVVDKYLVQDRTNNKVYETPQFMYLLIAATIFSQYSRETRMSYVKRYYDAISKHRINIPTPIMAGVRTPLRQFASCVLIDSDDSLDSIFSSDMAIGRYVAQRAGIGINAGRIRGLNSKIRGGEVSHTGVIPFLKKFETTVRCCTQNGIRGGSATVHFPIWHQEIEDIMVLKNNKGTEDNRVRKLDYSIQLSKIFYERFIQNGEISLFSPHDVPGLYDAFGTDDFDTLYRMHELNDAVPRKTVKAQ…
tr|I6W8U3|		MATYGKWIELNNEITQLDDNGKNKLYKDQEALDEYLKYIEDNTRKFNSEVERIRVLTKEGTYDKIFDNVPDTIIDEMTKLAYSFNFKFPSFMAGQKFYESYASKQYDENKKPIFVEDYEQHNVRVALYLFQNDYVKARELLVQLMEQTFQPSTPTYNNSGQANRGELSSCYLFVVDDSIESLNFVEDSVANASSNGGGVAIDLTRIRPKGAPVRNRPNSSKGVIAFAKAIEHKVSIYDQGGVRQGSGAVYLNIFHNDILDLLSSKKINASESVRLDKLSIGVTIPNKFMELVKEGKPFYTFDTYDINKVYGKYLDELNIDEWYDKLLDNDSIGKVKHDAREVMTDIAKTQLESGYPYVFYIDNANDNHPLKNLGKVKMSNLCTEISQLQEVSEIYPYSY…
tr|X4YG28|		MINIIKRDGSSVPFDIEKLHTVIERACDGLEGVSVSEVEAASKIQFTDNMKTERIQDIIIQAAATLISVDKSNYQYVAARLKSYDLRKVVYGQYKPPHLLDIFAKNTKLGVYDREFLELYSKEEFEELNTVINHKRDKNFTWAAMGQLTQKYLLRDRSSDSKVYYETPQVMYMAIAMALFSAWDKESRLTMVKKFYEYASTGKFSLPTPIMSGVRTPTRQFSSCVLIKTGDTLDSINATAKSIVDYVSKRAGIGFDVGAIRGIGSPIRKGEMVHTGLVPFIKYLTGALKSCSQGGIRGGSATCYVPIWHYQFDDVVVLKNNRGLEENRERRIDYGIQINRVMFERLVNKQPLYLFDPKDNREMYEAFFADVNKFREMYDNMIKAADAGLCRSKKLQAEE…
tr|A0A0H4ITU8|		MVKQLYVTKRDGKKEPYSVEKIQRQIEYAVQGIQDVSQSMVEMSMDLELYDGITTEDLDQIAIRAAVNLIKAEHGDTNYQYVAGRLLNSSLRKRVYGQYQPPRLYEIVQRNVNAGMYTPELLEWFSEAEWDQMETFIDHSKDEQLSHSALSQLVDKYLIRNRDTKQMYETPQVRYIVAGAVEFHAEPTKRLEYIRDFYNQASNGLYSLPTPVLAGLGTRTKQFSSCVLIKIDDSLKSIYAGSEAMAFYAAKRAGIGMDFGSLRPAHAPIRGGEAVSSGPVPFVRKFMNDLGCVSQGDIRKSSATMTFPVWHYDFEDLIVLKNNQGTEETRARHLDYSVMTNNYLWNRYIRQEQMTLFNPDEVPDLYRAFYEDDGLFGKLYEKYEKDPTIKFKKTIGADV…
tr|A0A1V0DZI7|		MSHRIEKVIKRDGTVEDFAPEKLNGWAEYGCKTVDVSWSAITMAAQKTLPKGVVDSDTLMDALIKAAESLIKDNPAYDVPAKELRLAQMRKRLYDSFEPPSLRFFHDHMVSVGAWEDMSAWITDEQFEALNQVIDHDRDRLFTSGGLKQFFDKYSRRNIATGEIYETPQFAYMGMAMAMLSQPNWTILDAIDLYNAMSLHKINVPTPPLVGLRSSDRGFASCCLVDSTDTLDSIDTAEHIVFKMVAARAGIGYHLESRSIADPVRNGAFPHSGKLPYYRHIDRSVKANTQQTRGGSATVSYPYFDPEIIQLMQVKQQRATDENKIDKMDYSLSFNNLLLKRYLKNEDITLMSYFYAPEVHEAFYSDDEAKFEEIYVAAEKRVASLTKIDHEGKTVPAAP…
tr|A0A1B1PDD8|		MIKTIKKSNGTVVSFDPERLNKWASWADKRGIIWSEVTMEAMKRVYEGCTTKEMHQAMIDVCVDKQTQEYSDMAGRLLLGIIYKEAFGGFTKVPTLVTFVKNMERAGLWEKMDYSQEELEYLQGYIVHSKDISYGYAVLKQFRDKYGIRDIKTGRLFESPQFMFMGMAMKAFEKQPKHRRLQDVIKLYTYLSDLKINAPTPYLNGLRATKSGYASCCLIKANDTAESLGIAAKVAYDMTTKQAGIGMLMETRTIGDGIRQNTIEHMGKLPYYKLVRSSVEANKQKSRGGSANNFYTALDPQIEDLLRLKHPTTVPSKRINEMDYSFGTNDYFWQCVQYDTDWLLFSYKDAPKLYDMFYTASADEFAMAVGHAVHSGVKHRRVKAREIAKLFIQQRYATG…
tr|A0A1D7RN14|		MKEIHVVKRDGQSETLDLDKIHVMVEHACNGLAGVSESQVEMNAGLQFFDGIKTADIQEILVRSANDLISLEAPNYQFVAARLLLFGLRKAVYNGHPDGHPPLKEHVEKCVERGVYDSTILGRYTDEEWDKLSSFMDHERDYLFTYAGIRQVVDKYLVQDRSSGEVYETPQFMYMMIAATLFQDDDKFYRLEYVKKYYDAISKHRINIPTPVMAGVRTPLRQFASCVLVDVDDTLDSIFSSDMAIGYYVAQRAGIGINAGRIRGINSKIRDGEVQHTGVVPFLKKFESTVRCCTQNGIRGGSATVHFPIWHQEIEDIIVLKNNKGTEDNRVRKLDYSIQISKLFYERFIQNGIISLFSPHDVPGLYDAFGTDSFDSLYVDYESDKSVPRKTIRAQELIL…
tr|D9J0S2|		MEQPVKQKQTEQLATYYRLNAEMGIPVDGRIQLEKDKEAVRAYFLEHINPNTVYFTDLKEKMDYLLENNYLDKEKVNKYTHDEVKELYKQAHAYKFRFQTFMGAHKFFVQYSLKTNDGGRYLGRFEDHQVWQAMYFADGDFELASKFVDLLIKQEYVPATPTMMNALRARAGEMVSCYLIDVNDDMLSISRAVNSSLQLSRLGGGVGEMNCRL
tr|A0A1W6JU51|		MQVTKSSGVSQNFDAQKIIQVLTWQCEGTQIDPYELYEEIKTHLVDGMSTKDIQKICIKVAANSISVEEPDYQYVAAKGLMFALRKDVYGQFEPPAFIDHISYCVNEGKYDPELLSRYSAEEIIYLDSRIKHERDFDLTYAGAMQLKEKYLVKDKTTGKIYETPQFAIMAIGMALHQDETHDRLKHIIRFYDAVSTHQVSLPTPIMAGARTPTRQFSSCVVIEAGDSLKSINKTSASIIEYISKRAGIGINVGMLRAEGSKIGMGEVRHTGVIPFWKHFQTAVKSCSQGGIRGGAATAYYPMWHLEVENLLVLKNNKGVDENRIRHMDYGIQINDLMMERLGKNDYITLFSPHEMSGELYYSFFEDQDKFRELYEKAEKDPTIRKKRIKALELFELFMT…
tr|A0A0K1Y5N4|		MQVIKSSGVSQEFDMQKIIKVLEWACEGTKVDPYELYEIIKSHLRDGMSTADIQKTIVKVAANSISIDEPDYQYVASNAAMFEIRKRVYGQFEPPAFIDHISRCVNANKYDKEILSKWSAEEITLLDSYIKHERDFTMTYAGTMQLIEKYLVKDRHTGELYETPQFAFMLIGMCLHQDDGENRLANVIRFYDAVSTKKISLPTPIMSGVRTPTRQFSSCVVIEGGDSLNSINEAAASITKYISKRAGIGINAGMIRAEGSKIGFGEVKHTGVIPFWKHFQTAVKSCSQGGVRGGAATLYYPIWHLEVENLLVLKNNKGVDENRIRHLDYGVQINNLMIERLIKNDYITLFSPDVCLGTLYTEYFRDAQAFRTLYEELEKNPDIRKKRIKARELFELFLT…
tr|A0A291NKT4|		MSHRIEKVIKRDGTVEDFAPEKLNGWAEYGCKTVDVSWSAITMAAQKTLPKGVVDSDTLMDALIKAAESLIKDNPAYDVPAKELRLAQMRKRLYDSFEPPSLRFFHDHMVSVGAWEDMSAWITDEQFEALNQVIDHDRDRLFTSGGLKQFFDKYSRRNIATGEIYETPQFAYMGMAMAMLSQPNWTILDAIDLYNAMSLHKINVPTPPLVGLRSSDRGFASCCLVDSTDTLDSIDTAEHIVFKMVAARAGIGYHLESRSIADPVRNGAFPHSGKLPYYRHIDRSVKANTQQTRGGSATVSYPYFDPEIIQLMQVKQQRATDENKIDKMDYSLSFNNLLLKRYLKNEDITLMSYFYAPEVHEAFYSDDEAKFEEIYVAAEKRVASLTKIDHEGKTVPAAP…
tr|M4PMN5|		MEKGMKEIHVVKRDGQSETLDLDKIHVMVEHACNGLAGVSESQVEMNAGLQFFDGIKTADIQEILVRSANDLISLEAPNYQFVAARLLLFGLRKAVYNGHPDGHPPLKEHVEKCVERGVYDSTILGRYTDEEWEKLSSFMDHERDYLFTYAGIRQVVDKYLVQDRSSGEVYETPQFMYMMIAATLFQDDDKFYRLEYVKKYYDAISKHRINIPTPVMAGVRTPLRQFASCVLVDVDDTLDSIFSSDMAIGYYVAQRAGIGINAGRIRGINSKIRDGEVQHTGVVPFLKKFESTVRCCTQNGIRGGSATVHFPIWHQEIEDIIVLKNNKGTEDNRVRKLDYSIQISKLFYERFIQNGIISLFSPHDVPGLYDAFGTDSFDSLYVDYESDKSVPRKTIRAQ…
tr|A0A0A7HEV1|		MQVQKSSGVSQDFDGQKIIKVLSWSCEGTNIDPYELYETIKPHLRDGMTTRDIQTVIIKVSAGLISVEEPDYQYVAAKATMFALRKDVYGQFEPRSFIDQISYCVNEGKYDPELLSSYSAEEITYLESRIKHERDFDLTYAGAMQLKEKYLVKDKTTGKIYETPQFAIMAIGMALHQDEPTDRLKHVCRFYDAVSTRQVSLPTPIMAGARTPTRQFSSCVVIEAADSLKSINKTANSIIEYISKRAGIGINVGMIRAEGSKIGMGEVRHTGVIPFWKHFQTAVKSCSQGGIRGGAATAYYPLWHLEVENLLVLKNNKGVEENRIRHMDYGVQLNNLMMERLAKNDYITLFSPHEAGGELYYSYFDNPDKFRELYEALEKDPTVRKKRIKAKDLFELFMT…
tr|A0A068CC77|		MTVIVKDNGSRKLPFEEDRLNRYLDNIKKEFPKLNIESYRKKAIHYILSKDEYSVDEMVDYLIREAESRVDVTTPEWEFFAARLYLQRLYKKASKNRFYDAIMKYGSYVGLHESLAQREIYSVDILEKYSREELMEAETFIDSSKDLLFTYNGLYLLATRYLATDEDKKVFELPQERWLTIALFLMQDEKENRMKLVEEAYWALSNLYMTVATPTLANAGKVGGQLSSCFIDTVDDSLQGIYDSNTDVARVSKQGGGVGVYIGNVRSSGAPIRGVLGASGGTVPWIKQLNNTAVSVDQLGARKGAITVTLDVFHKDIEAFLDLRLNNGDQRLRAHDIFTSVSIPDLFMEAVENRGEWYLFDPYEVKQKKGWYLQDYYDKEKGNGLFREKYEELIQDGTI…
tr|A0A1D8KTY5|		METIMNSDIKVIKRSGASEPLDINKLHVMVEAACEGLAGVSVSQVEMTSEIQFFDGITTDQIQRILVSSASNLIDLEHPNYQFVAARLMLFALRKQVYGKLHELITVKEQVERCVEAGVYDEEILSLYSDEEFAEFDRIIDHDRDYIFTFAGLRQVVDKYLVQDRTFDKMYETPQFMYLLVAATMFSRYPKATRMSYVKRYYDATSKHRINIPTPIMAGVRTPLRQYASCVLIDSDDSLDSIFSSDMAIGRYVAQRAGIGINAGRIRGLNSSIRGGEVSHTGVIPFLKKFEATVRCCTQNGIRGGSATVHFPIWHQEIHDIIVLKNNKGTSDNRVRKLDYSIQFSKIFYERFIQNGDITLFSPHDVPGLYEAFGTEDFDTLYRMYELNDMTPKKTVKAQ…
tr|A0A2K9VLA4|		MQLINVIKSSGVSQSFDPQKIIKVLSWAAEGTSVDPYELYENIKSYLRDGMTTDDIQTIVIKAAANSISVEEPDYQYVAARCLMFALRKHVYGQYEPRSFIDHISYCVNEGKYDPELLSKYSAEEITFLESKIKHERDMEFTYSGAMQLKEKYLVKDKTTGQIYETPQFAFMTIGMALHQDEPVDRLKHVIRFYEAVSTRQISLPTPIMAGCRTPTRQFSSCVVIEAGDSLKSINKASASIVEYISKRAGIGINVGMIRAEGSKIGTGEVRHTGVIPFWKHFQTAVKSCSQGGIRGGAATAYYPIWHLEVENLLVLKNNKGVEENRIRHMDYGVQLNDLMMERFGKNDYITLFSPHEMGGELYYSYFKDQDRFRELYEAAEKDPNIRKKRIKARELFEL…
tr|A0A223LEP8|		MISKVVKSSGITEEFSKDKILKVIEFACENTEADPQAILDAAMSSITDGMNTKDIQKQVIKAATNMISVEEPDYQYVAGRLTMYTLRKDVYGQFDPISLYDHISKLVDLGFYDKDLLKQYSPADIEYLNLHIDHSRDMNFTYAGAMQLKEKYLVRNRVTKEMYETPQFLYMGIAMALHQSEKENRLQHVINYYNAASLFKISIPTPILGGARTPTRQFSSCVKIESGDSLKSINDTSASIISYISQRAGIGINAGAIRAEGSPIRNGEATHTGVIPFYKHFHTAVKSCSQGALRGGSATLNYPMWHLEVEKLLVLKNNKGTDETRIRGLDYSVHINKLFLERLRDDGYITLFSPDVDCGRLYEDFYDADDTKFRKRYASLEMNHVIRKKRIKASELFTA…
tr|A0A1P8CX40|		MIQKDGKYQFQKDKEAVHSYFVDYINQNTVFFHDLKEKLDYLIKNDYYEEEFLDQYTFEQIKSIYKIAYSYKFRFPSFMSAFKFYNDYALKTNDKTKILERYEDRVSIVALYCADGDYEKAVEEVHTMMKQEYQPATPTFLNAGRKRRGEMVSCFLLEVGDSLNDISRAIDISMQLSKLGGGVALNLNKLRAKGEAIKDVENATKGVVGVMKLLDNAFRYADQMGQRQGSGAVYLSVFHPDITDFLDTKKISADEDVRVKTLSIGVVVPDKFIELAREDKDYYMFYPHSVYKEYGQYLDEMDINEMYDELVENPRVRKAKGNTRKLLEQLAILRSESGYPYIMFADNVNKVHPNEHISKVKFSNLCVTGETLLLTENGYEKAADLYKKQNNLKVVIDNR…
tr|A0A1V0DXZ9|		MQVVKSSGCSQEFDSAKIMKVLNWACTRDNINIDPYELYENIKSHLRDGMTTKEIQKTTIKVAASLITKEEPDYQYVASNLAQFNLRKDVFGQFEPPKFIDHISSVVNLGFYDSEILRKYSAEEIEYLDSRINHERDFSFSYAGTMQLIEKYLVQDRSTDTVYETPQFAFMLIGMCLHQDEPENRIHHVVKFYNAVSEKKISMPTPILAGVRTPTRQFSSCVVIEGGDSLTSINKASNSIIKYISKRAGIGINGGMIRAEGSRIGAGEVKHTGVIPFWKHFQTAVKSCSQGGVRGGAATLYYPLWHLELEKLLVLKNNKGVEENRIRHMDYGVQINDLMFERLLKNDYITLFSPNVYNGALYEEYFKDQDEFRRLYEMAEKDPAIRKKRIKALEVFETF…
tr|A0A3B8DIE0|		MSDIKTVVKSSGVSQTFEKEKLFKVLNWASIGRNIDVNAFLESVVDLLRDGMTTKQIQAVAIKYAADRISAKEPDWQYVAANLEMFALRKTVYGQFDPIPFYEHITKLVEAGKYDKEILTKWTPAEIDYLESKINHDKDFEFSYAGVQQLIGKYLLQDRTSGDIYETPQYAFMLIAMCLHQDEKHADKISHVVDFYNAISDRKLSLPTPIMAGVRTPTRQFSSCVVIESGDSLGSLNAVTSAIVKYISQRAGIGVNAGHIRAMGSKIRGGEAVHTGVIPFWKHIQTAVKSCSQGGVRGGAATLYYPIWHLEVENLLVLKNNRGVEENRIRHLDYGVQLNDLMYKRLINNDYITLFSPDVANDRLYDAFYQADQSEFEELYTSLEKDPTVRKKRIKAVDL…
tr|A0A0B4ZZP6|		MHVIKSSGCTQEFVPQKIIDVLEDATKNTSIDPYDLYERVVPYIQDGMTTRDIQIAAIKVAANAISIQEPDFQYVASNLAQFALRKDVYGQFEPPKFIDHISHVVNQGLYDKEILQKFSAEELDILESQIDHTRDFTGMTYAGTMQLKEKYLVKDRSTGKVYETPQFAFMLIGMCLHQDEPIDRLKHIIRFYNAVSKRQISLPTPIMAGVRTPTRQFSSCVVIEGGDSLDSINAVNKAIIKYISKRAGIGVNAGMYRAEGSKIGAGEVRHTGVIPFWKTHLASVKSCSQGGIRGGAATLYYPIWHLEVENLLVLKNNKGVDENRIRHLDYGVQINDLMIERLIKNDYITLFSPSEEMYSAYFEDSIKFKEIYEANEKNHAVRKKRVKALELFESFFTER…
tr|A0A097J606|		MQLINVIKSSGVSQSFDPQKIIKVLSWAAEGTSVDPYELYENIKSYLRDGMTTDDIQTIVIKAAANSISVEEPDYQYVAARCLMFALRKHVYGQYEPRSFIDHISYCVNEGKYDPELLSKYSAEEITFLESKIKHERDMEFTYSGAMQLKEKYLVKDKTTGQIYETPQFAFMTIGMALHQDEPVDRLKHVIRFYEAVSTRQISLPTPIMAGCRTPTRQFSSCVVIEAGDSLKSINKASASIVEYISKRAGIGINVGMIRAEGSKIGMGEVRHTGVIPFWKHFQTAVKSCSQGGIRGGAATAYYPIWHLEVENLLVLKNNKGVEENRIRHMDYGVQLNDLMMERFGKNDYITLFSPHEMGGELYYSYFKDQDRFRELYEAAEKDPNIRKKRIKARELFEL…
tr|A0A1B1P989|		MQVIKSSGVSQEFDMQKIIKVLEWACEGTKVDPYELYEIIKSHLRDGMSTADIQKTIVKVAANSISIDEPDYQYVASNAAMFEIRKRVYGQFEPPAFIDHISRCVNANKYDKEILSKWSAEEITLLDSYIKHERDFTMTYAGTMQLIEKYLVKDRHTGELYETPQFVFMLIGMCLHQDDGENRLANVIRFYDAVSTKKISLPTPIMSGVRTPTRQFSSCVVIEGGDSLNSINEAAASITKYISKRAGIGINAGMIRAEGSKIGFGEVKHTGVIPFWKHFQTAVKSCSQGGVRGGAATLYYPIWHLEVENLLVLKNNKGVDENRIRHLDYGVQINNLMIERLIKNDYITLFSPDVCLGTLYTEYFRDAQAFRTLYEELEKNPDIRKKRIKARELFELFLT…
tr|E3SF48|		MQVQKSSGVSQDFDGQKIIKVLSWSCEGTNIDPYELYETIKPHLRDGMTTRDIQTVIIKVSAGLISVEEPDYQYVAAKATMFALRKDVYGQFEPRSFIDQISYCVNEGKYDPELLSSYSAEEITYLESRIKHERDFDLTYAGAMQLKEKYLVKDKTTGKIYETPQFAIMAIGMALHQDEPTDRLKHVCRFYDAVSTRQVSLPTPIMAGARTPTRQFSSCVVIEAADSLKSINKTANSIIEYISKRAGIGINVGMIRAEGSKIGMGEVKHTGVIPFWKHFQTAVKSCSQGGIRGGAATAYYPIWHLEVENLLVLKNNKGVEENRIRHMDYGVQLNNLMMERLAKNDYITLFSPHEAGGELYYSYFDNPDKFRELYEALEKDPTVRKKRIKAKDVFELFMT…
tr|A0A1D7RH94|		MKEIHVVKRDGQSETLDLDKIHVMVEHACNGLAGVSESQVEMNAGLQFFDGIKTADIQEILVRSANDLISLEAPNYQFVAARLLLFGLRKAVYNGHPDGHPPLKEHVEKCVERGVYDSTILGRYTDEEWEKLSSFMDHERDYLFTYAGIRQVVDKYLVQDRSSGEVYETPQFMYMMIAATLFQDDDKFYRLEYVKKYYDAISKHRINIPTPVMAGVRTPLRQFASCVLVDVDDTLDSIFSSDMAIGYYVAQRAGIGINAGRIRGINSKIRDGEVQHTGVVPFLKKFESTVRCCTQNGIRGGSATVHFPIWHQEIEDIIVLKNNKGTEDNRVRKLDYSIQISKLFYERFIQNGIISLFNPHDVPGLYDAFGTDSFDSLYVDYESDKSVPRKTIRAQELIL…
tr|A0A220BZX3|		MATYGKWIELNNEITQLDDNGKNKLYKDQEALDEYLKYIDDNTRKFSSEVERIRVLTEEGTYDKIFDSVPDTIIDEMTKLAYSFNFKFPSFMAGQKFYESYASKQYDEDDNPIFVEDYEQHNVRVALYLFQNDYVKARELLIQLMEQTFQPSTPTYNNSGQANRGELSSCYLFVVDDSIESLNFVEDSVANASSNGGGVAIDLTRIRPKGAPVRNRPNSSKGVIAFAKAIEHKVGIYDQGGVRQGSGAVYLNIFHNDILDLLSSKKINASESVRLDKLSIGVTIPNKFMELVKEGKPFYTFDTYDINKVYGKYLDELNIDEWYEELLTNDKIGKVKHDAREVMTDIAKTQLESGYPYVFYVDNANDNHPLKNLGKVKMSNLCTEISQLQEVSEIHPYAH…
tr|A0A2P0PAE2|		MTSINVVKNSGATEKFDAEKANRVVEWACEGLDVCASEILMKAQIQMFDGVTTRAIHETLIKAASDLISVQNPDYQYAAARLLLFKIRKEAYGDFQPYDLFHQIYLNVGNGKYDRHLLDDYTRDEIAFLNDKIVHDRDFDYTYAAMRQYEDKYLVKNRVTGEIYESPQMALMLIAMGLLSQEDKKTRLERIVDLYENVSLMKVSLPTPIMAGVRTPTRQFSSCVLIESGDNIDQIFNANTAQGKYAAQRAGIGLNFGMIRGQDAAIRGGEVKHAGTVPIVRMYQESLGWTSQG
tr|A0A217ER63|		MENNIPKWVQLNNEIMIQKDGKFQFEKDKEAVHSYFVDYVNQNTVFFHNLKEKLNYLLEYDYYEEEFLSKYSFEDIKEVFKLAYSKKFRFPSFMSAFKFYNDYALKTNDKKKILERYEDRISIVALFFADGDTAKAKEYVELMTSQDYQPSTPTFLNAGRKRRGELVSCFLMEVGDSLNDISRAIDMSMQLSKLGGGVSLNLSKLRAKGEAIKDVENATKGVVGVMKLLDNAFRYADQMGQRQGSGAAYLNIFHRDINDFLDTKKISADEDVRVKTLSIGVVIPDKFVEIAREDKDVYLFYPYTVYKEYGKHMDEMDMSEMYDELVDNPNVKKEAVNARKLLEKMAILRSESGYPYIMFQDNVNNAHANNHVSKVKFSNLCSEVLQASVVSEYTDYDQE…
tr|F8SJL0|		MIKTIIKLDNTEQEFNPGKLNRWGEWAAATLGDMVDWGSVVMDTVQHLPERVTSQELQMKLIEECLSRDTWSYYLMAGRLYAVWLRKKFYGNDGIPTVKALHTRMRKDGIMVKLNYSTQEYEQIEKFMNHELDLQTPHFALHHIRSKYALQNRLTKKEYETPQFVYMRMAMTLSEKEPKAERLEHVKNFYELFSRKQLSAPTPNYVNLGTVLRGFASCCLIASGDTGESLATGDFIANMMTQKSAGIGMNMMCRSIGDPVRNGLIIHNGKKPYIDALGKAVRANIQAGRGGAITFYYNAFDPEGELISQLRNPRSTEDKKNRDLHYALVNNTLFNQKAAQKGGEVFLFNVYTAPDLHAAFYGKDQELFKEIYERYEADPNFKKVYVNARDLLKVVLNEG…
tr|A0A2R3U9P3|		MSHRIEKVIKRDGTVEDFAPEKLNGWAEYGCKTVDVSWSAITMAAQKTLPKGVVDSDTLMDALIKAAESLIKDNPAYDVPAKELRLAQMRKRLYDSFEPPSLRFFHDHMVSVGAWEDMSAWITDEQFEALNQVIDHDRDRLFTSGGLKQFFDKYSRRNIATGEIYETPQFAYMGMAMAMLSQPNWTILDAIDLYNAMSLHKINVPTPPLVGLRSSDRGFASCCLVDSTDTLDSIDTAEHIVFKMVAARAGIGYHLESRSIADPVRNGAFPHSGKLPYYRHIDRSVKANTQQTRGGSATVSYPYFDPEIIQLMQVKQQRATDENKIDKMDYSLSFNNLLLKRYLKNEDITLMSYFYAPEVHEAFYSDDEAKFEEIYVAAEKRVASLTKIDHEGKTVPAAP…
tr|I6XJ98|		MATYGKWIELNNEITQLDDNGKNKLYKDQEALDEYLKYIEDNTRKFNSEVERIRVLTKEGTYDKIFDKVPDTIIDEMTKLAYSFNFKFPSFMAGQKFYESYASKQYDENKKPIFVEDYEQHNVRVALYLFQNDYVKARELLVQLMEQTFQPSTPTYNNSGQANRGELSSCYLFVVDDSIESLNFVEDSVANASSNGGGVAIDLTRIRPKGAPVRNRPNSSKGVIAFAKAIEHKVSIYDQGGVRQGSGAVYLNIFHNDILDLLSSKKINASESVRLDKLSIGVTIPNKFMELVKEGKPFYTFDTYDINKVYGKYLDELNIDEWYDKLLDNDSIGKVKHDAREVMTDIAKTQLESGYPYVFYIDNANDNHPLKNLGKVKMSNLCTEISQLQEVSEIYPYSY…
tr|A0A075BEV2|		MATYGKWIELNNEITQLDDNGKNKLYKDQEALDEYLKYIEDNTRKFNSEVERIRVLTKEGTYDKIFDKVPDTIIDEMTKLAYSFNFKFPSFMAGQKFYESYASKQYDENKKPIFVEDYEQHNVRVALYLFQNDYVKARELLVQLMEQTFQPSTPTYNNSGQANRGELSSCYLFVVDDSIESLNFVEDSVANASSNGGGVAIDLTRIRPKGAPVRNRPNSSKGVIAFAKAIEHKVSIYDQGGVRQGSGAVYLNIFHNDILDLLSSKKINASESVRLDKLSIGVTIPNKFMELVKEGKPFYTFDTYDINKVYGKYLDELNIDEWYDKLLNNDSIGKVKHDAREVMTDIAKTQLESGYPYVFYIDNANDNHPLKNLGKVKMSNLCTEISQLQEVSEIYPYSY…
tr|A0A0H4U1H7|		MATYGKWIELNNEITQLDDNGKNKLYKDQEALDEYLKYIEDNTRKFNSEVERIRVLTKEGTYDKIFDNVPDTIIDEMTKLAYSFNFKFPSFMAGQKFYESYASKQYDENKKPIFVEDYEQHNVRVALYLFQNDYVKARELLVQLMEQTFQPSTPTYNNSGQANRGELSSCYLFVVDDSIESLNFVEDSVANASSNGGGVAIDLTRIRPKGAPVRNRPNSSKGVIAFAKAIEHKVSIYDQGGVRQGSGAVYLNIFHNDILDLLSSKKINASESVRLDKLSIGVTIPNKFMELVKEGKPFYTFDTYDINKVYGKYLDELNIDEWYDKLLDNDSIGKVKHDAREVMTDIAKTQLESGYPYVFYIDNANDNHPLKNLGKVKMSNLCTEISQLQEVSEIYPYSY…
tr|I1TRQ8|		MVEWACEGLDVCASEILMKAQIQMFDGVTTKAIHETLIKAASDLISVQNPDYQYAAARLLLFKIRKEAYGDFQPFDLFHQIYLNVGNGKYDRHLLDDYTRDEIAFLNDKIVHDRDFDYTYAAMRQYEDKYLVKHRVTGEIYESPQMALMLIAMGLLSQEDKKTRLERIVDLYENVSLMKVSLPTPIMAGVRTPTRQFSSCVLIESGDNIDQIFNANTAQGKYAAQRAGIGLNFGMIRGQDSAIRGGEVKHAGTVPIVRMYQESLGWTSQGGVRKASANYFYPMWHWDFESLIVLKNNRGTESTRARHVDYGLQINKLLYTRLQQGKNITLFHPNVAGGKLYEYFFSDQEKFQQLYEELEADPSVAKKSIPAADAFSVFGQERSQTGRIYVQHVDHCNTN…
tr|A0A2P1JUM0|		MVIILRDGKQEEYDEEKLHDALLAEADSVGGVSWGEIDKWISRVARFIERKQFISTDAITEKAIQLALEQVSTTSQGWDSVARNLRLKQLYREARKNRNTEIYNEGKSLDYLIESLVRIGVYAPEMLRKFTLREMMELQKAIVPERDKLFTYAGLTMLADRYCAQDHNKGVYELPQERWMAMSMFIHQNETEHRIARIIEGYEELSKLNGTMATPTMSNASKAFGQLSSCFIDTLDDSLEGIYFNNVDVARLSKAGGGLGVYAGNIRSLGAPIRGFAGASGGVVPWIRQLNNTAVSVDQLGKRAGAVAVYLDIFHPDIQAFLDLRLSNGDEKERAHEIHLGLCIPDLFMRTLREDGEWHLFCPYDVEKFMGFKLQDCYDEKGREEGGTFSERYQACIDN…
tr|A0A1W6JM94|		MTVTKIETKESVTPEYFMLNNQLNIVKDGKIQLNADREAVHSYFIDYVNPHTVYFGDLREKLDYLVKHKYIKGEVLDKYTFKFIKKLFKTLYNKKFRFTTFMGAYKFYTQYAMHTTDGKSILERYEDRIAFNALVMADGDEQLALNIANEMISQTYQPATPTFSNAGKLRGGNAVSCFLLNIEDNMTSIGRSVNSVLQLSKMGGGVGINLTDIRPSGDPIKGIENMADGVVPIMKLYEDSFSYANQLG
tr|A0A068CCS6|		MTVIVKDNGSRKLPFEEDRLNRYLDNIKKEFPKLNIESYRKKAVHYILSKDEYSVDEMVDYLIREAESRVDVTTPEWEFFAARLYLQRLYKKASKNRFYDAIMKYGSYVGLHESLAQRGIYSVDILEKYSREELMEAETFIDSSKDLLFTYNGLYLLATRYLATDEDKKVFELPQERWLTIALFLMQDEKENRMKLVEEAYWALSNLYMTVATPTLANAGKVGGQLSSCFIDTVDDSLQGIYDSNTDVARVSKQGGGVGVYIGNVRSSGAPIRGVLGASGGTVPWIKQLNNTAVSVDQLGARKGAITVTLDVFHKDIEAFLDLRLNNGDQRLRAHDIFTSVSIPDLFMEAVENRGEWYLFDPYEVKQKKGWYLQDYYDKEKGSGLFREKYEELIQDGTI…
tr|A0A024AZR8|		MTVITKNRESYVQEKEFDGARFVDFVDSIIDETKDKEKLNSEELQEITDTVLSFVSAKKQVDASSLFTYLIREAQARVTTDNLELLNFTAAVFLRSMYKEASKLRGFNYKDGYGDYASHVVAMVERGKYSQVLLDAYTREELEEAGKLIKMEKDKMFSHSGLQTLKKTFLIHNDKGKLVELPQERFLTVALYLMHKEDKEKRMDFVREAYYVLSEHYVGLATPTLKNAGAPHGSLSSCHILTMDDTLESIFDVIKQIAKFSREGSGIGIFGGFLRARGSRIRGVKVTNNGILHPARLLSVLAEYVDQTGTRKAGVALYLPVWHADIMDFLELRLKTGTQEKRAHSITTGVTLPDEFMRRLRDGGVFTVFDPYEVKQKLGIDLNKQYDKKILKKGETPNP…
tr|A0A385IHS1|		MSIKTVIKSNGQEVPFDASKLNRMAEWADNLGVGWSSLVLNAIKKVSDKCSTLDIQNALIDSCAEKADKAHLAMAARLFLGTMYKNAHGGFEERPHLYDFYNNMLILGLWKEMSYDATELEYLNEHLDHDKDLNYEYSVLKQLDSKYCKKLNDISMETPQYLFMGVAMDIMENQPEDTRLDDVVKYYTYLSDLKINLPTPFLSGLRSKTKGLASCAVLKGDDTADSLEAAIHNAYKQTVSNAGIGISLNCRSIKDPVRNGAIKHTGKLPYYRYIQGSVGATKQEVRGGSATVQFTALDPEIEDLLRLKHVTTVSEKQIRGLDYSFGACRLLAEKSSKGEDWYLMSQLHAPEVYKAYHENYDSLKQTLNDYILSGKPYKTIKAVEVLKLYLKQRQDTGRM…
tr|A0A097J6U4|		MQLINVIKSSGVSQSFDPQKIIKVLSWAAEGTSVDPYELYENIKSYLRDGMTTDDIQTIVIKAAANSISVEEPDYQYVAARCLMFALRKHVYGQYEPRSFIDHISYCVNEGKYDPELLSKYSAEEITFLESKIKHERDMEFTYSGAMQLKEKYLVKDKTTGQIYETPQFAFMTIGMALHQDEPVDRLKHVIRFYEAVSTRQISLPTPIMAGCRTPTRQFSSCVVIEAGDSLKSINKASASIVEYISKRAGIGINVGMIRAEGSKIGMGEVRHTGVIPFWKHFQTAVKSCSQGGIRGGAATAYYPIWHLEVENLLVLKNNKGVEENRIRHMDYGVQLNDLMMERFGKNDYITLFSPHEMGGELYYSYFKDQDRFRELYEAAEKDPNIRKKRIKARELFEL…
tr|G3MUM2|		MQVQKSSGVSQDFDAQKIIKVLTWGCEGTQIDPYELYEEIKSHLRDGMTTKDIQNLTVKVAANLISVEEPDYQYVAAKELMFALRKEVYGQFEPRSFIDHISYCVNEGKYDPELLSRYSAEEITFLESHIKHERDFELTYAGAMQLKEKYLVKDKTTGKIYETPQFAIMCIGMALHQDEPGNRLAHIIRFYDAVSTRQVSLPTPIMAGARTPTRQFSSCVVIEAGDSLKSINKTANSIIEYISKRAGIGINVGMIRAEGSRIGMGEVKHTGVIPFWKHFQTAVKSCSQGGIRGGAATAYYPIWHLEVENLLVLKNNKGVDENRIRHMDYGIQMNDLMMERFGKNDYITLFSPHEMGGELYYSYFEDQDRFRELYEAAEKDPSIRKKRIKARDLFELFMT…
tr|A0A2H4P9B7|		MEEYRNLNAELNLYDESGKIQFDKDKEAARAYFLQHVNQNTVFFHSLEEKTNFLVENRLWDQEVVNRYPFEDFKALFKQAYAHKFRFQTFVGALKFYRGYALKTFDGKRYYERFEDRVVMTALAHSNDYEHAKRLVDHIIEGRFQPATPTFLNAGRADAGGPTSCYLLRVEDNLESINRAQSDAAQLSKRGGGVALSITNVREAGAPIKGYEGKSSGVIPFMKVLEDTFSWIDQLGQRQGAGAIYINAHHPDIMKVLDTKRENADEKIRIKTLSLGVVIPDITFELARNNDDMYLFSPYDVEKEYGVPMSDISITEEYERMVDNPNIRKTKINARKLFQTIAEIQFESGYPYIVFEDTVNYYNPAPNVGRISMSNLCVAPETRVLTDEGYVEVSAKAGQ…
tr|A0A2S1PDY7|		MSKISKFESLSAERKHLQSIGEIPSWFTSQGYAMFLKNYQYKGETVRGAFRRVASTLAKHDIRPEAEERYFDLLWSGKLAMATPVFCNTGTDRGMPVSCAGSYVGDSVLDFYEGQTEVAMLAKNGFGTASYLGDIRPRGSDISTSHNKADGLVPVFDNFVNTKTKVAAAGRRGEWAGYVDFSHGDFWELQGYVLKNPASAHVGWVFEKEDYEKLLARDPEYMARWNELLYMRARTGKGYMWKNWIANDLAPQAIKNSGIRIRSSQLCTEIALPSDDMHTFTCILSSLNLARWDEISAEDIKWAVRFLDSVCSEFLEKAKKLPYDTLHKAIRFTEKARALGLGTLGFHTYLQMNDIAFESGAAHILNNSIYSQIKVYAEAASRELAEEHGEPEWCVGTGM…
tr|A0A193H1P1|		MSHRIEKVIKRDGTVEDFAPEKLNGWAEYGCKTVDVSWSAITMAAQKTLPKGVVDSDTLMDALIKAAESLIKDNPAYDVPAKELRLAQMRKRLYDSFEPPSLRFFHDHMVSVGAWEDMSAWITDEQFEALNQVIDHDRDRLFTSGGLKQFFDKYSRRNIATGEIYETPQFAYMGMAMAMLSQPNWTILDAIDLYNAMSLHKINVPTPPLVGLRSSDRGFASCCLVDSTDTLDSIDTAEHIVFKMVAARAGIGYHLESRSIADPVRNGAFPHSGKLPYYRHIDRSVKANTQQCYSEDTEVLTKNGWKLFSELTGDELVAQITDSRGLEWVLPLNVFEYDYEGTMLRFEKRGVDLLVTPNHTMVYRQVSYNNKNIQRKPGYQKILAEDWQPKRTHALDFGS…
tr|A0A2H5BPN8|		MSQINIIKRDGSSVPFDIEKLHTVIERACDGLEGVSVSEVEAASKIQFTDNMKTERIQDIIIQAAATLISVDKPNYQYVAARLKSYDLRKVVYGQYKPPHLLDIFAKNTKLGVYDREFLELYSKEEFEELNTVINHKRDKNFTWAAMGQLTQKYLLRDRSSDSKVYYETPQVMYMAIAMALFSAWDKESRLTMVKKFYEYASTGKFSLPTPIMSGVRTPTRQFSSCVLIKTGDTLDSINATAKSIVDYVSKRAGIGFDVGAIRGIGSPIRKGEMVHTGLVPFIKYLTGALKSCSQGGIRGGSATCYVPIWHYQFDDVVVLKNNRGLEENRERRIDYGIQINRVMFERLVNKQPLYLFDPKDNREMYEAFFADVNKFREMYDNMIKAADAGFCRSKKLQA…
tr|A0A240F3V3|		MKAQSKFESVSAERKYLQSIGEIPEFYTTQGWSMFKKNYQYKGETVRGAFRRVASTLAKHDIRPEAEERYFDLLWSGKLAMATPVFCNTGTDRGMPVSCAGSYVGDSVLDFYEGQTEVAMLAKNGFGTASYLGDIRPRGSDISTSHNKADGLVPVFDNFVNTKTKVAAAGRRGEWAGYVDFSHGDFWELQGYVLKNPASAHVGWVFEKEDYEKLKARDPEYMARWNELMYMRARTGKGYMWKNWIANELAPQAIKNSGIPIRSSQLCTEIALPSDDMHTFTCILSSLNVSLWDEITADDIKWSVRFLDSVCSEFLAKAKELSYDTLHKAIRFTEKARALGLGTLGFHTYLQMNDIAFESGAAHILNNQLYAEIKKAAEEGSRELAEEYGEPEWCKGTGM…
tr|A0A1Z1LZG2|		MQVIKSSGVSQDFTPSKITQVLEWSCENTSIDPYDLYEEVKSHLRDGMTTKEIHKAVIKVAANRITIDEPDYQYVASNLAMFGLRKDVYNQFEPPRFIDHISHCVNENKYDPEILSKWSAEEIELFESQIKHSRDFEFTYAGTMQLIEKYLVKDRSTGKIYETPQFAFMLIGMCLHQDDGEHRIKNVIRFYNAVSTRKISLPTPIMAGVRTPTRQFSSCVVIEGGDSLTSINKGAEAIIRYISKRAGIGINGGMIRAEGSKIGHGEVKHTGVIPFWKHFQTAVKSCSQGGVRGGAATLYYPMWHLEVENLLVLKNNKGVDENRIRHLDYGVQINDLMFERLIKNDYITLFSPDIMKGELYEAYFADPLKFRNFYEALEKDPTVRKKRIKARELFELFFT…
tr|M4T4Q8|		MEKGMKEIHVIKRNGEQETLDLDKIHVMVEHACRGLAGVSESQVEMNANLQFFDGIETAAIQEILVRSANDLISLDAPNYQFVAARLLLFGLRKAVYNGHPDGHPPLYDHVQKCTELGLYDGTLVNAYSAEEWEKLNSFIDHDRDFLFTYAGIRQVVDKYLVQDRSSGKVYETPQFMYMMIAATLFQDDDKFYRLEYVKKYYDAISKHKINIPTPIMAGVRTPLRQFASCVLVDVDDTLDSIFSSDMAIGKYVAQRAGIGINAGRIRGINSKIRGGEVQHTGVVPFLKKFESTVRCCTQNGIRGGSATVHFPIWHQEIEDIIVLKNNKGTEDNRVRKLDYSIQFSKLFYERFISNGEISLFSPHNVPGLYDAFGTDGFDELYVRYERDESIPRKTIGAQ…
tr|A0A2K9VKS3|		MITTIRKSDGTIVPFEPERLNKWASWADKRGIIWSEVVMEAMKRVYEGCTTKEMHQAMIDVCIDKQTQEYSDMAGRLLLGIIYKEAFGGFTKVPQLLPFVMKMEQMGLWEHMDYTPEEIDYLQGHIVHSKDISYGYAVLKQFRDKYGIRDIKSGKLFESPQFMFMGMAMKSFERQPKQRRLDDVIKLYTYLSDLKINAPTPYLNGLRATKSGYASCCLIKANDTAESLGIATKVAYDMTTKQAGIGMLMETRTIGDGIRQNTIEHMGKLPYYKLVRAAVEANKQKSRGGSANNFFTALDPQIEDLLRLKHPTTVPAKRINEMDYSFGANDYFWQCVQYDTDWLLFSYKDAPRLYDMFYTASADEFAMAVGHAVHTGVKHKRVKAREVAKLFIQQRYATG…
tr|A0A249XWZ8|		MKVIKSSGVTQDFDESKIINVLEIACRNTTVDPYEVMEIARPMFIDNMTTEQIQRTIIKVAASNITKETPDYQYVASNLEHIALRKKVYDQSNPIPFIELISRNVNLGLYDPEILSKYTAQEISELEKYIDHDKDFKFTYAGTMQLISKYMVKDRSTGIIYETPQYAFMLIGMCLFQEETENRLEKVIEFYEVVSDKQLSLPTPILSGVRTPTRQFSSCVVIDSGDSLDSINETNAAIVKYISKRAGIGINAGMYRAEGSKIGFGEVVHTGVIPFWKTHLASVKSCSQGGIRGGSATLYYPMWHLELEKLLVLKNNKGIEENRIRHLDYGVQINDLMIERLINDDYITLFSPHEIPGMYDAYFSNEQKFRDLYEAAEKDTSIRKKRIKASEVFSILLTE…
tr|A0A0E3FDQ3|		MKEVHVVKRDGVSEPLNLDKIHVMVEHACNGLAGVSESQVEMNANLQFFDGIKTSDIQEILIRSANDLISLEAPNYQFVAARLLLFSLRKAVYNGHPDGHPPLKEHVEKCIDKKIYDSSILKKFTDEEWDILTDYIDQGRDFLFTYAGIRQVVDKYLVQDRSTGTVFETPQYMYMMIAATLFQDDDKFYRLEYIKKYYDAISKHRINIPTPVMAGVRTPLRQFASCVLVDVDDTLDSIFSSDMAIGYYVAQRAGIGINAGRIRGINAKIRDGEVQHTGVIPFLKKFESTVRCCTQNGIRGGSATVHFPIWHQEIEDILVLKNNKGTEDNRVRKLDYSIQISKLFYERFITDGEISLFSPHDVPGLYDAFGTDDFDTLYRMHELNDAVPRKTIGAQELFL…
tr|J9Q7T0|		MISIVKRNGSTEPLSEEKYNRVVMWGVENIRNVSASAVAMGAAASIFDGMTTCQLHEALVKSAADLISPETPNYSQVAARLSLFKIRKDAFGQYDYPNFYNHIVSNVSRGVYDEDLLKYYSQEEIAELGVYIKPKRDEYFGYAATVQLASKYLVQNRVTGAIYEGPQQLYMLVGMCLFQNWEDGCAGKTRLEMVKGFYDVTSTFKLSLPTPIMAGVRTPTRQFSSCVLIEAADSLKGISAASSAIIDYVSRRAGIGIGFGRLRALGSEIRNGEATHTGVFPFLKHFQTAVKSCSQGGVRGGAATAFYPIWHLEVESLLVLKNNRGIEENRVRHLDYGVMINRLMYRRLVRNENITLFSPHDVPGLYDAFFVDQDKFEELYLKYEADESIRKKSIPAVDL…
tr|A0A059T858|		MCYTRVERKNKMFGGISLTVIVKDNGSRKLPFEEDRLNRYLDNIKKEFPKLNIESYRKKAIHYILSKDEYSVDEMVDYLIREAESRVDVTTPEWEFFAARLYLQRLYKKASKNRFYDAIMKYGSYVGLHESLAQRGIYSVDILEKYSREELMEAETFIDSSKDLLFTYNGLYLLATRYLATDEDKKVFELPQERWLTIALFLMQDEKENRMKLVEEAYWALSNLYMTVATPTLANAGKVGGQLSSCFIDTVDDSLQGIYDSNTDVARVSKQGGGVGVYIGNVRSSGAPIRGVLGASGGTVPWIKQLNNTAVSVDQLGARKGAITVTLDVFHKDIEAFLDLRLNNGDQRLRAHDIFTSVSIPDLFMEAVENRGEWYLFDPYEVKQKKGWYLQDYYDKEKG…
tr|A0A291AY19|		MITTIRKSDGTIVPFEPERLNKWASWADKRGIIWSEVVMEAMKRVYEGCTTKEMHQAMIDVCIDKQTQEYSDMAGRLLLGIIYKEAFGGFTKVPQLLPFVMKMEQMGLWEHMDYTPEEIDYLQGHIVHSKDISYGYAVLKQFRDKYGIRDIKSGKLFESPQFMFMGMAMKAFERQPKQRRLDDVIKLYTYLSDLKINAPTPYLNGLRATKSGYASCCLIKANDTAESLGIATKVAYDMTTKQAGIGMLMETRTIGDGIRQNTIEHMGKLPYYKLVRAAVEANKQKSRGGSANNFFTALDPQIEDLLRLKHPTTVPAKRINEMDYSFGANDYFWQCVQYDTDWLLFSYKDAPRLYDMFYTASADEFAMAVGHAVHTGVKHKRVKAREVAKLFIQQRYATG…
tr|A0A1D8KIG4|		MSINVKKRDGSVESLNLEKIHKMVEEACKGLGGVSASQVEMNSGIQFFDGITTEQIQEILIRSASDLIDLDHPNYQFVAARLLLATTRKEAFHKNIWKEGMPSVFDVAAYNATVNKVYDEEILDKYSDEDWDKINSWIDHDRDYLFTYAGLRQVTDKYLVQDRSTGEVYETPQYMYMLIALTLFAEYPLATRLDYVKRYYDAISKHRINIPTPIMAGVRTPLRQFASCVLVDSDDTLDSIFSSDMAIGRYVAQRAGIGINAGRIRGVNSKIRGGEVAHTGVIPFLKKFESTVRCCTQNGIRGGSATVHFPIWHQEIEDIIVLKNNKGTQDNRVRKLDYSIQLSKLFYERFIQDGDISLFSPHDVPGLYDAFGTDRFDDLYTGYESDGSIPRKTIGAQEL…
tr|A0A0S1S3I1|		MINTVVKSDGSVVPFEPERLNKAAIFGDDGNGNWSYISMDAYKRLYDGCTTREVNQALIDACVSRKDEAHSRMAGRVLIGQIYKEAFGGFKKIPSLTEFYQDMVMRGYWEEMGYTGPELLNFDQVIDHSKDLSYGYAVLKQFRDKYGIKDNINDILFESPQMMFMGIAMAVMKNMPLSRRKNDVIRLYTYLSDLKINAPTPYLNGLRTGKTGYASCCIIKADDTAKSIGVAREVAYTMTVAQAGIGYYLSSRSIGDGVRDNTIKHMGKLPYYRGIDVGVKENRQQSRGGSATVSFLALDPQVEELMRLRNPMTVTSKRINTMDYSIGVNHSFMNRVAKNLDWMLVSYKDAPQLHEGMFRMTMQEFDAEVARVAADTKIPKTWVKARDLAMELITQRAET…
tr|F1D4V9|		MSIKTVIKSNGQEVPFDASKLNRMAEWADNLGVGWSSLVLNAIKKVSDKCSTLDIQNALIDSCAEKADKAHLAMAARLFLGTMYKNAHGGFEERPHLYDFYNNMLILGLWKEMSYDATELEYLNEHLDHDKDLNYEYSVLKQLDSKYCKKLNDISMETPQYLFMGVAMDIMENQPEDTRLDDVVKYYTYLSDLKINLPTPFLSGLRSKTKGLASCAVLKGDDTADSLEAAIHNAYKQTVSNAGIGISLNCRSIKDPVRNGAIKHTGKLPYYRYIQGSVGATKQEVRGGSATVQFTALDPEIEDLLRLKHVTTVSEKQIRGLDYSFGACRLLAEKSSKGEDWYLMSQLHAPEVYKAYHENYDSLKQTLNDYILSGKPYKTIKAVEVLKLYLKQRQDTGRM…
tr|A0A0K1LPR2|		MITKVIKSNGCEVAFDPERLNKAAIFGDDGNGNWSHIALDAYKRLYDGCTTKEVNQAIIDSCVSRKDEAHSRMAGRVLIGQIYKEAFGGFTKIPSLPSFYNDMVEKGYWEDMGYSFTELNTLDAVIDHSKDLGYGYAVLKQFRDKYGIKDTLKDTLFESPQMMFMGIAMAVMKNMPKERRINDVVKLYTYLSDLKINAPTPYLNGLRTGKTGYASCCVIKADDTAKSIGVAREVAYTMTVNQAGIGYYLSSRSAGDGVRGNTIKHMGKIPYYRGIDAGVKENRQQSRGGSATVSFLALDPQIDELIRLRNPMTVASKRINTMDYSIGINRSFINRVAKNLDWMLVSYKHAPQLHEGIFTMSMEEFDAEVDRIAKDDSIPKTWIRARDLAVELITQRTEV…
tr|A0A1Z1LYN0|		MQVIKSSGVSQDFTPSKITQVLEWSCENTSIDPYDLYEEVKSHLRDGMTTKEIHKAVIKVAANRITIDEPDYQYVASNLAMFGLRKDVYNQFEPPRFIDHISRCVNENKYDPEILSKWSAEEIELFESQIKHSRDFEFTYAGTMQLIEKYLVKDRSTGKIYETPQFAFMLIGMCLHQDDGEHRIKNVIRFYNAVSTRKISLPTPIMAGVRTPTRQFSSCVVIEGGDSLTSINKGAEAIIRYISKRAGIGINGGMIRAEGSKIGHGEVKHTGVIPFWKHFQTAVKSCSQGGVRGGAATLYYPMWHLEVENLLVLKNNKGVDENRIRHLDYGVQINDLMFERLIKNDYITLFSPDIMKGELYEAYFADPLKFRNFYEALEKDPTVRKKRIKARELFELFFT…
tr|A0A346TNY8|		MSIGNTDIIRKGAALVTIITKDRGSYIQEKPFEPQRFYNFIQELLEETSNKEKIDKQIIEDIFKEVLDFILSKEKVEAVRLFDYIIRETNSRITAKTPELTYFSAAVYRRYLYKQASKLRGFDYKKGYGDYYTFVREQVEAGTYSEKLLEAYSEDELKEIGNIIDKEKDKLFSYSGLQALAATYLVKNEDKEVVELPQERFLTALIYMLKDKPKEKRLTLIKASYGVISNHLIGLATPTLKNAGTPHGSLSSCHILTMDDDLKSIFRVIEQAARFSQNGSGLGIYLGFLRAGGSWIRGIKGAATGAIHPSRLLSTTAEYVNQTGTRKAGIAVYLPVWHADIFGFLELRLKTGSQEKRAHSIKTAVTIPDEFMRRLRDKKVFTIFDPYEVKKKLGIDLNR…
tr|A0A0E3X9I0|		MATYGKWIELNNEITQLDDNGKNKLYKDQEALDEYLKYIEDNTRKFNSEVERIRVLTKEGTYDKIFDNVPDTIIDEMTKLAYSFNFKFPSFMAGQKFYESYASKQYDENKKPIFVEDYEQHNVRVALYLFQNDYVKARELLVQLMEQTFQPSTPTYNNSGQANRGELSSCYLFVVDDSIESLNFVEDSVANASSNGGGVAIDLTRIRPKGAPVRNRPNSSKGVIAFAKAIEHKVSIYDQGGVRQGSGAVYLNIFHNDILDLLSSKKINASESVRLDKLSIGVTIPNKFMELVKEGKPFYTFDTYDINKVYGKYLDELNIDEWYDKLLNNDSIGKVKHDAREVMTDIAKTQLESGYPYVFYIDNANDNHPLKNLGKVKMSNLCTEISQLQEVSEIYPYSY…
tr|A0A075BRZ2|		MQINVIHTDGSRTPYDANRAIEVINWACEGLEVDPDKLSRRLSRRFNDDITTEEIQNGLIRTAAELADLQYPDWLKVSGRLRMWDWRRKVKARRGYLYGNYPVAFEYLRSEGLYEGDLIKKFLDTYSADDIAEAGTWIDPERDMRFDISGADLLTARYLLEGELLQEMWLTQALLLSMLEPAHERMTFAHKAYDLLSLGKISLATPLMSNLRQADGSLSSCHIIDIDDSRESIFDNISQLAAMSANGGGVGVRISKVRARGSRIRKKKGASGGVCPWIKIINATIVATNQRGVRAGACTVGIDVWHADLLEYMDLRGDAGSEHTKARDILLQFIISDEFMRRVILDKDWYLVCPTEIKNVFGYQLADMYGDEFTNAYHVIEAYINSSAPPLDVVKKVSA…
tr|A0A2H4P903|		MEEYRNLNAELNLYDESGKIQFDKDKEAARAYFLQHVNQNTVFFHSLEEKTNFLVENRLWDQEVVNRYPFEDFKALFKQAYAHKFRFQTFVGALKFYRGYALKTFDGKRYYERFEDRVVMTALAHSNDYEHAKRLVDHIIEGRFQPATPTFLNAGRVDAGGPTSCYLLRVEDNLESINRAQSDAAQLSKRGGGVALSVTNIREAGAPIKGYEGKSSGVIPFMKVLEDTFSWIDQLGQRQGAGAIYINAHHPDIMKVLDTKRENADEKIRIKTLSLGVVIPDITFELARNNDDMYLFSPYDVEKEYGVPMSDISITEEYERMVDNPNIRKTKINARKLFQTIAEIQFESGYPYIVFEDTVNYYNPAPNVGRISMSNLCVAPETRVLTDEGYVEVSSKAGQ…
tr|A0A068CBX1|		MTVIVKDNGSRKLPFEEDRLNRYLDNIKKEFPKLNIESYRKKAIHYILSKDEYSVDEMVDYLIREAESRVDVTTPEWEFFAARLYLQRLYKKASKNRFYDAIMKYGSYVGLHESLAQRGIYSVDILEKYSREELMEAETFIDSSKDLLFTYNGLYLLATRYLATDEDKKVFELPQERWLTIALFLMQDEKENRMKLVEEAYWALSNLYMTVATPTLANAGKVGGQLSSCFIDTVDDSLQGIYDSNTDVARVSKQGGGVGVYIGNVRSSGAPIRGVLGASGGTVPWIKQLNNTAVSVDQLGARKGAITVTLDVFHKDIEAFLDLRLNNGDQRLRAHDIFTSVSIPDLFMEAVENRGEWYLFDPYEVKQKKGWYLQDYYDKEKGNGLFREKYEELIQDGTI…
tr|A0A0B6VRN8|		MQVVKSSGIATLFEPHKIIQVLDWATKNTNIDPYDLYERVKPYLQDGMSTRDIQIAIIKVAANAISVQEPDFQYVASNLAMFALRKDVYGQFEPPSFIDHISSVVNAGLYDKEILQKWSAEEIAYLESRIDHDRDFELTYAGTMQLKEKYLVKNRSNGKVYETPQFAFMLIGMCLHQDEPVDRIKHAVRFYDAVSKRQISLPTPIMAGVRTPTRQFSSCVVIEGGDSLDSINTTNASIIKYISKRAGIGVNAGMIRAEGSKIGHGEVKHTGVIPFWKTIQASVKSCSQGGVRGGAATLYYPIWHLEVENLLVLKNNKGVDENRIRHLDYGVQINDLMLERLIKNDYITLFSPEVCGGLLYEDYFKDPEAFRNLYTTLERDPTVRKKRIKALELFETFFT…
tr|A0A1C9LW49|		MKISIIKRNGVPEPLNLAKLEMVVTKACEGLEGVSAEEVLSEAKLHFVDGMSSKRIQEIVIKAATNLITEDKHEYQKVAARLSMYDLRKSVYGTYKPMKFYDLYKRNVDMGKYDPELLKVYTKKEFELLGKIIVHERDKDFSLAAVGQLLDKYLVQDRTKKGVYYETPQIMYMSIAMTLLGYIQDKKERLEKVIRFYNGASTFSFSLPTPIMAGVRTPTRQFSSCVLIKTGDSLPSINATATAITNYVSKKAGIGLDHGAIRGVGAKIRKGEMEHTGILPFIKYHTAALKSCSQG
tr|A0A0A0RKA8|		MIKTIKKSNGTVVSFDPERLNKWASWADKRGIIWSEVTMEAMKRVYEGCTTKEMHQAMIDVCVDKQTQEYSDMAGRLLLGIIYKEAFGGFTKVPTLVTFVKNMERAGLWEKMDYSQEELEYLQGYIVHSKDISYGYAVLKQFRDKYGIRDIKTGRLFESPQFMFMGMAMKAFEKQPKHRRLQDVIKLYTYLSDLKINAPTPYLNGLRATKSGYASCCLIKANDTAESLGIAAKVAYDMTTKQAGIGMLMETRTIGDGIRQNTIEHMGKLPYYKLVRSSVEANKQKSRGGSANNFYTALDPQIEDLLRLKHPTTVPSKRINEMDYSFGTNDYFWQCVQYDTDWLLFSYKDAPKLYDMFYTASADEFAMAVGHAVHSGVKHRRVKAREIAKLFIQQRYATG…
tr|A0A385EAR6|		MAEVQIINRGNFIEFYDPKKVENYLRRYTPEGVNVNSIVGSVTEFVELEENVTSLKIQQELYSITEGLISVRESYWQDVAGCIKADILRKEVYNNRGFETGLKRVLELGYEGEQYTDFFKKYSDEEIAELEKHINEDNDYFVNHVGVHIAYDRYTTSVPVKKEQNGKEITVGVKKIETLQERYMIVSMFLHQNETKDRIAKVIRGYNRTGATDFTPATPTFMNSGRPNGNLSSCFVGMTDDSLDDIYREADQFAKVSKNAGGYGLYFGKVRSLGSSIRKKPGLSSGAVPFMKLFDVTAGTVDQQSKRPGAVTITLDVWHRDTSSFLKTPLDNTVLEKQMHKIFLAVSLPDLFFRKLQKNEQWYQFDPKEVQDIMGWGLEDCYDERKDGGTFSERYEQCV…
tr|M4QF84|		MEESMSINVKKRDGSVESLNLEKIHKMVEEACKGLGGVSASQVEMNSGIQFFDGITTEQIQEILIRSASDLIDLDHPNYQFVAARLLLATTRKEAFHKNIWKEGMPSVFDVAAYNATVNKVYDEEILDKYSDEDWDKINSWIDHDRDYLFTYAGLRQVTDKYLVQDRSTGEVYETPQYMYMLIALTLFAEYPLATRLDYVKRYYDAISKHRINIPTPIMAGVRTPLRQFASCVLVDSDDTLDSIFSSDMAIGRYVAQRAGIGINAGRIRGVNSKIRGGEVAHTGVIPFLKKFESTVRCCTQNGIRGGSATVHFPIWHQEIEDIIVLKNNKGTQDNRVRKLDYSIQLSKLFYERFIQDGDISLFSPHDVPGLYDAFGTDRFDDLYTDYESDGSIPRKTIG…
tr|B6V2M9|		MNTDIKDFNPSDFLEFVLRGHEDSKVETYRTQVEKAIARGEDINTITNLALVRVDIDTPEWNFIAARSILFDLYYKAGQLRGDQNPVQRIKELINNGQYGSFLLEKYTEDEINQAYSFIDTERDLLLDHSGIMMLNDRYLFKYKDSKGNMHPYELPQERWLTIALTLMQDEKPEKRMDLVKKAYWVLSNLYITVATPTMGNAGRPDGQLSSCFIGTVEDSLDNIYDNNKDSAMVSKFGGGIGVYMGKIRSLNSYIRGMKGKSQGVIPWIKGLENTANSVDQLGQRKGAIAVYLDIWHKDVMEFLQIGTNNGDERRKARDVFPGLCVPDLFMEKLQPNPETGKVDPDAKWYLFDPHEVRMVMGYSLEDSYDEEEGAGTFRKRYMECVNSPLLSRTEVLVK…
tr|A0A1D8KRD5|		MEKSMKEIHVVKRDGQKVLLNLDKIHVMVEHACNGLAGVSESQVEMNAGLQFFDGIKTADIQEILIRSANDLISLDAPNYQFVAARLLLFSLRKAVYNGHPDGHPPLREHVERCVARGVYDATILAKYTDEEWEKLNSFMDHDRDYLFTYAGVRQVVDKYLVQDRSSGEVYETPQFMYMMIAATLFQDDDKFYRLEYVKKYYDAISKHRINIPTPVMAGVRTPLRQFASCVLVDVDDTLDSIFSSDMAIGYYVAQRAGIGINAGRIRGINSKIRDGEVQHTGVVPFLKKFESTVRCCTQNGIRGGSATVHFPIWHQEIEDIIVLKNNKGTEDNRVRKLDYSIQISKLFYERFISNGIISLFSPHDVPGLYDAFGTDSFDSLYVDYESDKSIPRKTIGAQ…
tr|M4SLG4|		MISVVKRNGVVEPLNLDKLHRMVEFACDGLAGVSESAIEMNSNLQFYENIETSDIQEILIRSANDLISLEAPNYQYVAARLLLFSYRKSVYKGHPDNPPPLIEHVKECIGKGVYDADLVNQYSEEEWSELHDFIDWDRDYLFTYAGLRQVVDKYLVQDRSTGEVFETPQQMYMLISATLFQNYPPESRLDYVKRYYNAISKHRINIPTPVMAGVRTPIRQFASCVLVDIDDTLDSIFSSDMAIGKYVAQRAGIGINAGRIRGINSKIRGGEVQHTGVVPFLKKFESTVRCCTQNGVRGGSATVHFPIWHQEIQDIIVLKNNKGTEDNRVRKLDYSIQISRLFYERFIKNQEISLFSPHNCPDLYESFGTDRFDDLYCSYERDESIPRITVNAKELMLDI…
tr|A0A218M3A0|		MIETIIKRNGKQEPFSPAKLNGWGEWSAKTLGPGLDWGGGVLHAVSVCPKVCTSEKLNEELEAYFNGLRTYEGARMAGRLYAARHPKRIYGSKKKPTVRELHTELFDAGLMVWLNYSVDEYEYAQSIIDHSRDLKMTYGMYTQMRFKYALRNKISGKEYETPQFVYMRMAMALAEDFEGQERLDLMKDWYDYYSGYKINPPTPFFTNLGTKLNGYASCCLYTTLDTWRSLLAGNVIAGSMTALSAGIGSSTVTRSIGDPIRGGMIVHQGKVPYYRANVGQIGANLQNGRGGAQTEHYTCFDPEVETLQRLKNPMTPASKQVRGLDYSFGSNKVFARAVAQNKEYALFSYLDEPELHEAMYQPGDTFEKLYAEYCASGRPKKWLNARSVLISAIDEAFET…
tr|K4JVW9|		MAVDPHLVTIDLSRDSLFDEFTLQTFRDRYLIDGETSPQHAFARASAAFADDADHAQRLYDAVSKGWFMFATPLLSNGGTSRGLPISCFLSTAEDSREGIFDHWTETGWLSSVGGGVGGYWPLRSNGTKTSQGSSSTGVIPFIAAVDRIILSVSQGGTRRGSYAAYMDIDHPEVMEFITGRKPTGGDENRKFINLHNALCITDKFMEAVRDDAPFDLVDPKSKEVVATHSAREMWKQIMETRKQTGEPYMFFVDVANRGLPEPQKKKGLRVNQSNLCVAPYTELLTKQGHKPIGALVGQDVEVWNGDAWSKVTVEETGKAQELVRVWFEDGSHLDVTPYHKFYDKDGTEIRAGALKVGTILESSSHPIIEGGHDYSVDVAYTAGYATFAGFEDANRLTV…
tr|A0A2K9VLX8|		MQLINVIKSSGVSQSFDPQKIIKVLSWAAEGTSVDPYELYENIKSYLRDGMTTDDIQTIVIKAAANSISVEEPDYQYVAARCLMFALRKHVYGQYEPRSFIDHISYCVNEGKYDPELLSKYSAEEITFLESKIKHERDMEFTYSGAMQLKEKYLVKDKTTGQIYETPQFAFMTIGMALHQDEPVDRLKHVIRFYEAVSTRQISLPTPIMAGCRTPTRQFSSCVVIEAGDSLKSINKASASIVEYISKRAGIGINVGMIRAEGSKIGTGEVRHTGVIPFWKHFQTAVKSCSQGGIRGGAATAYYPIWHLEVENLLVLKNNKGVEENRIRHMDYGIGINVGMIRAEGSKIGTGEVRHTGVIPFWKHFQTAVKSCSQGGIRGGAATAYYPIWHLEVENLLVL…
tr|A0A2K8HJA8|		MTQNKVEYYLNPENYKKETAMDFRITKVIKRDGTVEDFAPEKLNGWAVYGCKTVDVSWSAITMSAQKTLPKGVVDSDTLMDALIKAAEGLIKDNPAYDVPAKELRLAQMRKRLYDSFEPPSLRFFHDHMVRVGAWEDMSAWISDDQFDALNQVIDHDRDRLFTSGGLKQFFDKYSRRNIATGEIYETPQFAYMGMAMAMLSQPNWTILDAIDLYNAMSLHKINVPTPPLVGLRSSDRGFASCCLVDSTDTLDSIDTAEHIVFKMVAARAGIGYHLESRSIADPVRNGAFPHSGKLPYYRHIDRSVKANTQQTRGGSATVSYPYFDPEIIQLMQVKQQRATDENKIDKMDYSLSFNNLLLKRYLKNEDITLMSYFYAPEVHEAFYGEDEAKFEEIYVAAE…
tr|A0A3B8DK21|		MINIIKRDGSSVPFDIEKLHTVLERACEGLEGVSVSEVEAASKIQFTDNMKTERIQDIIIQAAATLISVEKPNYQYVAARLKSYDLRKVVYGRYKPPHLLDIFAKNIKQGVYDREFLELYTKEEFEELNTVINHKRDKNFTWAAMGQLTQKYLLRDRSADSKVYYETPQVMYMAIAMALFSAWDKETRLTMVKKFYEYASTGKFSLPTPIMSGVRTPTRQFSSCVLIKTGDTLDSINATAKSIVDYVSKRAGIGFDVGAIRGIGSPIRKGEMVHTGLVPFIKYLTGALKSCSQGGIRGGSATCYIPIWHYQFDDVVVLKNNRGLEENRERRIDYGIQINRVMFERLVNKQPLYLFDPKDNRDMYEAFFADVDKFRTLYDNMVKAADAGLVRAKKMNAEE…
tr|A0A1W5LJ26|		MQLINVIKSSGVSQSFDPQKIIKVLSWAAEGTSVDPYELYENIKSYLRDGMTTDDIQTIVIKAAANSISVEEPDYQYVAARCLMFALRKHVYGQYEPRSFIDHISYCVNEGKYDPELLSKYSAEEITFLESKIKHERDMEFTYSGAMQLKEKYLVKDKTTGQIYETPQFAFMTIGMALHQDEPVDRLKHVIRFYEAVSTRQISLPTPIMAGCRTPTRQFSSCVVIEAGDSLKSINKASASIVEYISKRAGIGINVGMIRAEGSKIGMGEVRHTGVIPFWKHFQTAVKSCSQGGIRGGAATAYYPIWHLEVENLLVLKNNKGVEENRIRHMDYGVQLNDLMMERFGKNDYITLFSPHEMGGELYYSYFKDQDRFRELYEAAEKDPNIRKKRIKARELFEL…
tr|A0A222Z452|		MDTLKQTEKKVTMITKNRGTYIQSKEFDEQRFVKFVDSIIEVTKDLDKIDSAELQEITDAVISFIKAKKTVEADRLFSYLIRETQSRVTKENLPLLNFVAAVDLRAKYKGVSKLRGFDYREGYGDYASHVLAMVERGLYDSSLLEDYTRDELEEAGAMIDPSKDVNFSYAGLSALKETYLVHNKDKNLVELPQERLLTSVLYLMRLEPKEKRMARVLQGYLALANHMVGQATPTLKNSGRPHGSLSSCHIVTMDDDLDNIFDVLKQVALFSKNGSGLGVYGGFLRARGSRIRGVKVANNGIIHPAGMLSRLAEYVDQTGTRKAGIALYLPIWHADVMEFLELRLKTGTQEKRAQSITTGLCIPDEFMRRLDKVQPVTLFDPREVRQRLGVDLNLQYDKK…
tr|A0A2U8UWV2|		MSHRIEKVIKRDGTVEDFAPEKLNGWAEYGCKTVDVSWSAITMAAQKTLPKGVVDSDTLMDALIKAAESLIKDNPAYDVPAKELRLAQMRKRLYDSFEPPSLRFFHDHMVSVGAWEDMSAWITDEQFEALNQVIDHDRDRLFTSGGLKQFFDKYSRRNIATGEIYETPQFAYMGMAMAMLSQPNWTILDAIDLYNAMSLHKINVPTPPLVGLRSSDRGFASCCLVDSTDTLDSIDTAEHIVFKMVAARAGIGYHLESRSIADPVRNGAFPHSGKLPYYRHIDRSVKANTQQTRGGSATVSYPYFDPEIIQLMQVKQQRATDENKIDKMDYSLNFNNLLLKRYLKNEDITLMSYFYAPEVHEAFYSDDEAKFEEIYAAAEKRVASLTKIDHEGKTVPAAP…
tr|A0A2K9VNJ4|		MIKNVVKSSGLTVPFEKEKVMKILEAAAEGHNVDPYELFDMVEPLLTEGMSTNDIQKVLIKVAADNITVETPDYQYVASNLAMFALRKSVYGQFQPIDFYSHIERNIATGKYDREILQKYSREEVEYLEKFIDHKLDFKMTYAGAMQLKEKYLVQDRSTKKIIETPQFAYMLIGMCLHQEETENRLEHVIDFYNAVANKQISLPTPIMAGVRTPTRQFSSCVVIESDDSLQGINETANAIIKYISKRAGIGINAGMIRAEGSKIGHGEVRHTGVIPFWKHFQTAVKSCSQGGIRGGAATLYYPMWHLEFESLIVLKNNKGVEDNRIRHLDYGVQINNLMVERFLKRDYITLFSPDIAGGLLWDLYFRDEEGFRQLYEKLEKDPSVRKTRVKAEDLFLAV…
tr|E3SIK7|		MEKGMKEIHVIKRNGEKTPLNLDKVHAMVEHACRGLAGVSESQVEMNANLQFFDGIKTSDIQEILIRSANDLISLDAPNYQFVAARLLLFGLRKAVYNGHPDGHPPLLEHVKKCVGIGVYDSAILQKYTDEEWEKLNDFMDHERDFLFTYAGIRQVTDKYLVQDRSSGEIYETPQFMYMMVAATLFQDDDKFYRLEYVKKYYDAISKHRLNIPTPIMAGVRTPLRQFASCVLVDVDDTLDSIFSSDMAIGQYVAQRAGIGINAGRIRGINAKIRGGEVQHTGVIPFLKKFEATVRCCTQNGIRGGSATVHFPIWHQEIEDILVLKNNKGTEDNRVRKLDYSIQISKLFYERFIQNGTISLFSPHDVPGLYDAFGTDSFDARYVDYESDQSIPRKTVDAQ…
tr|L7TIF6|		MINVTKRNGMKEPLSLDKIHQILFFAAEGLSGISVSEIEIRAQLQFYEGIETSTIHDILIKAAAELISEDTPNYQYVAGRLLNYSIRKQVYGQYDPIKYTAHLQEMVDTKIYDPEILEKYTLQEIEELGRYIKHKRDDKFTYVAMRQWEGKYLYKNRVTKKIYETPQMAYMTIAAIIFMEYDRSVRMSYVKKFYDAVSNFDISLPTPIMAGLRTNTRQFSSCVVLNVGDSLDSIGSSNHAILRYISRKAGLGINMGRIRALDSEIRSGDAVHTGLIPFIAATAKTVKSCSQGGVRGGAATVHFPLWHLEFDNLVVLKNNKGTEFNRVRQLDYCFQVNKTLYQRLVDGKNITFFSPNEVPGLYEAFCSDQKEFEKLYKKYEADQSIRKKSVPAVEVFSTL…
tr|A0A0K2FH62|		MNDIKVVVKSSGVRQPFDKEKIYKVLKWACDGHNIDVRAFLENVLELIRDGMTTKQIQRIAIKYAADHISVKEPDWQYVASNLEMFALRKDVYGQFDPIPFYDHIVKMVEAGKYDKEILEKYSKQDIQVFERAIDHDKDFEFSYAGSQQLIGKYLVQDRDTGEIFETPQYAFMLIAMCLHQEETGLAQVTHIVDFYNAISDRKLSLPTPIMAGVRTPTRQFSSCVVIESGDSLGSLNAVTSAIVKYISQRAGIGVNAGHIRAMGSKIRGGEAVHTGVIPFWKHIQTAVKSCSQGGVRGGAATLYYPFWHLEVENLLVLKNNKGVEENRVRHLDYGVQLNQLMYKRLMNRDYITLFSPDVANDRLYDLFYEADQTAFEELYESLEKDPTVRKKRIKAVDL…
tr|A0A0A8J9G6|		MIETVINLKGEEEKFDAKKLNHWVQDAVGVAEDEWSSIALETVRDLPKKVTVQRLMQKLIDTLLSRDTWSHYLMAGRLRAVLDRIEIFGTKELPLVRAVQDRLHNAGLARKLEYSEYEWSVIEATVNHDQDLTYPHFAIEQLRFKYALQDFSTRTEYETPQFIYMRMAMALFESHPETMPGYPLENAEYAKRSRLEHVIRIYRHFSNKRLSAPTPNYNNLGTYHKGYASCCLIAVGDSRWSLAAGDHITYMMTTQSAGIGTNLMTRSIGDPVQKGRFLHRGKLPYIATFGKNIRANLQGGRGGAGTLYFNLFDPEAQVIAGLRDTRASDTARNRDAHYAYMTNRFLTMKMAKGEDIFTWNIKNAPDLHEAFYGPDIQAFAKLYAKYEADPNFKKNYAPA…
tr|A0A248H3J9|		MINVIKRDGSSAPFDIEKLHAVVDRACDGLPGVSMSEVIAASKIQFTDNMRTDRIQDILIQAAASLISVDKPNYQYVAARLKSYDLRKAVYGQYKPPHLLDIFVKNIKQRVYDREFLDLYTTEEFNELNDAINHKRDKNFTWAAMGQLAEKYLLRDRSKKGSKVYYETPQVMYMGIAMALFSSWDKESRLDMVKKFYEYASTGKFSLPTPIMAGVRTPTRQFSSCVLIKTGDTLDSINATAKTIVDYVSKRAGIGFDFGAIRGIGSPIRGGEMVHTGLIPFIKYLTGALKSCSQGGIRGGAATGYIPLWHYQFDDVVVLKNNRGTEENRERRIDYGIQINRVMFERLVAKQPLYLFDPKDNPDMYEAYFADVDKFRTLYENMIKAADAGICRAKKLQAE…
tr|U5PXX9|		MTQIIKDNGARSLPFDPYRLERYIDSAAEGVDIPDASLRRFKASIIGNIQFKDEYTADQITNLMLMVSSENTSVEEPDWTYLSAEFFLRDLYKKAAKNRCYDPKEKYGSLYTLIKKLAQEGIYAKWLLAEYTEEEINRFSDMINPEMDKLFTYAGLLALEDKYLATDHVKNKYELPQERFMIIAMTLMVKEKAEQRVALVQEAYWALSSLYMTVATPTLANAGKSYGQLSSCFIDTMGDDLKAIYGTLDNIAQLSKNGGGIGIYMGHVRSLGSDIKGFKGVCGGTVPWTKLVNETAISVDQLGQRQGAMAVYLDVWHQDIFSFLDLRLNTGDERKRARDIFTGVCIPDLFMEKVESRGDWYLFDPHQVYKVTGKRIEDHFDEIEEFDAEGNRKISGSFR…
tr|A0A221J8D0|		MSHRIEKVIKRDGTVEDFAPEKLNGWAEYGCKTVDVSWSAITMAAQKTLPKGVVDSDTLMDALIKAAESLIKDNPAYDVPAKELRLAQMRKRLYDSFEPPSLRFFHDHMVSVGAWEDMSAWITDEQFEALNQVIDHDRDRLFTSGGLKQFFDKYSRRNIATGEIYETPQFAYMGMAMAMLSQPNWTILDAIDLYNAMSLHKINVPTPPLVGLRSSDRGFASCCLVDSTDTLDSIDTAEHIVFKMVAARAGIGYHLESRSIADPVRNGAFPHSGKLPYYRHIDRSVKANTQQTRGGSATVSYPYFDPEIIQLMQVKQQRATDENKIDKMDYSLSFNNLLLKRYLKNEDITLMSYFYAPEVHEAFYSDDEAKFEETYVAAEKRVASLTKIDHEGKTVPAAP…
tr|A0A1Z1LXX3|		MQVIKSSGVSQDFTPSKITQVLEWSCENTSIDPYDLYEEVKSHLRDGMTTKEIHKAVIKVAANRITIDEPDYQYVASNLAMFGLRKDVYNQFEPPRFIDHISRCVNENKYDPEILSKWSAEEIELFESQIKHSRDFEFTYAGTMQLIEKYLVKDRSTGKIYETPQFAFMLIGMCLHQDDGEHRIKNVIRFYNAVSTRKISLPTPIMAGVRTPTRQFSSCVVIEGGDSLTSINKGAEAIIRYISKRAGIGINGGMIRAEGSKIGHGEVKHTGVIPFWKHFQTAVKSCSQGGVRGGAATLYYPMWHLEVENLLVLKNNKGVDENRIRHLDYGVQINDLMFERLIKNDYITLFSPDIMKGELYEAYFADPLKFRNFYEALEKDPTVRKKRIKARELFELFFT…
tr|W5RV23|		MTIVIKDKGKVNERIKEFEPQRLINFINKGLDGLKVPKESKDFFIDKVIGKIQYKDEIEAKSINRILIQDSLSLVDDIKDDKDRITQESLNSINWNKFARYVLLNELYKRASKNRSFDSNDKYGDYLGFILMMAEKGLYTKELFEKYSQEEIKEAGEYIKPDNDMLFDYAGVNQLKDRYLVTDYDKSILELPQERFMTMALHISSAEEPQNRLKEALRLYDRFSKLQISSATPTFMNSGTPYGSLSSCHVVTFDDSLTSIFDSISKVAEFSKNGAGLGTYIGKIRANGSDIRGNVGASSGIIPWIKILDKTLESVNQLGTRSGAGAVYLDAWHLDLEMFLDIQSPVGDQNMRAYNIFPALCIPDEFMRQVDKRGDWYLFDPHEIRKEMGYSLEDYYDKK…
tr|A0A2K8H5U7|		MSHRIEKVIKRDGTVEDFAPEKLNGWAEYGCKTVDVSWSAITMAAQKTLPKGVVDSDTLMDALIKAAESLIKDNPAYDVPAKELRLAQMRKRLYDSFEPPSLRFFHDHMVSVGAWEDMSAWITDEQFEALNQVIDHDRDRLFTSGGLKQFFDKYSRRNIATGEIYETPQFAYMGMAMAMLSQPNWTILDAIDLYNAMSLHKINVPTPPLVGLRSSDRGFASCCLVDSTDTLDSIDTAEHIVFKMVAARAGIGYHLESRSIADPVRNGAFPHSGKLPYYRHIDRSVKANTQQTRGGSATVSYPYFDPEIIQLMQVKQQRATDENKIDKMDYSLSFNNLLLKRYLKNEDITLMSYFYAPEVHEAFYSDDEAKFEEIYVAAEKRVASLTKIDHEGKTVPAAP…
tr|A0A1L2CV31|		MINVTKRNGAKEALDLDKIHQILFFACEGLTGVSVSEIEMRSQLQFFEGMNTQTIHDILIKAASELISEETPNYQYVAGRLINYSLRKQVYGSYEPIKFIDHVKKVVQLGKYDPEVLEKYTTHELEELGRYIKHKRDDKFTFVAMKQWEGKYLVQNRANAKKGIEGKIFETPQMAYMMIAAIVFINYKENRIQWVKKFYDAISNFDISLPTPIMAGLRTNTRQFSSCVVMNVGDSLDSISAGNTAIMKYISKKAGLGVNYGRVRAVGSEIRGGDAVHTGLIPFLHAVAKTVKSCSQGGVRGGAATVHFPLWHYEFEDLVVLKNNKGTEVSRVRQLDYCFQINKTFYQRLIERKDITFFSPSDVPGLYDAFCADQEKFEKLYTKYEADPNIRKKTMPALE…
tr|V5XW32|		MATYGKWIELNNEITQLDDNGKNKLYKDQEALDEYLKYIEDNTRKFNSEVERIRVLTKEGTYDKIFDKVPDTIIDEMTKLAYSFNFKFPSFMAGQKFYESYASKQYDENKKPIFVEDYEQHNVRVALYLFQNDYVKARELLVQLMEQTFQPSTPTYNNSGQANRGELSSCYLFVVDDSIESLNFVEDSVANASSNGGGVAIDLTRIRPKGAPVRNRPNSSKGVIAFAKAIEHKVSIYDQGGVRQGSGAVYLNIFHNDILDLLSSKKINASESVRLDKLSIGVTIPNKFMELVKEGKPFYTFDTYDINKVYGKYLDELNIDEWYDKLLDNDSIGKVKHDAREVMTDIAKTQLESGYPYVFYIDNANDNHPLKNLGKVKMSNLCTEISQLQEVSEIYPYSY…
tr|A0A0E3FEH1|		MSNGFSVKKRDGTVEKINLDKVHVMVEHACKGLAGVSESQVEMNANLQFFDGIATKDVQEILVRSANDLISLDAPNYQFVAARLLLFGLRKSVYKGHPEQRPTLLEQLRSGASKGIYDPSLEAMYTEEEWGIMDGFIDHERDYIFTYAGLRQVVDKYLVQDRSTGEVYETPQFMYILIAATLFKQYDTSRRLDYVRRYYNAISKHRINIPTPVMAGVRTPLRQFASCVLVDVDDTLNSIFTSDMAIGRYVAQRAGIGINAGRIRGINSKIRDGEVQHTGVVPFLKKFESTVRCCTQNGIRGGSATVHFPIWHQEIEDIIVLKNNKGTEDNRVRKLDYSIQISKLFYERFIQNGEISLFSPHDVPGLYDAFGTDAFDACYVDYESDQSIPRKTIGAQELI…
tr|A0A2Z4QCG6|		MQVTKSSGVSQNFDAQKIIQVLTWQCEGTQIDPYELYEEIKTHLVDGMSTKDIQKICIKVAANLISVEEPDYQYVAAKGLMFALRKDVYGQFEPPAFIDHISYCVNEGKYDPELLSQYSAEEIIYLDSQIKHERDFDLTYAGAMQLKEKYLVKDKTTGKIYETPQFAIMAIGMALHQDETHDRLKHIIRFYDAVSTHQVSLPTPIMAGARTPTRQFSSCVVIEAGDSLKSINKTSASIIEYISKRAGIGINVGMLRAEGSKIGTGEVRHTGVIPFWKHFQTAVKSCSQGGIRGGAATAYYPMWHLEVENLLVLKNNKGVDENRIRHMDYGIQINDLMMERLGKNDYITLFSPHEMSGELYYSFFEDQDKFRELYEKAEKDPTIRKKRIKALELFELFMT…
tr|A0A345AP74|		MAKNYGKWIELNNEITQLDEYGKNKLYKDKEALKEYEDYVKSNTREFDNEVDRVRVLTKEGSYDKVLDNVPDTIIKEMTELAYSFNFKFQSFMACQKFYESYAVVQYDKDDNVVFVEDYEQHNVRVALYLFQDDYAKARDMLIQLMEQTLQPATPTYLHSGKGNRGELSSCYIFVVDDTIESINFVANSVRNASKNSGGVSVEASRIRPKGATVQGNPNASQGVIPFAKNIEQGVSHFNQAGMRQGSAVVYLNVFHQDIEDFLSSKKINASEKVRLDTLSLGVTIPNKFMELVKDDRPLYTFDTSNLYEVTGKHLDEIDFNEEYENLIKNDNIKKKKLNARDLMTDIAKTQLESGYPYVFYIDNANDNHPLKGIGKVRASNLCTEIAQLQEVSDIHPYM…
tr|A0A161C092|		MQLINVIKSSGVSQSFDPQKIIKVLSWAAEGTSVDPYELYENIKSYLRDGMTTDDIQTIVIKAAANSISVEEPDYQYVAARCLMFALRKHVYGQYEPRSFIDHISYCVNEGKYDPELLSKYSAEEITFLESKIKHERDMEFTYSGAMQLKEKYLVKDKTTGQIYETPQFAFMTIGMALHQDEPVDRLKHVIRFYEAVSTRQISLPTPIMAGCRTPTRQFSSCVVIEAGDSLKSINKASASIVEYISKRAGIGINVGMIRAEGSKIGTGEVRHTGVIPFWKHFQTAVKSCSQGGIRGGAATAYYPIWHLEVENLLVLKNNKGVEENRIRHMDYGVQLNDLMMERFGKNDYITLFSPHEMGGELYYSYFKDQDRFRELYEAAEKDPNIRKKRIKARELFEL…
tr|K4FC43|		MQLINVIKSSGVSQSFDPQKIIKVLSWAAEGTSVDPYELYENIKSYLRDGMTTDDIQTIVIKAAANSISVEEPDYQYVAARCLMFALRKHVYGQYEPRSFIDHISYCVNEGKYDPELLSKYSAEEITFLESKIKHERDMEFTYSGAMQLKEKYLVKDKTTGQIYETPQFAFMTIGMALHQDEPVDRLKHVIRFYEAVSTRQISLPTPIMAGCRTPTRQFSSCVVIEAGDSLKSINKASASIVEYISKRAGIGINVGMIRAEGSKIGMGEVRHTGVIPFWKHFQTAVKSCSQGGIRGGAATAYYPIWHLEVENLLVLKNNKGVEENRIRHMDYGVQLNDLMMERFGKNDYITLFSPHEMGGELYYSYFKDQNRFRELYEAAEKDPNIRKKRIKARELFEL…
tr|F2VXT5|		MQLINVIKSSGVSQSFDPQKIIKVLSWAAEGTSVDPYELYENIKSYLRDGMTTDDIQTIVIKAAANSISVEEPDYQYVAARCLMFALRKHVYGQYEPRSFIDHISYCVNEGKYDPELLSKYSAEEITFLESKIKHERDMEFTYSGAMQLKEKYLVKDKTTGQIYETPQFAFMTIGMALHQDEPVDRLKHVIRFYEAVSTRQISLPTPIMAGCRTPTRQFSSCVVIEAGDSLKSINKASASIVEYISKRAGIGINVGMIRAEGSKIGTGEVRHTGVIPFWKHFQTAVKSCSQGGIRGGAATAYYPIWHLEVENLLVLKNNKGVEENRIRHMDYGVQLNDLMMERFGKNDYITLFSPHEMGGELYYSYFKDQDRFRELYEAAEKDPNIRKKRIKARELFEL…
tr|M4PLK6|		MEKGMKEIHVVKRDGQSETLDLDKIHVMVEHACNGLAGVSESQVEMNAGLQFFDGIKTADIQEILVRSANDLISLEAPNYQFVAARLLLFGLRKAVYNGHPDGHPPLKEHVEKCVERGVYDSTILGRYTDEEWEKLSSFMDHERDYLFTYAGIRQVVDKYLVQDRSSGEVYETPQFMYMMIAATLFQDDDKFYRLEYVKKYYDAISKHRINIPTPVMAGVRTPLRQFASCVLVDVDDTLDSIFSSDMAIGYYVAQRAGIGINAGRIRGINSKIRDGEVQHTGVVPFLKKFESTVRCCTQNGIRGGSATVHFPIWHQEIEDIIVLKNNKGTEDNRVRKLDYSIQISKLFYERFIQNGIISLFSPHDVPGLYDAFGTDSFDSLYVDYESDKSVPRKTIRAQ…
tr|A0A385EHP6|		MSIKTVIKSNGQEVPFDASKLNRMAEWADNLGVGWSSLVLNAIKKVSDKCSTLDIQNALIDSCAEKADKAHLAMAARLFLGTMYKNAHGGFEERPHLYDFYNNMLILGLWKEMSYDATELEYLNEHLDHDKDLNYEYSVLKQLDSKYCKKLNDISMETPQYLFMGVAMDIMENQPEDTRLDDVVKYYTYLSDLKINLPTPFLSGLRSKTKGLASCAVLKGDDTADSLEAAIHNAYKQTVSNAGIGISLNCRSIKDPVRNGAIKHTGKLPYYRYIQGSVGATKQEVRGGSATVQFTALDPEIEDLLRLKHVTTVSEKQIRGLDYSFGACRLLAEKSSKGEDWYLMSQLHAPEVYKAYHENYDSLKQTLNDYILSGKPYKTIKAVEVLKLYLKQRQDTGRM…
tr|A0A2Z5HLQ5|		MINIIKRDGSSVPFDIEKLHTVIERACDGLEGVSVSEVEAASKIQFTDNMKTERIQDIIIQAAATLISVDKPNYQYVAARLKSYDLRKVVYGQYKPPHLLDIFAKNTKLGVYDREFLELYSKEEFEELNTVINHKRDKNFTWAAMGQLTQKYLLRDRSSDSKVYYETPQVMYMAIAMALFSAWDKESRLTMVKKFYEYASTGKFSLPTPIMSGVRTPTRQFSSCVLIKTGDTLDSINATAKSIVDYVSKRAGIGFDVGAIRGIGSPIRKGEMVHTGLVPFIKYLTGALKSCSQGGIRGGSATCYVPIWHYQFDDVVVLKNNRGLEENRERRIDYGIQINRVMFERLVNKQPLYLFDPKDNREMYEAFFADVNKFREMYDNMIKAADAGFCRSKKLQAEE…
tr|F1D2X9|		MSIKTVIKSNGQEVPFDASKLNRMAEWADNLGVGWSSLVLNAIKKVSDKCSTLDIQNALIDSCAEKADKAHLAMAARLFLGTMYKNAHGGFEERPHLYDFYNNMLILGLWKEMSYDATELEYLNEHLDHDKDLNYEYSVLKQLDSKYCKKLNDISMETPQYLFMGVAMDIMENQPEDTRLDDVVKYYTYLSDLKINLPTPFLSGLRSKTKGLASCAVLKGDDTADSLEAAIHNAYKQTVSNAGIGISLNCRSIKDPVRNGAIKHTGKLPYYRYIQGSVGATKQEVRGGSATVQFTALDPEIEDLLRLKHVTTVSEKQIRGLDYSFGACRLLAEKSSKGEDWYLMSQLHAPEVYKAYHENYDSLKQTLNDYILSGKPYKTIKAVEVLKLYLKQRQDTGRM…
tr|F1D2A2|		MSIKTVIKSNGQEVPFDASKLNRMAEWADNLGVGWSSLVLNAIKKVSDKCSTLDIQNALIDSCAEKADKAHLAMAARLFLGTMYKNAHGGFEERPHLYDFYNNMLILGLWKEMSYDATELEYLNEHLDHDKDLNYEYSVLKQLDSKYCKKLNDISMETPQYLFMGVAMDIMENQPEDTRLDDVVKYYTYLSDLKINLPTPFLSGLRSKTKGLASCAVLKGDDTADSLEAAIHNAYKQTVSNAGIGISLNCRSIKDPVRNGAIKHTGKLPYYRYIQGSVGATKQEVRGGSATVQFTALDPEIEDLLRLKHVTTVSEKQIRGLDYSFGACRLLAEKSSKGEDWYLMSQLHAPEVYKAYHENYDSLKQTLNDYILSGKPYKTIKAVEVLKLYLKQRQDTGRM…
tr|C8XUI7|		MINVIKRDGSSVPFDIEKPHEVVDRACDGLTGVSMSEVIAASKIQFTDNMRTDRIQDILIQAAASLISVDKPNYQYVAARLKSYDLRKAVYGQYKPPHLLDIFVKNIKQRVYDREFLDLYTTEEFNELNDVINHKRDKNFTWAAMGQLTEKYLLRDRSKKDSKIFYETPQVMYMGIAMALFSNWDKDSRLEMVKKFYEYASTGKFSLPTPIMAGVRTPTRQFSSCVLIKTGDTLDSINATAKTIVDYVSKRAGIGFDVGAIRGIGSPIRGGEMVHTGLIPFIKYLTGALKSCSQGGIRGGAATAYIPLWHYQFDDVVVLKNNRGTEENRERRIDYGIQINRVMFERLVAKQPLYLFDPKDNREMYEAYFADVDKFRTLYENMIKAADAGLVRSKKLQAE…
tr|A0A1D7STE3|		MSEPLNLDKIHVMVEHACNGLAGVSESQVEMNANLQFFDGIKTSDIQEILIRSANDLISLDAPNYQFVAARLLLFSLRKAVYNGHPNGHPPLREHVERCVSRSVYDASILSKYTDEEWEKLNSFMDHDRDYLFTYAGVRQVVDKYLVQDRSSGEVYETPQFMYMMIAATLFQDDDKFYRLEYVKKYYDAISKHRINIPTPVMAGVRTPLRQFASCVLVDVDDTLDSIFSSDMAIGYYVAQRAGIGINAGRIRGINTKIRGGEVQHTGVVPFLKKFESTVRCCTQNGIRGGSATVHFPIWHQEIEDIIVLKNNKGTEDNRVRKLDYSIQLSKLFYERFIANGEISLFSPHDVPGLYDAFGTDSFDDLYVRYESDEFTPRKTIGAQELFLSLLKERAETGR…
tr|G8EY79|		MEKGMKEIHVIKREGERTPLNLDKIHVMVEHACNGLAGVSESQVEMNANLQFFDGIKTSDIQEILIRSANDLISLDAPNYQFVAARLLLFSLRKAVYNGHPDGHPPLKDHVEKCISRGVYDPSILEKYTDEEWEKMTSYMDHGRDYLFTYAGIRQVVDKYLVQDRSSGEVYETPQFMYMMIAATLFQDDDKFYRLEYVKKYYEAISKHKINIPTPVMAGVRTPLRQFASCVLVDVDDTLDSIFSSDMAIGYYVAQRAGIGINAGRVRGINTKIRGGEVQHTGVVPFLKKFESTVRCCTQNGIRGGSATVHFPIWHQEIEDIIVLKNNKGTEDNRVRKLDYSIQISKLFYERFIANGEISLFSPHDVPGLYDAFGTDAFDACYVDYESDQSVPRKTIGAQ…
tr|A0A385ISF1|		MIKTIKKSNGTVVSFDPERLNKWASWADKRGIIWSEVTMEAMKRVYDGCTTKEMHQAMIDVCVDKQTQEYSDMAGRLLLGIIYKEAFGGFTKVPTLITFVKNMERAGLWEKMDYSQEELEYLQGYIVHSKDISYGYAVLKQFRDKYGIRDIKTGRLFESPQFMFMGMAMKAFEKQPKHRRLQDVIKLYTYLSDLKINAPTPYLNGLRATKSGYASCCLIKANDTAESLGIAAKVAYDMTTKQAGIGMLMETRTIGDGIRQNTIEHMGKLPYYKLVRSSVEANKQKSRGGSANNFYTALDPQIEDLLRLKHPTTVPSKRINEMDYSFGTNDYFWQCVQYDTDWLLFSYKDAPKLYDMFYTASADEFAMAVGHAVHSGVKHRRVKAREIAKLFIQQRYATG…
tr|A0A097EWW5|		MINVTKRNGMKEPLSLDKIHQILFFAAEGLSGISVSEIEIRAQLQFYEGIETSTIHDILIKAAAELISEDTPNYQYVAGRLLNYSIRKQVYGQYDPIKYTAHLQEMVDTKIYDPEILEKYTLQEIEELGRYIKHKRDDKFTYVAMRQWEGKYLYKNRVTKKIYETPQMAYMTIAAIIFMEYDRSVRMSYVKKFYDAVSNFDISLPTPIMAGLRTNTRQFSSCVVLNVGDSLDSIGSSNHAILRYISRKAGLGINMGRIRALDSEIRSGDAVHTGLIPFIAATAKTVKSCSQGGVRGGAATVHFPLWHLEFDNLVVLKNNKGTEFNRVRQLDYCFQVNKTLYQRLVDGKNITFFSPNEVPGLYEAFCSDQKEFEKLYKKYEADQSIRKKSVPAVEVFSTL…
tr|M1U339|		MSNGNTVIKRDGSVTPIDLNKVHTMVEHACRGLAGVSESQVEMNANLQFFDGIETKDIQEILIRSANDLISLDTPNYQFVAARLLLFSLRKGVYKRHPDERPHLLQQLRDGIAKGIYDPSLEDIYTEDEWDQLDSYIDHDRDYLFTYAGLRQVVDKYLVQDRSTGEVYETPQFMYMLIAATLFRDYEGSRLEYVRKYYNAISKHKINIPTPVMAGVRTALRQFASCVLVDSDDTLSSIFTSDMAIGKYVAQRAGIGINAGRIRGINAKIRGGEVQHTGVIPFLKKFEATVRCCTQNGIRGGSATVHFPIWHQEIQDIIVLKNNKGTEDNRVRKLDYSIQLSKLFYERFISNAEITLFSPHDVPGLYDAFGTDRFDDLYTQYEQDETKPKTTIGAQKLIL…
tr|A0A2Z5HP66|		MSHRIEKVIKRDGTVEDFAPEKLNGWAEYGCKTVDVSWSAITMAAQKTLPKGVVDSDTLMDALIKAAESLIKDNPAYDVPAKELRLAQMRKRLYDSFEPPSLRFFHDHMVSVGAWEDMSAWITDEQFEALNQVIDHDRDRLFTSGGLKQFFDKYSRRNIATGEIYETPQFAYMGMAMAMLSQPNWTILDAIDLYNAMSLHKINVPTPPLVGLRSSDRGFASCCLVDSTDTLDSIDTAEHIVFKMVAARAGIGYHLESRSIADPVRNGAFPHSGKLPYYRHIDRSVKANTQQTRGGSATVSYPYFDPEIIQLMQVKQQRATDENKIDKMDYSLSFNNLLLKRYLKNEDITLMSYFYAPEVHEAFYSDDEAKFEEIYVAAEKRVASLTKIDHEGKTVPAAP…
tr|A0A2D2W234|		MIDPKTGIRLVPARDSLLTEFGATTLSKQYCLPGESYQQAFARAAKAFSGGDDALAQRLYDYASLQWFMFATPLLSNGGTNRGLPISCFLNDVEDSIDGLVANFAENAKLSTNGGGIGTNWSRIRSIGETTTKGVDTPGVMAFMHVQDSQAIAYHQGRTRRGAHAVYLDVSHPEIVEFINMRSATGGDVHRKNENLHHGVNITDDFMRAVESNGTWGLVDPHSGRVTDTVQARALWIQMLQQRARLGEPYLFFIDAANRDLHPALRAKGLRVNHSNLCTEITLPTTPDRTAVCCLSSTNVAKADEWWEVREQFIADLVTMLDNALTVFVEQAPKAMWRAVASVMGERSIGLGTLGFHTYCQDKGWALDSHEAATFNITLYSELKAHAVAASMQLAVERG…
tr|A0A0K2FLM4|		MDTLKQTEKKVTMITKNRGTYIQSKEFDEQRFVKFVDSIIEVTKDLEKIDSAELQEITDAVISFIKAKKTVEADRLFSYLIRETQSRVTKENLPLLNFVAAVDLRAKYKGVSKLRGFDYREGYGDYASHVLAMVERGLYDSSLLEDYTRDELEEAGAMIDPSKDVNFSYAGLSALKETYLVHNKDKNLVELPQERLLTSVLYLMRLEPKEKRMARVLQGYLALANHMVGQATPTLKNSGRPHGSLSSCHIVTMDDDLDNIFDVLKQVALFSKNGSGLGVHGGFLRARGSRIRGVKVANNGIIHPAGMLSRLAEYVDQTGTRKAGIALYLPIWHADVMEFLELRLKTGTQEKRAQSITTGLCIPDEFMRRLDKVQPVTLFDPREVRQRLGVDLNLQYDKK…
tr|U5PXN6|		MTLITKDRGTYTQEIRFVRERFNYFVDSILEETNNKEAIEPSDIEEIKNAVISMVEAKKEVEADKLFTFLIRETQSRIKLSNLPLANFASAVYLRQLYKQASKLRGFDYKEGYGDYASHVTAMVERGKYSEILLDVYTREELQEAGKLINKDSDRKFSYSGLQTLTKTYLAKNDKGLVMELPQERFLTVALYLMSIEKRKNRMEYVKKAYWALFNHYIGLATPTLKNAGAPHGSLSSCHILTMDDTIDSIFDVAKQVALFSKNGSGIGIFAGFLRARGSRIRGVKVQNNGVIHPARLLSVLAEYVDQTGTRKAGISVYLPVWHADIKDFLELRLKTGSQEKRAHSITTAVTIPDEFMRRLHNKELFTIFDPTEVKKKLGVDLNMQYDKKRLKDGEEPNE…
tr|Q58LD2|		MTPKEINVIKRDGSKAPLDLNRVHHIVEHACRGLAGVSESQVEISSGLQFFDGIKTSDIQEILVRSANDLISLEAPNYQYVAARLLLFSLRKQVYGGHPDHPTEFVEHIQSCIDRNLYDGDILKKYTNDEITELGKYIDHDRDYLFTYAGIRQVVDKYLVQDRSTGEVFETPQFMYMMIAATLFQDDDKFYRLKYVKKYYDAISKHKINIPTPIMGGVRTPLRQFASCVLVDVDDTLDSIFSSDMAIGKYVAQRAGIGINAGRIRGINSKIRGGEVQHTGVVPFLKKFEATVRCCTQNGIRGGSATVHFPIWHQEIEDIIVLKNNKGTEDNRVRKLDYSVQISGLFYQRFIEDSTITLFSPHNVPDLYDAFGTDAFDELYVKYENDNSIPKKVVRAQEL…
tr|A0A2H4PIH5|		MSNRIEKVIKRDGTVEDFAPEKLNGWAEYGCKTVDVSWSAITMAAQKTLPKGVVDSDTLMDALIKAAESLIKDNPAYDVPAKELRLAQMRKRLYDSFEPPSLRFFHDHMVSVGAWEDMSAWITDEQFEALNQVIDHDRDRLFTSGGLKQFFDKYSRRNIATGEIYETPQFAYMGMAMAMLSQPNWTILDAIDLYNAMSLHKINVPTPPLVGLRSSDRGFASCCLVDSTDTLDSIDTAEHIVFKMVAARAGIGYHLESRSIADPVRNGAFPHSGKLPYYRHIDRSVKANTQQCYSADTEVLTKKGWKLFSELKGDELIAQITDTRGLEWVLPLNVFEYDYKGTMLRFEKRGIDLLVTPNHTMVYRKVSYDNKHIQRKPGYQKVLAEDWQPKRTHVLDFGS…
tr|A0A2Z6G0Q6|		MNTYIELNNQLNIPNNGKIQLDKDKEAVRAFFLEHVNKNTVFFYSLEEKISYLIREGYIDKTVITDKYSMEFIKKLFKFIYSKKFRFDTFMGAYRFYKQYAMKTDDGERYLERYEDRVAFNALTMGDGDEELAMKIADELINRRYQPATPTFLNAGRLRRGEYVSCFLIQVEDSMSSIGRTLNSALQLSKLGGGVG
tr|J9PUC8|		MRHVELNNKITEKDESGFYKLHHDKEAIDAFYYEEVLPKMKNFEGGVIGRIKWLVDNNYYYPEVLRQYSEEQIKELSDEVFLYGFEFQSYMAISKFYLDYALKSNEKAEDKRKYLEFYEDRVVIVSLYLARGDFEQARRYAEIIGKQLYQPATPTFLNSGKARRGELVSCFLTEVGDDLNGIGFAINKAMQLSKIGGGVALNLSKIRATSDPIKEIEGASSGIVPVMKLLEDAFSYANQLGQRKGAGATYLNIFHMDIIRMLDTKRINVDEKSRIQSMSIGVIVPDKFMQLVIENKPFYTFSPYDVEKYFGVALDDIDMDLMYDILVKDDRVRKYQPKNNSGEVMTGRDMLTRIAITQQESGYPYLMYKGNANGDNHPLSEIGEVKMSNLCTEIFQLSE…
tr|A0A1W6JJ29|		MTVTKIETKESVTPEYFMLNNQLNIVKDGKIQLNADREAVHSYFIDYVNPHTVYFGDLREKLDYLVKHKYIKGEVLDKYTFKFIKKLFKTLYNKKFRFTTFMGAYKFYTQYAMHTTDGKSILERYEDRIAFNALVMADGDEQLALNIANEMISQTYQPATPTFSNAGKLRGGNAVSCFLLNIEDNMTSIGRSVNSVLQLSKMGGGVGINLTDIRPSGDPIKGIENMADGVVPIMKLYEDSFSYANQLG
tr|F1D666|		MSIKTVIKSNGQEVPFDASKLNRMAEWADNLGVGWSSLVLNAIKKVSDKCSTLDIQNALIDSCAEKADKAHLAMAARLFLGTMYKNAHGGFEERPHLYDFYNNMLILGLWKEMSYDATELEYLNEHLDHDKDLNYEYSVLKQLDSKYCKKLNDISMETPQYLFMGVAMDIMENQPEDTRLDDVVKYYTYLSDLKINLPTPFLSGLRSKTKGLASCAVLKGDDTADSLEAAIHNAYKQTVSNAGIGISLNCRSIKDPVRNGAIKHTGKLPYYRYIQGSVGATKQEVRGGSATVQFTALDPEIEDLLRLKHVTTVSEKQIRGLDYSFGACRLLAEKSSKGEDWYLMSQLHAPEVYKAYHENYDSLKQTLNDYILSGKPYKTIKAVEVLKLYLKQRQDTGRM…
tr|A0A219UR47|		MADVQIINRGNIIEFYDPKKVENYLRRYTPEGINVNSIVGSITEYVELEDNVTSLKIQQELYSIVEGLISVRESYWQDVAGCIKSDILRKEVYNNRGFEVGLKKVLELGYEGKQYTDFFKKYSDEEIAELEKHINEDNDYFTNHVGVHIAYDRYTTSVPVTKEHNGKEITVGVKKVETLQERYMVVSMFLHQNETKDRIAKVIKGYNRTGATDFTPATPTFMNSGRPNGNLSSCFVGMTDDSLDDIYREADQFAKVSKNAGGYGLYFGKVRSLGSSIRKKPGLSSGAVPFMKLFDVTAGTVDQQSKRPGAVTITLDVWHRDTSSFLKTPLDNTVLEKQMHKIFLAVSIPDLFFRKLQKKEEWYQFDPKEVQDIMGWGLEDCYDEREDGGTFSERYEQCV…
tr|A0A160CBH1|		MQLINVIKSSGVSQSFDPQKIIKVLSWAAEGTSVDPYELYENIKSYLRDGMTTDDIQTIVIKAAANSISVEEPDYQYVAARCLMFALRKHVYGQYEPRSFIDHISYCVNEGKYDPELLSKYSAEEITFLESKIKHERDMEFTYSGAMQLKEKYLVKDKTTGQIYETPQFAFMTIGMALHQDEPVDRLKHVIRFYEAVSTRQISLPTPIMAGCRTPTRQFSSCVVIEAGDSLKSINKASASIVEYISKRAGIGINVGMIRAEGSKIGTGEVRHTGVIPFWKHFQTAVKSCSQGGIRGGAATAYYPIWHLEVENLLVLKNNKGVEENRIRHMDYGVQLNDLMMERFGKNDYITLFSPHEMGGELYYSYFKDQDRFRELYEAAEKDPNIRKKRIKARELFEL…
tr|A0A162E9K2|		MSHRIEKVIKRDGTVEDFAPEKINGWAEYGCKTVDVSWSAITMAAQKTLPKGVVDSDTLMDALIKAAESLIKDNPAYDVPAKELRLAQMRKRLYDSFEPPSLRFFHDHMVSVGAWEDMSAWITDEQFEALNQVIDHDRDRLFTSGGLKQFFDKYSRRNIATGEIYETPQFAYMGMAMAMLSQPNWTILDAIDLYNAMSLHKINVPTPPLVGLRSSDRGFASCCLVDSTDTLDSIDTAEHIVFKMVAARAGIGYHLESRSIADPVRNGAFPHSGKLPYYRHIDRSVKANTQQTRGGSATVSYPYFDPEIIQLMQVKQQRATDENKIDKMDYSLSFNNLLLKRYLKNEDITLMSYFYAPEVHEAFYSDDEAKFEEIYVAAEKRVASLTKIDHEGKTVPAAP…
tr|U5PY35|		MENNIPKWVRLNNEIMIQKDGKFQFEKDKEAVHSYFVDYVNQNTVFFHNLKEKLDYLIENEYYEEEFLSKYSFEDIKEVFKLAYSKKFRFPSFMSAFKFYNDYALKTNDKKKLLERYEDRISIVALFFADGDTEKAKQYVEMMIQQDYQPSTPTFLNAGRKRRGELVSCFLMEVGDSLNDISKAIDMSMQLSKLGGGVSLNLSKLRAKGEAIKGVENATKGVVGVMKLLDNAFRYADQMGQRQGSGAAYLNIFHRDINDFLDTKKISADEDVRVKTLSIGVVIPDKFVELAREDKDVFVFYPHTVYKEYGQHMDEMDMNEMYDKLVENPNVKKEALNARKLLEKMAMLRSESGYPYIMFQDNVNKVHANNNISKVKFSNLCSEVLQASQVSNYTDYDEE…
tr|S5M863|		MSRWVELNNEVTTKVDGKYQLHKDVEAVRSYFMDYINDNLRSFLDFEEKINYMVNEKYYDKEVLDQYTPKQVEELFNHAYSFNFRFPSFMSALKFFTDYALMNREGTRYLERYEDRVSMTALFLGRGSFKSAMNICDRMMKQRYQPATPTFLNAGKYARGEMVSCFLLDVNDSMNDIAFRIANSLELSKLGGGVALNLTGLRSKGDPIKGIDNRASGVVPVMKLLEDSFSYANQLGARKGSGVAYLNIFHWDIVDFLDTKKINTDEKTRIQSLSIGVSVPDKFLELAENDEEFYMFSPYDVKKEYGLAIDEIDWDTMYDEVVNNPNVKKKKMSAAEMWTDYIMRVLFESGYPYVMFEGNVNNQHPLKYLGRVKKSNLCTEILQYSSDTTKADYGEEDDL…
tr|A0A0A7TYD3|		MSHRIEKVIKRDGTVEDFAPEKLNGWAEYGCKTVDVSWSAITMAAQKTLPKGVVDSDTLMDALIKAAESLIKDNPAYDVPAKELRLAQMRKRLYDSFEPPSLRFFHDHMVSVGAWEDMSAWITDEQFEALNQVIDHDRDRLFTSGGLKQFFDKYSRRNIATGEIYETPQFAYMGMAMAMLSQPNWTILDAIDLYNAMSLHKINVPTPPLVGLRSSDRGFASCCLVDSTDTLDSIDTAEHIVFKMVAARAGIGYHLESRSIADPVRNGAFPHSGKLPYYRHIDRSVKANTQQCYSEDTEVLTKNGWKLFSELTGDELVAQITDSRGLEWVLPLNVFEYDYEGTMLRFEKRGVDLLVTPNHTMVYRQVSYNNKNIQRKPGYQKILAEDWQPKRTHALDFGS…
tr|S0A3U1|		MNIIKRDGSKVSFNPAKITKRIKVQSKGLKVDADSIAIKVIAQIKDNITTKELDLLAIEQSATLVTYHPDYSKLSARLSITLNNKYTLDKFSDFVNLANETTTLLSKRFTSFVEKYREFLDSIIVQKRDFNHDYFGLKTLEKSYLIRDAENNVIERPQYMWLRTAIEVSNYNIDEVLETYTALSEGYYTHATPTLFNSGTTHSQLSSCFLLGMKGDSIKGIFDTVSDCAAISKWAGGIGIHAHDIRSTGSKIHSTNGFSTGLVPMLKVFNETARYVDQGGGKRKGSFAIYLEPWHSDIFDFLDLKKNHGKEEMRARDLFYAMWIPDLFMEKVEQNADWHLFCPNIILNKYGKLFSEKINQEFVELYERAVSDGNFVKKVKARELWEKILVSQIETGTPY…
tr|A0A249XW42|		MQLINVIKSSGVSQSFDPQKIIKVLSWAAEGTSVDPYELYENIKSYLRDGMTTDDIQTIVIKAAANSISVEEPDYQYVAARCLMFALRKHVYGQYEPRSFIDHISYCVNEGKYDPELLSKYSAEEITFLESKIKHERDMEFTYSGAMQLKEKYLVKDKTTGQIYETPQFAFMTIGMALHQDEPVDRLKHVIRFYEAVSTRQISLPTPIMAGCRTPTRQFSSCVVIEAGDSLKSINKASASIVEYISKRAGIGINVGMIRAEGSKIGMGEVRHTGVIPFWKHFQTAVKSCSQGGIRGGAATAYYPIWHLEVENLLVLKNNKGVEENRIRHMDYGVQLNDLMMERFGKNDYITLFSPHEMGGELYYSYFKDQDRFRELYEAAEKDPNIRKKRIKARELFEL…
tr|A0A0D4DCA6|		MLVVKSSGITEEFEESKLMRVLADACENTKINPHQLLDRVIAQLSDGMTSKDIQKAAIKIAADSISVDEPDYQYVAARLAMYGLRKDVYGQFDPIPFKQLIERNTAIEVYDSEILQKWSDDELEYLESQVKHERDFEFAYAGVMQLKEKYLCKNRGTGAIYETPQYAYMLIAMCLHQEEKYDRIKHVVDFYNAVSTHKLSLPTPIMAGVRTPTRQFSSCVKIESGDSLHSINEVAKSIVSYISKRAGIGVNGGAIRAEGAVVRSGEIRHTGVIPFWKHFQTAVKSCSQGGVRGGAATLTYPIWHLEVEKLLVLKNNKGVEENRIRHLDYSVSISRLMLERLVNNDYITLFSPDERHGALYGEYHTNPEQFEKLYLELEADPNVRKKRIKATELFSMFGQ…
tr|I6XF51|		MATYGKWIELNNEITQLDDNGKNKLYKDQEALDEYLKYIEDNTRKFNSEVERIRVLTKEGTYDKIFDKVPDTIIDEMTKLAYSFNFKFPSFMAGQKFYESYASKQYDENKKPIFVEDYEQHNVRVALYLFQNDYVKARELLVQLMEQTFQPSTPTYNNSGQDNRGELSSCYLFVVDDSIESLNFVEDSVANASSNGGGVAIDLTRIRPKGAPVRNRPNSSKGVIAFAKAIEHKVSIYDQGGVRQGSGAVYLNIFHNDILDLLSSKKINASESVRLDKLSIGVTIPNKFMELVKEGKPFYTFDTYDINKVYGKYLDELNIDEWYDKLLDNDSIGKVKHDAREVMTDIAKTQLESGYPYVFYIDNANDNHPLKNLGKVKMSNLCTEISQLQEVSEIYPYSY…
tr|M4QIC3|		MEKSMTPKEINVIKRDGSKAPLDLNRVHHIVEHACRGLAGVSESQVEISSGLQFFDGIKTSDIQEILVRSANDLISLEAPNYQYVAARLLLFSLRKQVYGGHPDHPTEFVEHIQSCIDRNLYDGDILKKYTNDEITELGKYIDHDRDYLFTYAGIRQVVDKYLVQDRSTGEVFETPQFMYMMIAATLFQDDDKFYRLKYVKKYYDAISKHKINIPTPIMGGVRTPLRQFASCVLVDVDDTLDSIFSSDMAIGKYVAQRAGIGINAGRIRGINSKIRGGEVQHTGVVPFLKKFEATVRCCTQNGIRGGSATVHFPIWHQEIEDIIVLKNNKGTEDNRVRKLDYSVQISGLFYQRFIEDSTITLFSPHNVPDLYDAFGTDAFDELYVKYENDNSIPKKVVR…
tr|A0A385IIG2|		MKVIKSSGIAQEFDQAKIIQVLEWSCEGTQINPYELYERCQPFFKDGMTTSEIQRAIVKVAADSIQIEESDYQYVASNLAMFGLRKDVYGQFDPPHLYEHVVSKIDSGVYDQELLSKYSRVEYEQLNAMIDHDRDFNFTYAGTMQMKDKYLVKDRSSGKIYETPQFVYMLIGMCLHQEEKPSVRLQYIKDFYDAASLKQISLPTPILAGVRTPTRQFSSCVLIETGDSLDSITESASAIVKYVSKRAGIGIGGGAIRAEGSKIGPGEVKHTGVTPFWKLKNAAVHSCLTPDTKVEILV
tr|A0A1B1PE56|		MIKTIKKSNGTVVNFDPERLNKWASWADKRGIIWSEVTMEAMKRVYEGCTTKEMHQAMIDVCVDKQTQEYSDMAGRLLLGIIYKEAFGGFTKVPTLITFVKNMERAGLWEKMDYSQEELEYLQGYIVHSKDISYGYAVLKQFRDKYGIRDIKAGRLFESPQFMFMGMAMKAFEKQPKHRRLQDVIKLYTYLSDLKINAPTPYLNGLRATKSGYASCCLIKANDTAESLGIAAKVAYDMTTKQAGIGMLMETRTIGDGIRQNTIEHMGKLPYYKLVRSSVEANKQKSRGGSANNFYTALDPQIEDLLRLKHPTTVPSKRINEMDYSFGTNDYFWQCVQYDTDWLLFSYKDAPKLYDMFYTASADEFAMAVGHAVHSGVKHRRVKAREIAKLFIQQRYATG…
tr|A0A222Z3T6|		MDTLKQTEKKVTMITKNRGTYIQSKEFDEQRFVKFVDSIIEVTKDLDKIDSAELQEITDAVISFIKAKKTVEADRLFSYLIRETQSRVTKDNLPLLNFVAAVDLRAKYKGVSKLRGFDYREGYGDYASHVLAMVERGLYDSSLLEDYTRDELEEAGKMIDPSKDVNFSYAGLSALTATYLVHNKDKNLVELPQERLMTSVLYLMRLEPKEKRMERILQGYLALANHLIGQATPTLKNSGRPHGSLSSCHIVTMDDDLDNIFDVLKQVALFSKNGSGLGVYGGFLRARGSRIRGVKVANNGIIHPAGMLSRLAEYVDQTGTRKAGIALYLPIWHADVMEFLELRLKTGTQEKRAQSITTGLCIPDEFMRRLDKVQPVTLFDPREVRQRLGVDLNLQYDKK…
tr|A0A0F6R9H6|		MIKTIKKSNGTVVSFDPERLNKWASWADKRGIIWSEVTMEAMKRVYEGCTTKEMHQAMIDVCVDKQTQEYSDMAGRLLLGIIYKEAFGGFTKVPTLITFVKNMERAGLWEKMDYSQEELEYLQGYIVHSKDISYGYAVLKQFRDKYGIRDIKTGRLFESPQFMFMGMAMKAFEKQPKHRRLQDVIKLYTYLSDLKINAPTPYLNGLRATKSGYASCCLIKANDTAESLGIAAKVAYDMTTKQAGIGMLMETRTIGDGIRQNTIEHMGKLPYYKLVRSSVEANKQKSRGGSANNFYTALDPQIEDLLRLKHPTTVPSKRINEMDYSFGTNDYFWQCVQYDTDWLLFSYKDAPKLYDMFYTASADEFAMAVGHAVHSGVKHRRVKAREIAKLFIQQRYATG…
tr|A0A097J7K4|		MQLINVIKSSGVSQSFDPQKIIKVLSWAAEGTSVDPYELYENIKSYLRDGMTTDDIQTIVIKAAANSISVEEPDYQYVAARCLMFALRKHVYGQYEPRSFIDHISYCVNAGKYDPELLSKYSAEEITFLESKIKHERDMEFTYSGAMQLKEKYLVKDKTTGQIYETPQFAFMTIGMALHQDEPVDRLKHVIRFYEAVSTRQISLPTPIMAGCRTPTRQFSSCVVIEAGDSLKSINKASASIVEYISKRAGIGINVGMIRAEGSKIGMGEVRHTGVIPFWKHFQTAVKSCSQGGIRGGAATAYYPIWHLEVENLLVLKNNKGVEENRIRHMDYGVQLNDLMMERFGKNDYITLFSPHEMGGELYYSYFKDQDRFRELYEAAEKDPNIRKKRIKARELFEL…
tr|A0A385IJX1|		MSRWVELNNEVTTKVDGKYQLHKDVEAVRSYFMDYINDNLRSFLDFEEKINYMVNEKYYDKEVLDQYTPEQVEELFNHAYSFNFRFPSFMSALKFFTDYALMNREGNRYLERYEDRVAMTALFLGRGNYVRALNYCTRMMKQRYQPATPTFLNAGKYARGEMVSCFLLDVGDSMNDISFRIANSLELSKLGGGVALNLTGLRAKGDPIKGIDNRASGVVPVMKLLEDSFAYANQLGARKGSGVAYLNVFHWDIVDFLDTKKINTDEKTRIQSLSIGVSLPDKFLELAEEDEEFYMFSPYDIKKEYDLDIDEIDWDTMYDEIACNPNIKKKKMSAAEMWTDYIIRVLFESGYPYVMFEGNVNNQHPLKYLGKVKKSNLCTEILQYSSHTTKADYGEEDDL…
tr|A0A384XGL9|		MENNIPKWVRLNNEIMIQKDGKFQFEKDKEAVHSYFVDYVNQNTVFFHNLKEKLDYLIENEYYEEEFLSKYSFEGIKEVFKLAYSKKFRFPSFMSAFKFYNDYALKTNDKKKLLERYEDRISIVALFFADGDTEKAKQYVEMMIQQDYQPSTPTFLNAGRKRRGELVSCFLMEVGDSLNDISKAIDMSMQLSKLGGGVSLNLSKLRAKGEAIKGVENATKGVVGVMKLLDNAFRYADQMG
tr|F1D5I9|		MSIKTVIKSNGQEVPFDASKLNRMAEWADNLGVGWSSLVLNAIKKVSDKCSTLDIQNALIDSCAEKADKAHLAMAARLFLGTMYKNAHGGFEERPHLYDFYNNMLILGLWKEMSYDATELEYLNEHLDHDKDLNYEYSVLKQLDSKYCKKLNDISMETPQYLFMGVAMDIMENQPEDTRLDDVVKYYTYLSDLKINLPTPFLSGLRSKTKGLASCAVLKGDDTADSLEAAIHNAYKQTVSNAGIGISLNCRSIKDPVRNGAIKHTGKLPYYRYIQGSVGATKQEVRGGSATVQFTALDPEIEDLLRLKHVTTVSEKQIRGLDYSFGACRLLAEKSSKGEDWYLMSQLHAPEVYKAYHENYDSLKQTLNDYILSGKPYKTIKAVEVLKLYLKQRQDTGRM…
tr|A0A345AXN0|		MEANLIYYKSRQNKGRDCMDTLKQTEKKVTMITKNRGTYIQSKEFDEQRFVKFVDSIIEVTKDLDKIDSAELQEITDAVISFIKAKKTVEADRLFSYLIRETQSRVTKDNLPLLNFVAAVDLRAKYKGVSKLRGFDYREGYGDYASHVLAMVERGLYDSSLLEDYTRDELEEAGKMIDPSKDVNFSYAGLSALTATYLVHNKDKNLVELPQERLMTSVLYLMRLEPKEKRMERVLQGYLALANHLIGQATPTLKNSGRPHGSLSSCHIVTMDDDLDNIFDVLKQVALFSKNGSGLGVYGGFLRARGSRIRGVKVANNGIIHPAGMLSRLAEYVDQTGTRKAGIALYLPIWHADVMEFLELRLKTGTQEKRAQSITTGLCIPDEFMRRLDKVQPVTLFDP…
tr|A0A249XXJ6|		MTVVVKDNGLRKLEFDPQRLINKLDSFKEGLDVHPDTFEAYKKGVIKQIQGRQEIDFRDINDVIIQNAIDRIMDFKDGEMMDFDKLGNTQFEFVAARALLNSLYKRASKNRSYDVDSKYGDYFGLLSSLGEQGLIEPEIFVKYTKEEIQELGKYIKPERDLLLTYAGLYNMSERYLIRAKDKGRSVFELPQERYMTIAISLLREETQDRLQHVKELYDVLSKQEVTMATPTFANAGRPDAQFSSCFILTTDDSLQGIYDDNTDAARLSKAGGGIGKL
tr|S4TT72|		MSQINIIKRDGSSVPFDIEKLHTVIERACDGLEGVSVSEVEAASKIQFTDNMKTERIQDIIIQAAATLISVDKPNYQYVAARLKSYDLRKVVYGQYKPPHLLDIFAKNTKLGVYDREFLELYSKEEFEELNTVINHKRDKNFTWAAMGQLTQKYLLRDRSSDSKVYYETPQVMYMAIAMALFSAWDKESRLTMVKKFYEYASTGKFSLPTPIMSGVRTPTRQFSSCVLIKTGDTLDSINATAKSIVDYVSKRAGIGFDVGAIRGIGSPIRKGEMVHTGLVPFIKYLTGALKSCSQGGIRGGSATCYVPIWHYQFDDVVVLKNNRGLEENRERRIDYGIQINRVMFERLVNKQPLYLFDPKDNREMYEAFFADVNKFREMYDNMIKAADAGLCRSKKLQA…
tr|A0A143FIS1|		MTLITKDRGTYTQEIRFVRERFNYFVDSILEETNNKEAIEASDIEEIKNAVISMVEAKKEVEADKLFTFLIRETQSRIKLSNLPLANFASAVYLRQLYKQASKLRGFDYKEGYGDYASHVTAMVERGKYSEVLLDIYTREELQEAGKLINKDSDRKFSYSGLQTLTKTYLAKNDKGLVMELPQERFLTVALYLMSIEKKKDRMKYVKKAYWALLNHYIGLATPTLKNAGAPHGSLSSCHILTMDDTIDSIFDVAKQVAIFSKNGSGIGVFAGFLRARGSRIRGVKVQNNGVIHPARLLSVLAEYVDQTGTRKAGVSIYLPVWHADIKDFLELRLKTGSQEKRAHSVTTAVTIPDEFMRRLHNKELFTIFDPTEVKKKLGVDLNMQYDKKRLQDGEEPNE…
tr|H9NCC3|		MNNPWILLNNQLLNRAEGTIDLEKDKEAARQFFLGYVNKNMVWFHSLHEKLCHLVNEGYYFDMFQNYEYEEIKEVFSFVYSKKFRFQSYMAAFLFYKNYAMRDGETDQFFERYEDRIATVALYTSIDLKTGKGDLQKALAQAEIMINQEYQPATPTFSNAGKLKGGELVSCFLDEIGDSKVGISKSIQAALDLSSMGGGVSFNVSKLRARGEAIKGIDGRASGVLPVMKILEDAFSYANQLGQRPGAGAAYINIFHSDVEEFLDSKKINADEKSRLKSLSLGVIVPDKFMELAEKDEPFYVFYPYTVKKEYGKHLDDLDIDTMYSELVSNPNVKKRKLNARRMLTKIAQVQKESGYPYFFLKTNANEYHPLKNLGDVKFSNLCFTGDTLVNIITRDGQY…
tr|A0A140XB01|		MSEVISASKIQFTDNMRTDRIQDILIQAAASLISVDKPNYQYVAARLKSYDLRKAVYGQYKPPHLLDIFVNNIKRRVYDREFLDLYTTEEFNELNDVINHKRDKNFTWAAMGQLTEKYLLRDRSRKDGKVFYETPQVMYMGIAMALFSNWDKDSRLEMVKKFYEYASTGKFSLPTPIMAGVRTPTRQFSSCVLIKTGDTLDSINATAKTIVDYVSKRAGIGFDFGAIRGIGSPIRGGEMVHTGLIPFIKYLTGALKSCSQGGIRGGAATGYIPLWHYQFDDVVVLKNNRGTEENRERRIDYGIQINRVMFERLVAKQPLYLFDPKDNPDMYEAYFADVDKFXMLLDQRSDTGRIYIAFVDHMNQYSPFNLDTIYSSNLCFTGDTMVAAADGRNMVSIKE…
tr|C5H7P9|		MIKTIKKSNGTVVSFDPERLNKWASWADKRGIIWSEVTMEAMKRVYEGCTTKEMHQAMIDVCVDKQTQEYSDMAGRLLLGIIYKEAFGGFTKVPTLVTFVKNMERAGLWEKMDYSQEELEYLQGYIVHSKDISYGYAVLKQFRDKYGIRDIKTGRLFESPQFMFMGMAMKAFEKQPKHRRLQDVIKLYTYLSDLKINAPTPYLNGLRATKSGYASCCLIKANDTAESLGIAAKVAYDMTTKQAGIGMLMETRTIGDGIRQNTIEHMGKLPYYKLVRSSVEANKQKSRGGSANNFYTALDPQIEDLLRLKHPTTVPSKRINEMDYSFGTNDYFWQCVQYDTDWLLFSYKDAPKLYDMFYTASADEFAMAVGHAVHSGVKHRRVKAREIAKLFIQQRYATG…
tr|A0A1D8KN77|		MKEIQVIKRDGVSEPLNLDKIHVMVEHACNGLAGVSESQVEMNANLQFFDGIKTSDIQEILIRSANDLISLDAPNYQFVAARLLLFSLRKAVYNGHPDGHPPLLEHVEKCVKRKVYDASILEKYTEQEWEKLSSYMDHERDFLFTYAGARQVVDKYLVQDRSTGQIYETPQYMYMMIATTLFQDDDKFYRLEYIKKYYDAISKHRINIPTPVMAGVRTPLRQFASCVLVDVDDTLDSIFSSDMAIGYYVAQRAGIGINAGRVRGINTKIRGGEVQHTGVVPFLKKFESTVRCCTQNGIRGGSATVHFPIWHQEIEDIIVLKNNKGTEDNRVRKLDYSIQISKLFYERFIKDEEISLFSPHDVPGLYDAFGTDAFDACYVDYESDQSVPRKTVGAQELFL…
tr|A0A2K8HQQ1|		MTQNKVEYYLNPENYKKETAMDFRITKVIKRDGTVEDFAPEKLNGWAVYGCKTVDVSWSAITMSAQKTLPKGVVDSDTLMDALIKAAEGLIKDNPAYDVPAKELRLAQMRKRLYDSFEPPSLRFFHDHMVRVGAWEDMSAWISDDQFDALNQVIDHDRDRLFTSGGLKQFFDKYSRRNIATGEIYETPQFAYMGMAMAMLSQPNWTILDAIDLYNAMSLHKINVPTPPLVGLRSSDRGFASCCLVDSTDTLDSIDTAEHIVFKMVAARAGIGYHLESRSIADPVRNGAFPHSGKLPYYRHIDRSVKANTQQTRGGSATVSYPYFDPEIIQLMQVKQQRATDENKIDKMDYSLSFNNLLLKRYLKNEDITLMSYFYAPEVHEAFYGEDEAKFEEIYVAAE…
tr|A0A024B2L6|		MTVITKNRESYVQEKEFDATRFVDFVDSIIDETKDKEKLNSEELQEITDTVLSFVSAKKQVDASSLFTYLIREAQARVTTDNLELLNFTAAVFLRSMYKEASKLRGFNYKDGYGDYASHVVAMVERGKYSQVLLDAYTREELEEAGKLIKMEKDKMFSHSGLQTLKKTFLIHNDKGKLVELPQERFLTVALYLMHKEDKEKRMDFVREAYYVLSEHYVGLATPTLKNAGAPHGSLSSCHILTMDDTLESIFDVIKQIAKFSREGSGIGIFGGFLRARGSRIRGVKVTNNGILHPARLLSVLAEYVDQTGTRKAGVALYLPVWHADIMDFLELRLKTGTQEKRAHSITTGVTLPDEFMRRLRDGGVFTVFDPYEVKQKLGIDLNKQYDKKILKKGETPNP…
tr|K4I0S0|		MIKTIKKSNGTVVSFDPERLNKWASWADKRGIIWSEVTMEAMKRVYEGCTTKEMHQAMIDVCVDKQTQEYSDMAGRLLLGIIYKEAFGGFTKVPTLVTFVKNMERAGLWEKMDYSQEELEYLQGYIVHSKDISYGYAVLKQFRDKYGIRDIKTGRLFESPQFMFMGMAMKAFEKQPKHRRLQDVIKLYTYLSDLKINAPTPYLNGLRATKSGYASCCLIKANDTAESLGIAAKVAYDMTTKQAGIGMLMETRTIGDGIRQNTIEHMGKLPYYKLVRSSVEANKQKSRGGSANNFYTALDPQIEDLLRLKHPTTVPSKRINEMDYSFGTNDYFWQCVQYDTDWLLFSYKDAPKLYDMFYTASADEFAMAVGHAVHSGVKHRRVKAREIAKLFIQQRYATG…
tr|A0A384TDB2|		MQLINVTKSSGVSQSFDPQKIIKVLSWAAEGTSVDPYELYENIKSYLRDGMTTDDIQTIVIKAAANSISVEEPDYQYVAARCLMFALRKHVYGQYEPRSFIDHISYCVNEGKYDPELLSKYSAEEITFLESKIKHERDMEFTYSGAMQLKEKYLVKDKTTGQIYETPQFAFMTIGMALHQDEPVDRLKHVIRFYEAVSTRQISLPTPIMAGCRTPTRQFSSCVVIEAGDSLKSINKASASIVEYISKRAGIGINVGMIRAEGSKIGMGEVRHTGVIPFWKHFQTAVKSCSQGGIRGGAATAYYPIWHLEVENLLVLKNNKGVEENRIRHMDYGVQLNDLMMERFGKNDYITLFSPHEMGGELYYSYFKDQDRFRELYEAAEKDPNIRKKRIKARELFEL…
tr|A0A385EAI5|		MAVDPHLVTFDLSRDSLFDEFTLQTFRDRYLIDGETSPQHAFARASAAFADDAEHAQRLYDAVSKGWFMFATPLLSNGGTSRGLPISCFLSTAEDSREGIFDHWTETGWLSSVGGGVGGYWPLRSNGTKTSQGSSSTGVIPFIAAVDRIILSVSQGGTRRGSYAAYMDIDHPEVMEFITGRKPTGGDANRKFINLHNALCITDKFMEAVRDDAPFDLVDPKSKQVVATHSAREMWKQIMETRKQTGEPYMFFVDVANRALPEPQKKKGLRVNQSNLCVAPYTELLTKLGHKPIGALVGQEVEVWNGDAWSKVTVEETGKAQELVRVWFEDGSHLDVTPYHKFYAKDGTEIRAGALKVGTILEPAAHPIIEGGHDYSVDVAYTAGYATFAGFEDANRLTV…
tr|S5MC53|		MIKTIKKSNGTVVSFDPERLNKWASWADKRGIIWSEVTMEAMKRVYEGCTTKEMHQAMIDVCVDKQTQEYSDMAGRLLLGIIYKEAFGGFTKVPTLVTFVKNMERAGLWEKMDYSQEELEYLQGYIVHSKDISYGYAVLKQFRDKYGIRDIKTGRLFESPQFMFMGMAMKAFEKQPKHRRLQDVIKLYTYLSDLKINAPTPYLNGLRATKSGYASCCLIKANDTAESLGIAAKVAYDMTTKQAGIGMLMETRTIGDGIRQNTIEHMGKLPYYKLVRSSVEANKQKSRGGSANNFYTALDPQIEDLLRLKHPTTVPSKRINEMDYSFGTNDYFWQCVQYDTDWLLFSYKDAPKLYDMFYTASADEFAMAVGHAVHSGVKHRRVKAREIAKLFIQQRYATG…
tr|A0A2Z5YR33|		MATYGKWIELNNEITQLDDSGKNKLYKDQEALDEYLKYIEDNTRKFNSEVERIRVLTKEGTYDKIFDKVPDTIIDEMTKLAYSFNFKFPSFMAGQKFYESYASKQYDENKKPIFVEDYEQHNVRVALYLFQNDYVKARELLVQLMEQTFQPSTPTYNNSGQANRGELSSCYLFVVDDSIESLNFVEDSVANASSNGGGVAIDLTRIRPKGAPVRNRPNSSKGVIAFAKAIEHKVSIYDQGGVRQGSGAVYLNIFHNDILDLLSSKKINASESVRLDKLSIGVTIPNKFMELVKEGRPFYTFDTYDINKVYGKYLDELNIDKWYDKLLNNDSIGKVKHDAREVMTDIAKTQLESGYPYVFYIDNANDNHPLKNLGKVKMSNLCTEISQLQEVSEIYPYSY…
tr|G9B1G5|		MDTQTTKDKKVTQITKDRGTYTQTKDFDEQRFVKFVDSIIEETKDIDKIDSTELQEIVDSVISFVKAKKEVEADRLFSYLIRETKSRVTRDTLPLLNFVAAVDLRSKYKGVSKLRGFDYRDGYGSYASHVLAMVERGLYDASILDDYTRDELEEISKMIDAKRDVNFSYAGLSALEETYLVHNKDKKLVELPQERLMTAVVYLNRFEPKEHRLTRIRKSYLALARHMIGLATPTLKNSGRPHGSLSSCHIVTMADDLDNIFDVQKQVALFSKEGSGLGVYGGFLRSRGSRIRGVKVANNGIVHPAGMLSKLAEYVDQTGTRKAGIALYLPIWHADIMDFLELRLKTGTQEKRAHSIKTGLCIPDEFMRRLEKVQPVTLFDPREVRLKLGVDLNLLYDKE…
tr|A0A2P1MY04|		MATYGEWIKLNNEVTQLDGTGRNKLYKDKEAKEAYEEYVKENTKEFKNEVERFHYMIDNGLYDKVLKDIPDTIIEEMHNLAYSYNFEFQSFMAVQKFYENYSLIEYKEDKSFNFIENYEQHNVRVALYLFKDDYVKAREMLEQMMEQTVQLSTPTYLNSGVQKRGELSSCYLFVVDDNIESMNFVVDSVKQASKHSGGVAVDATRVRPKGARVQGQPNASKGVIPFAKSIEQGVSHFDQAGKRQGSAALYLNIFHQDIEDVLSSKKINASEKVRLDTLSLGVTIPNKFMELVEEDSDIHLFDTYNLHQVTGKHLDEIDFKTEYEDLVNNPKIETKKIKARDLMTDIAKTQLESGYPYVFYIDNANDNHPLKNLGKVRMSNLCTEISQLQEISDIFPYLL…
tr|A0A097J4E5|		MQLINVIKSSGVSQSFDPQKIIKVLSWAAEGTSVDPYELYENIKSYLRDGMTTDDIQTIVIKAAANSISVEEPDYQYVAARCLMFALRKHVYGQYEPRSFIDHISYCVNEGKYDPELLSKYSAEEITFLESKIKHERDMEFTYSGAMQLKEKYLVKDKTTGQIYETPQFAFMTIGMALHQDEPVDRLKHVIRFYEAVSTRQISLPTPIMAGCRTPTRQFSSCVVIEAGDSLKSINKASASIVEYISKRAGIGINVGMIRAEGSKIGMGEVRHTGVIPFWKHFQTAVKSCSQGGIRGGAATAYYPIWHLEVENLLVLKNNKGVEENRIRHMDYGVQLNDLMMERFGKNDYITLFSPHEMGGELYYSYFKDQDRFRELYEAAEKDPNIRKKRIKARELFEL…
tr|G3BM03|		MINTVVKSDGTKVPFEPERLNKAAIFGDDGNGNWSHISMDAYKRLYDGCTTREVNQALIDACVSRKDEAHSRMAGRVLIGQIYKEAYGGFSKIPALYNFYHEMIEKGYWEDMGYGQMELVELESVINHSKDLDYGYAVLKQFRDKYGIKDNINDVLFESPQMMFMGIAMAVMKRMPRDRRIKDVIKLYTYLSDLKINAPTPYLNGLRTGRTGYASCCIIKADDTAKSIGVAREVAYTMTVAQAGIGYYLSSRSIGDGVRGNTIKHMGKLPYYRGIDAGVKENRQSTRGGSATISFLALDPQIEELLRLKNPQTVSSKRINTMDYSIGINQSFMNRVAKNLDWMLVSYKDAPQLHEGMFKMTMQEFDAEVARVAADTKIPKTWVKARDLALEIITQRAET…
tr|A0A2Z5HQB1|		MSHRIEKVIKRDGTVQDFAPEKLNDWAAWACKDTDVSWSAVVMAALKNLPKGVVDSDTLQDVLIKAAEGLIKDNPAYDTVAKELRLAQMRKRLYDSFEPPSLRFFHDHMVRVGAWEDMSAWISDDQFDALNQVIDHDRDRLFTSGGLKQFFDKYSRRNIATGEIYETPQFAYMGMAMAMLSQPNWTILDAIDLYNAMSLHKINVPTPPLVGLRSSDRGFASCCLVDSTDTLDSIDTAEHIVFKMVAARAGIGYHLESRSIADPVRNGAFPHSGKLPYYRHIDRSVKANTQQTRGGSATVSYPYFDPEIIQLMQVKQQRATDENKIDKMDYSLSFNNLLLKRYLKNEDITLMSYFYAPEVHEAFYGEDEAKFEEIYAAAEKRVASLTKIDHEGKTIPAAP…
tr|A0A0E3X9R8|		MATYGKWIELNNEITQLDDNGKNKLYKDQEALDEYLKYIEDNTRKFNSEVERIRVLTKEGTYDKIFDNVPDTIIDEMTKLAYSFNFKFPSFMAGQKFYESYASKQYDENKKPIFVEDYEQHNVRVALYLFQNDYVKARELLVQLMEQTFQPSTPTYNNSGQANRGELSSCYLFVVDDSIESLNFVEDSVANASSNGGGVAIDLTRIRPKGAPVRNRPNSSKGVIAFAKAIEHKVSIYDQGGVRQGSGAVYLNIFHNDILDLLSSKKINASESVRLDKLSIGVTIPNKFMELVKEGKPFYTFDTYDINKVYGKYLDELNIDEWYDKLLDNDSIGKVKHDAREVMTDIAKTQLESGYPYVFYIDNANDNHPLKNLGKVKMSNLCTEISQLQEVSEIYPYSY…
tr|A0A1Y0T0R9|		MINTVIKFDGTREPWQAVKFSRWAEWAAQDLGIDWPTIMMDVVNDCPSTISSQELQLKAVRHINRGGTWNHYLMAGAMYAPYLHKHVHGAEIPTVQQQHRKMLAQNYMVKLNYNDAEYAAIQELIDHTRDHGYPQFRLDYIYKKYALQNRVTGKIYETPQFVYMRMAMALAEEQPVHRRLKDVKAWYDHFSKGRINAPSPNFINLGTPLNGYASCCIYTSDDTARSIGVGLHIAYTMTYMSAGIGTHLNTRSLGNEVRGGMIEHQGKLPYIRATKEMVSANLQNGRGGADTTSWNAYDPENEVLVGLQNPMSVDTKKIRGIDYSMGVTMHLAKLAQKKEKLFRFNIATAPDLYRAMYSDDPALFEELYAKYENDPLFVKDYFSAREIVLLALNEAYETG…
tr|R9TQR0|		MEKGMKEIHVIKREGERTPLNLDKIHVMVEHACNGLAGVSESQVEMNANLQFFDGIKTSDIQEILIRSANDLISLDAPNYQFVAARLLLFSLRKAVYNGHPDGHPPLKDHVEKCISRGVYDPSILEKYTDEEWEKMTSYMDHGRDYLFTYAGIRQVVDKYLVQDRSSGEVYETPQFMYMMIAATLFQDDDKFYRLEYVKKYYEAISKHKINIPTPVMAGVRTPLRQFASCVLVDVDDTLDSIFSSDMAIGYYVAQRAGIGINAGRVRGINTKIRGGEVQHTGVVPFLKKFESTVRCCTQNGIRGGSATVHFPIWHQEIEDIIVLKNNKGTEDNRVRKLDYSIQISKLFYERFIANGEISLFSPHDVPGLYDAFGTDAFDACYVDYESDQSVPRKTIGAQ…
tr|A0A0F6R698|		MIKTIKKSNGTVVSFDPERLNKWASWADKRGIIWSEVTMEAMKRVYEGCTTKEMHQAMIDVCVDKQTQEYSDMAGRLLLGIIYKEAFGGFTKVPTLITFVKNMERAGLWEKMDYSQEELEYLQGYIVHSKDISYGYAVLKQFRDKYGIRDIKTGRLFESPQFMFMGMAMKAFEKQPKHRRLQDVIKLYTYLSDLKINAPTPYLNGLRATKSGYASCCLIKANDTAESLGIAAKVAYDMTTKQAGIGMLMETRTIGDGIRQNTIEHMGKLPYYKLVRSSVEANKQKSRGGSANNFYTALDPQIEDLLRLKHPTTVPSKRINEMDYSFGTNDYFWQCVQYDTDWLLFSYKDAPKLYDMFYTASADEFAMAVGHAVHSGVKHRRVKAREIAKLFIQQRYATG…
tr|G1FHF0|		MQLINVIKSSGVSQSFDPQKIIKVLSWAAEGTSVDPYELYENIKSYLRDGMTTDDIQTIVIKAAANSISVEEPDYQYVAARCLMFALRKHVYGQYEPRSFIDHISYCVNEGKYDPELLSKYSAEEITFLESKIKHERDMEFTYSGAMQLKEKYLVKDKTTGQIYETPQFAFMTIGMALHQDEPVDRLKHVIRFYEAVSTRQISLPTPIMAGCRTPTRQFSSCVVIEAGDSLKSINKASASIVEYISKRAGIGINVGMIRAEGSKIGTGEVRHTGVIPFWKHFQTAVKSCSQGGIRGGAATAYYPIWHLEVENLLVLKNNKGVEENRIRHMDYGVQLNDLMMERFGKNDYITLFSPHEMGGELYYSYFKDQDRFRELYEAAEKDPNIRKKRIKARELFEL…
tr|A0A143FKY3|		MTVITKNRESYVQEKEFDGARFVDFVDSIIDETKDKEKLNSEELQEITDTVLSFVSAKKQVDASSLFTYLIREAQARVTTDNLELLNFTAAVFLRSMYKEASKLRGFNYKDGYGDYASHVVAMVERGKYSQVLLDAYTREELEEAGKLIKMEKDKMFSHSGLQTLKKTFLIHNDKGKLVELPQERFLTVALYLMHKEDKEKRMDFVREAYYVLSEHYVGLATPTLKNAGAPHGSLSSCHILTMDDTLESIFDVIKQIAKFSREGSGIGIFGGFLRARGSRIRGVKVTNNGILHPARLLSVLAEYVDQTGTRKAGVALYLPVWHADIMDFLELRLKTGTQEKRAHSITTGVTLPDEFMRRLRDGGVFTVFDPYEVKQKLGIDLNKQYDKKILKKGETPNP…
tr|A0A1B4XX00|		MKVTKRNGSTEEMKFDKIVKRISSMCKGLNEVIDPQKVALDIMNGLYDCVSTSEIDTYIAEVCATKATIHPDYLKLASNISISNLHKNTKKTFSSVVKDLYNYVNPKNGKHSPIVSKEILDVVTANSAKINAYIDYERDYGYDYIGFRTLERAYLLKIDGKIAERPQHMLMRVSLGIHGDDLENAFKTYDLMSNRKMTHATPTLFNSGTPRPQMSSCFLIDMKEDSIDGIYDTLKICAKISQYAGGIGLNTHKIRSTGSYIAGTNGYSNGLVPMLKVFNETARYVDQGGGKRKGSFAMYLEPWHADIMDFLDLKKNHGKEEMRARDLFYALWINDLFMEKVFADEYWYLMSPSDSKGLNKVHGEEFNELYNKYIEEGKYVAKIKARHLWEKILVSQIET…
tr|A0A1D8KL78|		MTNGHGIKVQKRDGAVEALNLDKIHKMVEEACEGLGGGVSASQVEMSSGLQFFDGIKTSDIQEILVRSASDLISLDNPNYQFVAARLLLFAVRKQVFGPDWVQGYPTVLDHAQKCVSTGVYDDSILRKYTQEEWNKIDSYMDHDRDMLFTYAGLRQVVDKYLVQDRSCGEMYETPQYMYMMIAATLFQNYPTETRLDYVRRYYNAISKHKINIPTPIMAGVRTPLRQFASCVLVDANDSLDSIFSSDMAIGRYVAQRAGIGINAGRIRGINSKIRGGEVQHTGVVPFLKKFESTVRCCTQNGIRGGSATVHFPIWHQEIEDIIVLKNNKGTEDNRVRKLDYSIQISKLFYERFIANGEISLFSPHDVPGLYDAFGTDAFDACYVDYESDQSIPRKTIGA…
tr|A0A2H4J2N6|		MKTMEEKKYNHIELNNEVTKRKDNGFFDLEKDQEALKVYLEEIHDKMISFDDEIERLHYLVDNNFYFNVFEKYSEAELIEITEYAKSIHFQFASYMSASKFYKDYALKTNDKTKFLEDYNQHVAIVALYLANGNVKQAKQFISAMVEQRYQPATPTFLNAGRARRGELVSCFLLEVDDSLNSINFIDSTAKQLSKIGGGVAINLSKLRARGEAIKGIKGVAKGVLPVAKALEGGFSYADQLGQRPGAGAVYLNIFHYDVEEFLDTKKVNADEDLRLSTISTGLIVPSKFFDLAKEGKDFYMFAPHTVKQEYGVTLDDIDLEKYYDDMVANPNIDKKKKDAREMLNMIAQTQLQSGYPYLMFKDNANKVHANSNIGQIKMSNLCTEIFQLQETSVINDYG…
tr|A0A2H4J164|		MRYYELNNEVMQRDANGTLQFDKDKEATRAYFLDYVNKNTVFFHSLREKLDYLIENDYYERELFDQYTFDEIKAVYKYAYAFKFRFPSFMAAYKFYEDYALRTNDKERILERYEDRVAVNALFFAKGDGAKALEYVDSIMFDYQPATPTFMNIGRKRRGELVSCFQTEVGDSLNDINMAESTAKQLSKMGGGVSLNLSNLRAKGEAIKDIANVGKGVVGVMKMLDHGFRYANQLGQRNGSGAVYLNVFHADIFDFLETKKISADEDVRAKTLNIGVVIPDKFMQLARDNKPMYLFYPHTIYQAYGKRFADINITEMYDELVANPKVRKDKISARLLQEKISALKFESGYPYEMYEDRVNDAHPLSGKVKMSNLCTEILQQTTQSTFHDYEERDKDEIGL…
tr|A0A140G5T4|		MTQYLSKSIRYVTKTNGKKEEFNPEKLRKWSEFAAGKLNWSEIELEAVKRCYDGVPTRDLHKAMIAACIDKKDQAYSDMAGRLLLGMIYKQAHGGYHNIPSLLDFYNMSVSKGYWGKMDYTEEEIIEIGKIVNHDKNLTYGYSVLRQMVDKYLVKDAINDVVFESPQFLFIGVAMKVMEIQPKDRRVEDIKRLYTYVSDLKINLPSPYLTTLRTKIKGSASCCLFRADDTAESLAIANYLAHEYTLNNAGIGVNLQTRATGQGVKNNRIVHGGLLPYLKWMETSVGASKQASRGGSATVTFTILEPDFEDLVRLKNPTTVSEKRVDKLDYSIVVNNAFLRRAAKGKDWMLVSYDEAPELYEALYKSEEEFEEVYEKVSRKRIKKKFVKARDLLAEIITQ…
tr|A0A1D7SV77|		MKEIQVIKRDGVSEPLNLDKIHVMVEHACNGLAGVSESQVEMNANLQFFDGIKTSDIQEILIRSANDLISLDAPNYQFVAARLLLFSLRKAVYNGHPNGHPPLREHVERCVSRSVYDASILSKYTDEEWKKLNSFMDHDRDYLFTYAGVRQVVDKYLVQDRSSGEVYETPQFMYMMIAATLFQDDDKFYRLEYVKKYYDAISKHRINIPTPVMAGVRTPLRQFASCVLVDVDDTLDSIFSSDMAIGYYVAQRAGIGINAGRIRGINTKIRGGEVQHTGVVPFLKKFESTVRCCTQNGIRGGSATVHFPIWHQEIEDIIVLKNNKGTEDNRVRKLDYSIQLSKLFYERFIANGEISLFSPHDVPGLYDAFGTDSFDDLYVRYESDEFTPRKTIGAQELFL…
tr|V5XWQ1|		MATYGKWIELNNEITQLDDNGKNKLYKDQEALDEYLKYIEDNTRKFNSEVERIRVLTKEGTYDKIFDKVPDTIIDEMTKLAYSFNFKFPSFMAGQKFYESYASKQYDENKKPIFVEDYEQHNVRVALYLFQNDYVKARELLVQLMEQTFQPSTPTYNNSGQANRGELSSCYLFVVDDSIESLNFVEDSVANASSNGGGVAIDLTRIRPKGAPVRNRPNSSKGVIAFAKAIEHKVSIYDQGGVRQGSGAVYLNIFHNDILDLLSSKKINASESVRLDKLSIGVTIPNKFMELVKEGKPFYTFDTYDINKVYGKYLDELNIDEWYDKLLDNDSIGKVKHDAREVMTDIAKTQLESGYPYVFYIDNANDNHPLKNLGKVKMSNLCTEISQLQEVSEIYPYSY…
tr|A0A0B6VP05|		MQVVKSSGIATLFEPHKIIQVLDWATKNTNIDPYDLYERVKPYLQDGMSTRDIQIAIIKVAANAISVQEPDFQYVASNLAMFALRKDVYGQFEPPSFIDHISSVVNAGLYDKEILQKWSAEEIAYLESRIDHDRDFELTYAGTMQLKEKYLVKNRSNGKVYETPQFAFMLIGMCLHQDEPVDRIKHAVRFYDAVSKRQISLPTPIMAGVRTPTRQFSSCVVIEGGDSLDSINTTNASIIKYISKRAGIGVNAGMIRAEGSKIGHGEVKHTGVIPFWKTIQASVKSCSQGGVRGGAATLYYPIWHLEVENLLVLKNNKGVDENRIRHLDYGVQINDLMLERLIKNDYITLFSPEVCGGLLYEDYFKDPEAFRNLYQTLERDPTVRKKRIKALELFETFFT…
tr|A0A1X9SHZ7|		MTVTKIETKESVTPEYFMLNNQLNIVKDGKIQLNADREAVHSYFIDYVNPHTVYFGDLREKLDYLVKHKYIKGEVLDKYTFKFIKKLFKTLYNKKFRFTTFMGAYKFYTQYAMHTTDGKSILERYEDRIAFNALVMADGDEQLALNIANEMISQTYQPATPTFSNAGKLRGGNAVSCFLLNIEDNMTSIGRSVNSVLQLSKMGGGVGINLTDIRPSGDPIKGIENMADGVVPIMKLYEDSFSYANQLG
tr|A0A345APT1|		MAKNYGKWIELNNEITQLDEYGKNKLYKDKEALKEYEDYVKSNTREFDNEVDRVRVLTKEGSYDKVLDNVPDTIIKEMTELAYSFNFKFQSFMACQKFYESYAVVQYDKDDNVVFVEDYEQHNVRVALYLFQDDYAKARDMLIQLMEQTLQPATPTYLHSGKGNRGELSSCYIFVVDDTIESINFVANSVRNASKNSGGVSVEASRIRPKGATVQGNPNASQGVIPFAKNIEQGVSHFNQAGMRQGSAVVYLNVFHQDIEDFLSSKKINASEKVRLDTLSLGVTIPNKFMELVKDDRPLYTFDTSNLYEVTGKHLDEIDFNEEYENLIKNDNIKKKKLNARDLMTDIAKTQLESGYPYVFYIDNANDNHPLKGIGKVRASNLCTEIAQLQEVSDIHPYM…
tr|A0A2Z6FZU2|		MNTYIELNNQLNIPNNGKIQLDKDKEAVRAFFLEHVNKNTVFFYSLEEKISYLIREGYIDKTVITDKYSMEFIKKLFKFIYSKKFRFDTFMGAYRFYKQYAMKTDDGERYLERYEDRVAFNALTMGDGDEELAMKIADELINRRYQPATPTFLNAGRLRRGEYVSCFLIQVEDSMSSIGRTLNSALQLSKLGGGVG
tr|A0A0F6R8B7|		MQLINVIKSSGVSQSFDPQKIIKVLSWAAEGTSVDPYELYENIKSYLRDGMTTDDIQTIVIKAAANSISVEEPDYQYVAARCLMFALRKHVYGQYEPRSFIDHISYCVNEGKYDPELLSKYSAEEITFLESKIKHERDMEFTYSGAMQLKEKYLVKDKTTGQIYETPQFAFMTIGMALHQDEPVDRLKHVIRFYEAVSTRQISLPTPIMAGCRTPTRQFSSCVVIEAGDSLKSINKASASIVEYISKRAGIGINVGMIRAEGSKIGMGEVRHTGVIPFWKHFQTAVKSCSQGGIRGGAATAYYPIWHLEVENLLVLKNNKGVEENRIRHMDYGVQLNDLMMERFGKNDYITLFSPHEMGGELYYSYFKDQDRFRELYEAAEKDPNIRKKRIKARELFEL…
tr|A0A2Z4QCS2|		MIRFVTKSNGKTEEFNPEKLRKWSEFAAGKLNWSEIELEAVKRCYDGVSTRDLHKAMIAACIDKKTQAYSDMAGRLLLGMIYKQAHGGYHSIPSLNTFYHDMVERGHWAKMDYTDEEIKEIGKIVKHNKNLTYGYSVLRQMVDKYLIRDAVNDVVHESPQFLFIGIAMKVMEIQPKERRIEDIKKLYTYVSDLKINLPSPYLTTLRTPIKGSASCCLFRADDTAESLAIANYLAHEYTLNNAGIGVNLQTRATGQGVKNNRIIHGGLLPYLKWMEDSVGASKQASRGGSATVTFTILEPDFDDLIRLKNPTTPIDKRVDKLDYSIVVNRSFLRRAAKNEDWMLVSCDDAPELYEALYKSEEEFDAVYDKVSRRRIKKKFVKARDLLTEIIVQRAETGRI…
tr|A0A2K8HML4|		MTQNKVEYYLNPENYKKETAMDFRITKVIKRDGTVEDFAPEKLNGWAVYGCKTVDVSWSAITMSAQKTLPKGVVDSDTLMDALIKAAEGLIKDNPAYDVPAKELRLAQMRKRLYDSFEPPSLRFFHDHMVRVGAWEDMSAWISDDQFDALNQVIDHDRDRLFTSGGLKQFFDKYSRRNIATGEIYETPQFAYMGMAMAMLSQPNWTILDAIDLYNAMSLHKINVPTPPLVGLRSSDRGFASCCLVDSTDTLDSIDTAEHIVFKMVAARAGIGYHLESRSIADPVRNGAFPHSGKLPYYRHIDRSVKANTQQTRGGSATVSYPYFDPEIIQLMQVKQQRATDENKIDKMDYSLSFNNLLLKRYLKNEDITLMSYFYAPEVHEAFYGEDEAKFEEIYVAAE…
tr|A0A345AWP7|		MEKGMISPRTPKPINVTKREGEKTPLDLNKVHKMVELACEGLAGVSESAVEINSGLQFFDGIKTADIQEILIRSANDLISLDHPNYQYVAARLLLFGLRKAVYNGHPDGHPPLLEHVKKCIDKGVYDSSIVSKYTEEEWEKLNSYIDHDRDYLFTYAGIRQVVDKYLVQDRSSGEVYETPQFMYMMVAITLFQDDDKFYRLEYVRKYYDAISKHRLNIPTPIMGGVRTPLRQFASCVLVDVDDTLDSIFSSDMAIGKYVAQRAGIGINAGRIRGINSKIRSGEVQHTGVVPFLKKFESTVRCCTQNGIRGGSATVHFPIWHQEIEDIIVLKNNKGTEDNRVRKLDYSIQISQLFYQRFIDDRSISLFSPHDVPGLYEAFGTPEFDDLYVEYENDRAIPR…
tr|E3SPQ6|		MEKGMTINVEKRDGSIEPLNLEKMHKMVEEACEGLSGVSASQVEMNSGIQFYDGISTDNIQEILIRSASDLISLDNPNYQYVASRLLMFSLRKQVFNKSVWQDGMPTPYDVALYNVTVNKVYDEELLDKYSDEDWAKLNNYIDHGRDYLFSYAGLRQVVDKYLVQDRSSNEVFETPQYMYLFIAMTLFADYPATQRLDYVRRYYNAISKHKINIPTPIMAGVRTPLRQFASCVLIDSDDTLDSIFSSDMAIGKYVAQRAGIGINAGRIRGVNSKIRGGEVAHTGVVPFLKKFESTVRCCTQNGIRGGSATVHFPIWHQEIEDIIVLKNNKGTEDNRVRKLDYSIQISKLFYERFIKNEDITLFSPHDVPGLYDDFGTDAFDARYVDYESDQSIPRKTIG…
tr|J9SIQ1|		MEIEMLPVKSLTELDDININVVKRNGTVEKYSPDKMYNFLLKVCDNKELYAMNILSKSKIKLRDNIKIQDLYDEILSTTVNEISMLYPMYERFAAKLYIIKYRKNMGDEISLGNVLRLGLSSGIYSSDFVNSFSENEIQELDKYIDNNRDYLFQNYKAISMFYTKYCLNRTKTIKLETPQITYMRVAMFICMNENNRVEKIKRIYDLISTHKFTYATPIMLNSGINKGQLSSCVLAKMGDDSHSILATNDNLAIYSKNKGGTACDISALRATGSIIDGVGVSSGPIPFIKLLDSTISAWNQGSTRKGSCCVYYPTWHMDVQNLIMLKDNGGTESTRARNLQYAIKIDDVFVKRWYNNENYTLFDPKDTQKLLYSFGDDFEKYYLEYEQKSNIRKKSINA…
tr|A0A0K1LPA5|		MITTIRKSDGTLVPFEPERLNKWASWADKRGIIWSEVVMEAMKRVYEGCTTKEMHQAMIDVCIDKQTQEYSDMAGRLLLGIIYKEAFGGFTKVPQLLPFVMKMEQMGLWEHMDYTPEEIDYLQGHIIHSKDISYGYAVLKQFRDKYGIRDIKSGKLFESPQFMFMGMAMKAFERQPKQRRLEDVIKLYTYLSDLKINAPTPYLNGLRATKSGYASCCLIKANDTAESLGIATKVAYDMTTKQAGIGMLMETRTIGDGIRQNTIEHMGKLPYYKLVRAAVEANKQKSRGGSANNFFTALDPQIEDLLRLKHPTTVPAKRINEMDYSFGANDYFWQCVQYDTDWLLFSYKDAPRLYDMFYTASADEFAMAVGHAVHTGVKHKRVKAREVAKLFIQQRYATG…
tr|A0A143FLS4|		MTLITKDRGTYTQEIRFVRERFNYFVDSILEETNNKEAIEASDIEEIKNAVISMVEAKKEVEADKLFTFLIRETQSRIKLSNLPLANFASAVYLRQLYKQASKLRGFDYKEGYGDYASHVTAMVERGKYSEVLLDIYTREELQEAGKLINKDSDRKFSYSGLQTLTKTYLAKNDKGLVMELPQERFLTVALYLMSIEKKKDRMKYVKKAYWALLNHYIGLATPTLKNAGAPHGSLSSCHILTMDDTIDSIFDVAKQVAIFSKNGSGIGVFAGFLRARGSRIRGVKVQNNGVIHPARLLSVLAEYVDQTGTRKAGVSIYLPVWHADIKDFLELRLKTGSQEKRAHSVTTAVTIPDEFMRRLHNKELFTIFDPTEVKKKLGVDLNMQYDKKRLQDGEEPNE…
tr|S4U6X3|		MTVIVKDNGSRKLPFEEDRLNRYLDNIKKEFPKLNIESYRKKAIHYILSKDEYSVDEMVDYLIREAESRVDVTTPEWEFFAARLYLQRLYKKASKNRFYDAIMKYGSYVGLHESLAQRGIYSVDILEKYSREELMEAETFIDSSKDLLFTYNGLYLLATRYLATDEDKKVFELPQERWLTIALFLMQDEKENRMKLVEEAYWALSNLYMTVATPTLANAGKVGGQLSSCFIDTVDDSLQGIYDSNTDVARVSKQGGGVGVYIGNVRSSGAPIRGVLGASGGTVPWIKQLNNTAVSVDQLGARKGAITVTLDVFHKDIEAFLDLRLNNGDQRLRAHDIFTSVSIPDLFMEAVENRGEWYLFDPYEVKQKKGWYLQDYYDKEKGSGLFREKYEELIQDGTI…
tr|A0A1X9SJ72|		MATYGKWIELNNEITQLDDNGKNKLYKDQEALDEYLKYIEDNTRKFNNEVERIRVLTKEGTYDKIFDKVPDTIIDEMTKLAYSFNFKFPSFMAGQKFYESYASKQYDENKKPIFVEDYEQHNVRVALYLFQNDYVKARELLVQLMEQTFQPSTPTYNNSGQANRGELSSCYLFVVDDSIESLNFVEDSVANASSNGGGVAIDLTRIRPKGAPVRNRPNSSKGVIAFAKAIEHKVSIYDQGGVRQGSGAVYLNIFHNDILDLLSSKKINASESVRLDKLSIGVTIPNKFMELVKEGKPFYTFDTYDINKVYGKYLDELNIDEWYEELLNNDKIGKVKHDAREVMTDIAKTQLESGYPYVFYIDNANDNHPLKNLGKVKMSNLCTEISQLQEVSEIYPYSY…
tr|A0A2S0CSQ4|		MSIGITDIIRKGAALVTIITKDRGSYIQEKPFEPQRFYNFIQELLEETSNKEKIDKQIIEDIFKEVLDFILSKEKVEAVRLFDYIIRETNSRITAKTPELTYFSAAVYRRYLYKQASKLRGFDYKKGYGDYYTFVREQVEAGTYSEKLLEAYSEDELKEIGNIIDKEKDKLFSYSGLQSLAATYLVKNEDKEVVELPQERFLTALIYMLKDKPKEKRLTLIKVSYGVISNHLIGLATPTLKNAGTPHGSLSSCHILTMDDDLKSIFRVIEQAARFSQNGSGLGIYLGFLRAGGSWIRGIKGAATGAIHPSRLLSTTAEYVNQTGTRKAGIAVYLPVWHADIFGFLELRLKTGSQEKRAHSIKTAVTIPDEFMRRLRDKKVFTIFDPYEVKKKLGIDLNR…
tr|A0A060ACU8|		MTSINVVKNSGATEKFDAEKANRVVEWACEGLDVCASEILMKAQIQMFDGVTTKAIHETLIKAASDLISVQNPDYQYAAARLLLFKIRKEAYGDFKPVSLLFQIAKQVDNGKYDRHLLDDYTSEEINYLDGCIRHDRDFDYTYAAMRQYEDKYLVKNRVTGEIYESPQMALMLIAMGLLSQEDKKTRLERIVDLYENVSLMKVSLPTPIMAGVRTPTRQFSSCVLIESGDNIDQIFNANMAQGKYAAQRAGIGLNFGMIRGQDAEIRAGEVKHAGTVPIVRMYQESLGWTSQGGVRKASANYFYPMWHWDFESLIVLKNNRGTESTRARHVDYGLQLNKMLYSRLQQGKNITLFHPNVAKGKLYEYFFSNQEKFQQLYEELEADPSVAKKTISAADAFS…
tr|A0A2K9VBL3|		MQLINVIKSSGVSQSFDPQKIIKVLSWAAEGTSVDPYELYENIKSYLRDGMTTDDIQTIVIKAAANSISVEEPDYQYVAARCLMFALRKHVYGQYEPRSFIDHISYCVNEGKYDPELLSKYSAEEITFLESKIKHERDMEFTYSGAMQLKEKYLVKDKTTGQIYETPQFAFMTIGMALHQDEPVDRLKHVIRFYEAVSTRQISLPTPIMAGCRTPTRQFSSCVVIEAGDSLKSINKASASIVEYISKRAGIGINVGMIRAEGSKIGTGEVRHTGVIPFWKHFQTAVKSCSQGGIRGGAATAYYPIWHLEVENLLVLKNNKGVEENRIRHMDYGVQLNDLMMERFGKNDYITLFSPHEMGGELYYSYFKDQDRFRELYEAAEKDPNIRKKRIKARELFEL…
tr|A0A2P1CKS3|		MAGRVLIGQIYKEAFGGFTKIPSLPSFYNDMVEKGYWEDMGYSFTELNTLDAVIDHSKDLGYGYAVLKQFRDKYGIKDTLKDTLFESPQMMFMGIAMAVMKNMPKERRINDVVKLYTYLSDLKINAPTPYLNGLRTGKTGYASCCVIKADDTAKSIGVAREVAYTMTVNQAGIGYYLSSRSAGDGVRGNTIKHMGKIPYYRGIDAGVKENRQQSRGGSATVSFLALDPQIDELIRLRNPMTVASKRINTMDYSIGINRSFINRVAKNLDWMLVSYKHAPQLHEGIFTMSMEEFDAEVDRIAKDDSIPKTWIRARDLAVELITQRTEVGRLYVYWTDEMNRHTPFKDVIYSSNLCAEIALPTKGYSDMRNIFKYDADDGEVALCFLSSLVAGRVTPEEYE…
tr|A0A059T913|		MTVIVKDNGSRKLPFEEDRLNRYLDNIKKEFPKLNIESYRKKAIHYILSKDEYSVDKMVDYLIREAESRVDVTTPEWEFFAARLYLQRLYKKASKNRFYDAIMKYGSYVGLHESLAQRGIYSVDILEKYSREELMEAETFIDSSKDLLFTYNGLYLLATRYLATDEDKKVFELPQERWLTIALFLMQDEKENRMKLVEEAYWALSNLYMTVATPTLANAGKVGGQLSSCFIDTVDDSLQGIYDSNTDVARVSKQGGGVGVYIGNVRSSGAPIRGVLGASGGTVPWIKQLNNTAVSVDQLGARKGAITVTLDVFHKDIEAFLDLRLNNGDQRLRAHDIFTSVSIPDLFMEAVENRGEWYLFDPYEVKQKKGWYLQDYYDKEKGSGLFREKYEELIQDGTI…
tr|V5UV35|		MKEVHVIKRDGESEILNLDKIHVMVEHACNGLAGVSESQVEMNANLQFFDGIKTSDIQEILIRSANDLISLDAPNYQFVAARLLLFSLRKADYNGHPNGHPPLLEHVEKCISLGVYDSSIRSKYDDEEWEKLSSFMDHDRDYLFTYAGVRQVVDKYLVQDRSTGEIYETPQYMYMMVAATLFQDDDKFYRLEYVKKYYDAISKHRLNIPTPIMAGVRTPLRQFASCVLVDVDDTLDSIFSSDMAIGQYVAQRAGIGINAGRIRGINSKIRGGEVQHTGVVPFLKKFESTVRCCTQNGIRGGSATVHFPIWHQEIEDILVLKNNKGTEDNRVRKLDYSIQISKLFYERFINNEEVSLFSPHDVPGLYDAFGTDSFDDCYVGYESDESIPRKTIGAQELFL…
tr|A0A097J954|		MQLINVIKSSGVSQSFDPQKIIKVLSWAAEGTSVDPYELYENIKSYLRDGMTTDDIQTIVIKAAANSISVEEPDYQYVAARCLMFALRKHVYGQYEPRSFIDHISYCVNEGKYDPELLSKYSAEEITFLESKIKHERDMEFTYSGAMQLKEKYLVKDKTTGQIYETPQFAFMTIGMALHQDEPADRLKHVIRFYEAVSTRQISLPTPIMAGCRTPTRQFSSCVVIEAGDSLKSINKASASIVEYISKRAGIGINVGMIRAEGSKIGMGEVRHTGVIPFWKHFQTAVKSCSQGGIRGGAATAYYPIWHLEVENLLVLKNNKGVEENRIRHMDYGVQLNDLMMERFGKNDYITLFSPHEMGGELYYSYFKDQDRFRELYEAAEKDPNIRKKRIKARELFEL…
tr|A0A2C9CYU0|		MINVTKRNSAKEALDLDKIHQILFFACEGLTGVSVSEIEMRSQLQFYEGISTKTIHDILIKAASELISEDTPNYQYVAGRLITYSLRKQVYGTYEPIEFLTHIKKLVNIGKYDDEILVKYSSQELEDLGHYIKHKRDNKFTFVAMKQWEGKYLVQNRADKKTKASAQIYETPQMAYMMIAATIFMEYTENRIQYVKKFYDAISNFDISLPTPIMAGLRTKTRQFSSCVVLNVGDSLDSIGSSNLAILKYISKKAGLGINYGRIRAEGTEIRGGDAVHTGLIPFLSAVAKTVKSCSQGGVRGGAATVHFPLWHLEFEDLVVLKNNKGTETSRVRQLDYCFQLNKTFYQRLIDRKNITFFSPSDVPGLYEAFCADQKEFERLYVKYENDSSIRKKTLPALE…
tr|A0A345AV56|		MKVIKSSGIAQEFDQAKIIQVLEWSCEGTQINPYELYERCQPFFKDGMTTSEIQRAIVKVAADSIQIEESDYQYVASNLAMFGLRKEVYGQFDPPHLYEHVVSKIDSGVYDQELLSKYSRVEYEQLNAMIDHDRDFNFTYAGTMQMKDKYLVKDRSSGKIYETPQFVYMLIGMCLHQEEKPSVRLQYIKDFYDAASLKQISLPTPILAGVRTPTRQFSSCVLIETGDSLDSITESTSAIVKYVSKRAGIGIGGGAIRAEGSKIGPGEVKHTGVTPFWKLKNAAVHSCSQGGIRKGSATAYWPIWHLECENLMVLKNNKGIEENRIRHMDYGIQINNLMIERYLLNDYVTLFSPDILDGKLYDAYFRDEELFRELYENLEKDPSVRKKRIKASELFMGLF…
tr|A0A2Z3EAC2|		MTNYIELNNEITRVPEGKFYDLEKDHLAVAEYQKEIDANSRVFSSPVERMHQLIEENFYDPELLKQYTDAQIDELYKLAYSIPFQFNSFMAISKFYKDYALMSNDQKTYLENYQDKAVVVSMSLGKGDMDKARRFTEQIMKQNYQPATPTYLNSGRARRGELVSCFLLQVDDSLNAIGHTENVAMQLSKLGGGVAINLSKLRARGEAIKDVENAASGVVPVMKLLEDAFAYANQLGQRKGAGAAYLNIFHWDVVEFLDTKKINADEKSRIQSLSIGLITPRIFWELNERNEPLYVFAPLSVRREYGVHLDDMDLDEMYYELVNNPNVKKKEIMSTRAMVNKIAMIQLESGYPYIMFKSNANDMHTLKDAGEVKMSNLCTEIFQLQELSFIDDYKGEDII…
tr|A0A141HSG9|		MIKDYLKLNKEIMKKGEDGFWQLGKDLEARDLFEEEVNSKLIKFETTEDRFNFLINKGYYYNVYNEYTLDQIEELEKIIYGHKFTFQSFMAVSKFYKSYALRTGDKKYYLERYQDRIIIVSLFIAEGDFDFAKELAISMIEQRVQPATPTFLNAGRAKRGELVSCFLDEVDDSLNSINHIFSQSTQLSKIGGGVSINLSNLRMLNDPIDGEDNAAKGVVPVARLLDSAFNYADQKGQREGAGAGYLHIFHGDVIRFLDSKKINADDSSRVRKLSIGLVIPDIFMELAKNNEDLYLFSPYEIEKEYGIKMSDVDFDKEYRNMVANENLKKIKSPLNARKLLTHVTKVQKESGYPYLMFESTANKNHALKNIGKVKFSNLCTEVMQLSSVSEITDYGEEDV…
tr|S4US93|		MITKVIKSNGCEVAFDPERLNKAAIFGDDGNGNWSHIALDAYKRLYDGCTTKEVNQAIIDSCVSRKDEAHSRMAGRVLIGQIYKEAFGGFTKIPSLPSFYNTMVEKGYWEDMGYSFTELNTLDAVIDHSKDLGYGYAVLKQFRDKYGIKDTLKDTLFESPQMMFMGIAMAVMKNMPKERRINDVVKLYTYLSDLKINAPTPYLNGLRTGKTGYASCCVIKADDTAKSIGVAREVAYTMTVNQAGIGYYLSSRSAGDGVRGNTIKHMGKIPYYRGIDAGVKENRQQSRGGSATVSFLALDPQIDELIRLRNPMTVASKRINTMDYSIGINRSFINRVAKNLDWMLVSYKHAPQLHEGIFTMSMEEFDAEVDRIAKDDSIPKTWIRARDLAVELITQRTEV…
tr|A0A193H2F0|		MQLINVIKSSGVSQSFDPQKIIKVLSWAAEGTSVDPYELYENIKSYLRDGMTTDDIQTIVIKAAANSISVEEPDYQYVAARCLMFALRKHVYGQYEPRSFIDHISYCVNAGKYDPELLSKYSAEEITFLESKIKHERDMEFTYSGAMQLKEKYLVKDKTTGQIYETPQFAFMTIGMALHQDEPVDRLKHVIRFYEAVSTRQISLPTPIMAGCRTPTRQFSSCVVIEAGDSLKSINKASASIVEYISKRAGIGINVGMIRAEGSKIGMGEVRHTGVIPFWKHFQTAVKSCSQGGIRGGAATAYYPIWHLEVENLLVLKNNKGVEENRIRHMDYGVQLNDLMMERFGKNDYITLFSPHEMGGELYYSYFKDQDRFRELYEAAEKDPNIRKKRIKARELFEL…
tr|A0A0B7MJG3|		MIKNVVKSSGLTVPFEKEKVMKILEAAAEGHNVDPYELFDMVEPLLTEGMSTNDIQKVLIKVAADNITVETPDYQYVASNLAMFALRKSVYGQFQPIDFYSHIERNIATGKYDREILQKYSREEVEYLEKFIDHKLDFKMTYAGAMQLKEKYLVQDRSTKKIIETPQFAYMLIGMCLHQEETENRLEHVIDFYNAVSNKQISLPTPIMAGVRTPTRQFSSCVVIESDDSLQGINETANAIIKYISKRAGIGINAGMIRAEGSKIGHGEVRHTGVIPFWKHFQTAVKSCSQGGIRGGAATLYYPMWHLEFESLIVLKNNKGVEDNRIRHLDYGVQINNLMVERFLKRDYITLFSPDVAGGLLWDLYFRDEEGFRQLYEKLEKDPSVRKTRVKAEDLFLAV…
tr|A0A0K0QT88|		MSEIKTVIKSSGVSQPFEKEKLFKVLNWASVGKNIDVNAFLESVVDLLRDGMTTKQIQGVAIKYAADRISVKEPDWQYVAANLEMFALRKTVYGQFDPIPFYEHITKLVNAGKYDKEILTKWTIADIKYFEENIKHDKDFEFSYAGVQQLIGKYLVQDRTNGDIFETPQYAFMLIAMCLHQDELRTPYTFNHVVDFYNAISDRKLSLPTPIMAGVRTPTRQFSSCVVIESGDSLGSLNAVTSAIVKYISQRAGIGVNAGHIRAMGSKIRGGEAVHTGVIPFWKHIQTAVKSCSQGGVRGGAATLYYPIWHLEVENLLVLKNNKGVENNRIRHLDYGVQLNDLMYKRLINNDYITLFSPDVANDRLYDAFYQADQTEFEELYTSLEKDPTVRKKRIKAAD…
tr|Q5QC62|		MQVQKSSGVSQDFDAQKIIKVLTWGCEGTQIDPYELYEEIKTHLRDGMTTKDIQNLTVKVAANLISVEEPDYQYVAAKQLMFALRKEVYGQFEPRSFIDHISYCVNEGKYDPELLSRYSAEEITFLESHIKHERDFELTYAGAMQLKEKYLVKDKTTGKIYETPQFAIMCIGMALHQDEPGNRLAHIIRFYDAVSTRQVSLPTPIMAGARTPTRQFSSCVVIEAGDSLKSINKTANSIIEYISKRAGIGINVGMIRAEGSRIGMGEVKHTGVIPFWKHFQTAVKSCSQGGIRGGAATAYYPIWHLEVENLLVLKNNKGVDENRIRHMDYGIQLNDLMMERFGKNDYITLFSPHEMGGELYYSYFEDQERFRELYEAAEKDSSIRKKRIKARDLFELFMT…
tr|A0A2H4J5P7|		MAKNYGKWIELNNEITQLDEYGKNKLYKDKEALKEYEDYVKSNTREFDNEVDRVRVLTKEGSYDKVLDNVPDTIIKEMTELAYSFNFKFQSFMACQKFYESYAVVQYDKDDNVVFVEDYEQHNVRVALYLFQDDYAKARDMLIQLMEQTLQPATPTYLHSGKGNRGELSSCYIFVVDDTIESINFVANSVRNASKNSGGVSVEASRIRPKGATVQGNPNASQGVIPFAKNIEQGVSHFNQAGMRQGSAVVYLNVFHQDIEDFLSSKKINASEKVRLDTLSLGVIIPNKFMELVKDDRPLYTFDTSNLYEVTGKHLDEIDFNEEYENLIKNDNIKKKKLNARDLMTDIAKTQLESGYPYVFYIDNANDNHPLKGIGKVRASNLCK
tr|A0A143FLI7|		MDTLKQTEKKVTVITKNRGTYIQSKEFDEQRFVKFVDSIIEVTKDLEKIDSAELQEITDAVISFIKAKKTVEADRLFSYLIRETQSRVTKENLPLLNFVAAVDLRAKYKGVSKLRGFDYREGYGDYASHVLAMVERGLYDSSLLEDYTRDELEEAGAMIDPSKDVNFSYAGLSALKETYLVHNKDKNLVELPQERLLTSVLYLMRLEPKEKRMERILQGYLALANHLIGQATPTLKNSGRPHGSLSSCHIVTMDDDLDNIFDVLKQVALFSKNGSGLGVYGGFLRARGSRIRGVKVANNGIIHPAGMLSRLAEYVDQTGTRKAGIALYLPIWHADVMEFLELRLKTGTQEKRAQSITTGLCIPDEFMRRLDKVQPVTLFDPREVRQRLGVDLNLQYDKK…
tr|A0A291LFZ8|		MISKVVKSSGITEEFSKDKILKVIEFACENTEADPQAILDAAMSSITDGMNTKDIQKQVIKAATNMISVEEPDYQYVAGRLTMYTLRKDVYGQFDPISLYDHISKLVDLGFYDKDLLKQYSPADIEYLNLHIDHSRDMNFTYAGAMQLKEKYLVRNRVTKEMYETPQFLYMGIAMALHQSEKENRLQHVINYYNAASLFKISIPTPILGGARTPTRQFSSCVKIESGDSLKSINDTSASIISYISQRAGIGINAGAIRAEGSPIRNGEATHTGVIPFYKHFHTAVKSCSQGALRGGSATLNYPMWHLEVEKLLVLKNNKGTDETRIRGLDYSVHINKLFLERLRDDGYITLFSPDVDCGRLYEDFYDADDTKFRKRYASLEMNHVIRKKRIKASELFTA…
tr|A0A291LDF0|		MQLINVIKSSGVSQSFDPQKIIKVLSWAAEGTSVDPYELYENIKSYLRDGMTTDDIQTIVIKAAANSISVEEPDYQYVAARCLMFALRKHVYGQYEPRSFIDHISYCVNAGKYDPELLSKYSAEEITFLESKIKHERDMEFTYSGAMQLKEKYLVKDKTTGQIYETPQFAFMTIGMALHQDEPVDRLKHVIRFYEAVSTRQISLPTPIMAGCRTPTRQFSSCVVIEAGDSLKSINKASASIVEYISKRAGIGINVGMIRAEGSKIGMGEVRHTGVIPFWKHFQTAVKSCSQGGIRGGAATAYYPIWHLEVENLLVLKNNKGVEENRIRHMDYGVQLNDLMMERFGKNDYITLFSPHEMGGELYYSYFKDQDRFRELYEAAEKDPNIRKKRIKARELFEL…
tr|A0A0A7HE64|		MQVQKSSGVSQDFDGQKIIKVLSWSCEGTNIDPYELYETIKPHLRDGMTTRDIQTVIIKVSAGLISVEEPDYQYVAAKATMFALRKDVYGQFEPRSFIDQISYCVNEGKYDPELLSSYSAEEITYLESRIKHERDFDLTYAGAMQLKEKYLVKDKTTGKIYETPQFAIMAIGMALHQDEPTDRLKHVCRFYDAVSTRQVSLPTPIMAGARTPTRQFSSCVVIEAADSLKSINKTANSIIEYISKRAGIGINVGMIRAEGSKIGMGEVRHTGVIPFWKHFQTAVKSCSQGGIRGGAATAYYPLWHLEVENLLVLKNNKGVEENRIRHMDYGVQLNNLMMERLAKNDYITLFSPHEAGGELYYSYFDNPDKFRELYEALEKDPTVRKKRIKAKDLFELFMT…
tr|A0A385F1U3|		MITKVIKSNGCEVAFDPERLNKAAIFGDDGNGNWSHIALDAYKRLYDGCTTKEVNQAIIDSCVSRKDEAHSRMAGRVLIGQIYKEAFGGFTKIPSLPSFYNTMVEKGYWEDMGYSFTELNTLGAVIDHSKDLGYGYAVLKQFRDKYGIKDTLKDTLFESPQMMFMGIAMAVMKNMPKERRIDDVVKLYNYLSDLKINAPTPYLNGLRTGKTGYASCCVIKADDTAKSIGVAREVAYTMTVNQAGIGYYLSSRSAGDGVRGNTIKHMGKIPYYRGIDAGVKENRQQSRGGSATVSFLALDPQIDELIRLRNPMTVASKRINTMDYSIGINRSFINRVAKNLDWILVSYKHAPQLHEGIFTMSMEEFDAEVDRIAKDDSIPKTWIRARDLAVELITQRTEV…
tr|A0A385IU63|		MINIIKRDGSSVPFDIEKLHTVIERACDGLEGVSVSEVEAASKIQFTDNMKTERIQDIIIQAAATLISVDKPNYQYVAARLKSYDLRKVVYGQYKPPHLLDIFAKNTKLGVYDREFLELYSKEEFEELNTVINHKRDKNFTWAAMGQLTQKYLLRDRSSDSKVYYETPQVMYMAIAMALFSAWDKESRLTMVKKFYEYASTGKFSLPTPIMSGVRTPTRQFSSCVLIKTGDTLDSINATAKSIVDYVSKRAGIGFDVGAIRGIGSPIRKGEMVHTGLVPFIKYLTGALKSCSQGGIRGGSATCYVPIWHYQFDDVVVLKNNRGLEENRERRIDYGIQINRVMFERLVNKQPLYLFDPKDNREMYEAFFADVNKFREMYDNMIKAADAGLCRSKKLQAEE…
tr|E5FJ11|		MQVQKSSGVSQDFDGQKIIKVLSWSCEGTNIDPYELYETIKPHLRDGMTTRDIQTVIIKVSAGLISVEEPDYQYVAAKATMFALRKDVYGQFEPRSFIDQISYCVNEGKYDPELLSSYSAEEITYLESRIKHERDFDLTYAGAMQLKEKYLVKDKTTGKIYETPQFAIMAIGMALHQDEPTDRLKHVCRFYDAVSTRQVSLPTPIMAGARTPTRQFSSCVVIEAADSLKSINKTANSIIEYISKRAGIGINVGMIRAEGSKIGMGEVKHTGVIPFWKHFQTAVKSCSQGGIRGGAATAYYPLWHLEVENLLVLKNNKGVEENRIRHMDYGVQLNNLMMERLAKNDYITLFSPHEAGGELYYSYFDNPDKFRELYEALEKDPTVRKKRIKAKDLFELFMT…
tr|A0A173GBF2|		MATYGKWIELNNEITQLDDNGKNKLYKDQEALDEYLKYIDDNTRKFSSEVERIRVLTEEGTYDKIFDSVPDTIIDEMTKLAYSFNFKFPSFMAGQKFYESYASKQYDEDEKPIFVEDYEQHNVRVALYLFQNDYVKARELLVQLMEQTFQPSTPTYNNSGQANRGELSSCYLFVVDDSIESLNFVEDSVANASSNGGGVAIDLTRIRPKGAPVRNRPNSSKGVIAFAKAIEHKVGIYDQGK
tr|A0A2I6PHA5|		MIKTIKKSNGTVVSFDPERLNKWASWADKRGIIWSEVTMEAMKRVYEGCTTKEMHQAMIDVCVDKQTQEYSDMAGRLLLGIIYKEAFGGFTKVPTLVTFVKNMERAGLWEKMDYSQEELEYLQGYIVHSKDISYGYAVLKQFRDKYGIRDIKTGRLFESPQFMFMGMAMKAFEKQPKHRRLQDVIKLYTYLSDLKINAPTPYLNGLRATKSGYASCCLIKANDTAESLGIAAKVAYDMTTKQAGIGMLMETRTIGDGIRQNTIEHMGKLPYYKLVRSSVEANKQKSRGGSANNFYTALDPQIEDLLRLKHPTTVPSKRINEMDYSFGTNDYFWQCVQYDTDWLLFSYKDAPKLYDMFYTASADEFAMAVGHAVHSGVKHRRVKAREIAKLFIQQRYATG…
tr|W6ASR5|		MKVIKSSGTSQEFTPEKLIKVLEWGCENTRVDPYELYQAIVPHLQDGMTTYDIQRAATKVAASMISIEEPDYQYVASNLAMFNLRKQVYGQFEPRSFIDQISFGVNHNKYDKEILAKWSAEEIALLESKIVHDRDFEMTYAGTMQLIEKYLVKDRSTGQIIETPQFAFMLIGMTLHQDDGENRLVNTIRFYDAVSTKKISLPTPIMAGARTPTRQFSSCVVIEAGDSLKSINKSAESIVEYISKRAGIGINAGMIRAEGSKIGFGEVKHTGVIPFWKHIQTAVKSCSQGGVRGGAATLYYPIWHLEVENLLVLKNNKGVDENRIRHLDYGVQINDLMFERLIKDDYITLFSPDIDAGRLYENYFKDAAAFREQYEALEKNPDVRKKRVKARELIELFLT…
tr|A0A0D3MSW9|		MTVTKIETKESVTPEYFMLNNQLNIVKDGKIQLNADREAVHSYFIDYVNPHTVYFGDLREKLDYLVKHKYIKGEVLDKYTFKFIKKLFKTLYNKKFRFTTFMGAYKFYTQYAMRTTDNKSILERYEDRIAFNALVMADGDEQLALNIAHEMISQTYQPATPTFSNAGKLRGGNAVSCFLLNIEDNMTSIGRSVNSVLQLSKMGGGVGINLTDIRPSGDPIKGIENMADGVVPIMKLYEDSFSYANQLGTRNGAGVTYLNVFHKDIVKFLSTKKENADEKVRVKTLSLGVVVPDKFYELIAKGESMYLFSPYDIYNEYGKLMSEINITEMYDELVENKNIKKDKIFARDLEEEMSKLIQESGYPYIINIDTANQENAVDGVIKMSNLCSEILQVQSPSEL…
tr|G8GDJ2|		MEAVYNNSLHKHKPRIAMINIIKRDGSSVPFDIEKLHTVIERACDGLEGVSVSEVEATSKIQFTDNMKTERIQDIIIQAAATLISVDKPNYQYVAARLKSYDLRKVVYGQYKPPHLLDIFAKNTKLGVYDREFLELYSKEEFEELNTVINHKRDKNFTWAAMGQLTQKYLLRDRSSDSKVYYETPQVMYMAIAMALFSAWDKESRLTMVKKFYEYASTGKFSLPTPIMSGVRTPTRQFSSCVLIKTGDTLDSINATAKSIVDYVSKRAGIGFDVGAIRGIGSPIRKGEMVHTGLVPFIKYLTGALKSCSQGGIRGGSATCYVPIWHYQFDDVVVLKNNRGLEENRERRIDYGIQINRVMFERLVNKQPLYLFDPKDNREMYEAFFADVNKFREMYDNMI…
tr|A0A291AZM8|		MQLINVIKSSGVSQSFDPQKIIKVLSWAAEGTSVDPYELYENIKSYLRDGMTTDDIQTIVIKAAANSISVEEPDYQYVAARCLMFALRKHVYGQYEPRSFIDHISYCVNEGKYDPELLSKYSAEEITFLESKIKHERDMEFTYSGAMQLKEKYLVKDKTTGQIYETPQFAFMTIGMALHQDEPVDRLKHVIRFYEAVSTRQISLPTPIMAGCRTPTRQFSSCVVIEAGDSLKSINKASASIVEYISKRAGIGINVGMIRAEGSKIGMGEVRHTGVIPFWKHFQTAVKSCSQGGIRGGAATAYYPIWHLEVENLLVLKNNKGVEENRIRHMDYGVQLNDLMMERFGKNDYITLFSPHEMGGELYYSYFKDQDRFRELYEAAEKDPNIRKKRIKARELFEL…
tr|A0A172Q2D0|		MQVQKSSGVSQDFDAQKIIKVLTWGCEGTQIDPYELYEEIKSHLRDGMTTKDIQNLTVKVAANLISVEEPDYQYVAAKQLMFALRKEVYGQFEPRSFIDHISYCVNEGKYDPELLSRYSAEEITFLESHIKHERDFELTYAGAMQLKEKYLVKDKTTGKIYETPQFAIMCIGMALHQEEPGNRLAHIIRFYDAVSTRQVSLPTPIMAGARTPTRQFSSCVVIEAGDSLKSINKTANSIIEYISKRAGIGINVGMIRAEGSRIGMGEVKHTGVIPFWKHFQTAVKSCSQGGIRGGAATAYYPIWHLEVENLLVLKNNKGVDENRIRHMDYGIQLNDLMMERFGKNDYITLFSPHEMSGELYYSYFEDQDRFRELYEAAEKDPSIRKKRIKARDLFELFMT…
tr|A0A024B0N0|		MTVITKNRESYVQEKEFDAARFVDFVDSIIDETKDKEKLNSEELQEITDTVLSFVSAKKQVDASSLFTYLIREAQARVTTDNLELLNFTAAVFLRSMYKEASKLRGFNYKDGYGDYASHVVAMVERGKYSQVLLDAYTREELEEAGKLIKMEKDKMFSHSGLQTLKKTFLIHNDKGKLVELPQERFLTVALYLMHKEDKEKRMDFVREAYYVLSEHYVGLATPTLKNAGAPHGSLSSCHILTMDDTLESIFDVIKQIAKFSREGSGIGIFGGFLRARGSRIRGVKVTNNGILHPARLLSVLAEYVDQTGTRKAGVALYLPVWHADIMDFLELRLKTGTQEKRAHSITTGVTLPDEFMRRLRDGGVFTVFDPYEVKQKLGIDLNKQYDKKILKKGETPNP…
tr|A0A173GAK8|		MQLINVIKSSGVSQSFDPQKIIKVLSWAAEGTSVDPYELYENIKSYLRDGMTTDDIQTIVIKAAANSISVEEPDYQYVAARCLMFALRKHVYGQYEPRSFIDHISYCVNEGKYDPELLSKYSAEEITFLESKIKHERDMEFTYSGAMQLKEKYLVKDKTTGQIYETPQFAFMTIGMALHQDEPVDRLKHVIRFYEAVSTRQISLPTPIMAGCRTPTRQFSSCVVIEAGDSLKSINKASASIVEYISKRAGIGINVGMIRAEGSKIGMGEVRHTGVIPFWKHFQTAVKSCSQGGIRGGAATAYYPIWHLEVENLLVLKNNKGVEENRIRHMDYGVQLNDLMMERFGKNDYITLFSPHEMGGELYYSYFKDQDRFRELYEAAEKDPNIRKKRIKARELFEL…
tr|A0A2Z5HLW2|		MNEINIIKRDGSSVPFDIEKLHTVIERACDGLEGVSVSEVEAASKIQFTDNMKTERIQDIIIQAAATLISVDKPNYQYVAARLKSYDLRKVVYGQYKPPHLLDIFAKNTKLGVYDREFLELYSKEEFEELNTVINHKRDKNFTWAAMGQLTQKYLLRDRSSDSKVYYETPQVMYMAIAMALFSAWDKESRLTMVKKFYEYASTGKFSLPTPIMSGVRTPTRQFSSCVLIKTGDTLDSINATAKSIVDYVSKRAGIGFDVGAIRGIGSPIRKGEMVHTGLVPFIKYLTGALKSCSQGGIRGGSATCYVPIWHYQFDDVVVLKNNRGLEENRERRIDYGIQINRVMFERLVNKQPLYLFDPKDNREMYEAFFADVNKFREMYDNMIKAADAGLCRSKKLQA…
tr|A0A1S6KVV7|		MATYGKWIELNNEITQLDDNGKNKLYKDQEALDEYLKYIEDNTRKFNSEVERIRVLTKEGTYDKIFDNVPDTIIDEMTKLAYSFNFKFPSFMAGQKFYESYASKQYDENKKPIFVEDYEQHNVRVALYLFQNDYVKARELLVQLMEQTFQPSTPTYNNSGQANRGELSSCYLFVVDDSIESLNFVEDSVANASSNGGGVAIDLTRIRPKGAPVRNRPNSSKGVIAFAKAIEHKVSIYDQGGVRQGSGAVYLNIFHNDILDLLSSKKINASESVRLDKLSIGVTIPNKFMELVKEGKPFYTFDTYDINKVYGKYLDELNIDEWYDKLLDNDSIGKVKHDAREVMTDIAKTQLESGYPYVFYIDNANDNHPLKNLGKVKMSNLCTEISQLQEVSEIYPYSY…
tr|A0A0F6TKS8|		MITKVIKSNGCEVAFDPERLNKAAIFGDDGNGNWSHIALDAYKRLYDGCTTKEVNQAIIDSCVSRKDEAHSRMAGRVLIGQIYKEAFGGFTKIPSLPSFYNDMVEKGYWEDMGYSFTELNTLGTVIDHSKDLGYGYAVLKQFRDKYGIKDTLKDTLFESPQMMFMGIAMAVMKNMPKERRINDVVKLYTYLSDLKINAPTPYLNGLRTGKTGYASCCVIKADDTAKSIGVAREVAYTMTVNQAGIGYYLSSRSAGDGVRGNTIKHMGKIPYYRGIDAGVKENRQQSRGGSATVSFLALDPQIDELIRLRNPMTVASKRINTMDYSIGINRSFINRVAKNLDWMLVSYKHAPQLHEGIFTMSMEEFDAEVDRIAKDDSIPKTWIRARDLAVELITQRTEV…
tr|A0A0C5PV43|		MINIIKRDGSSVPFDIEKLHTVIERACDGLEGVSVSEVEAASKIQFTDNMKTERIQDIIIQAAATLISVDKPNYQYVAARLKSYDLRKVVYGQYKPPHLLDIFAKNTKLGVYDREFLELYSKEEFEELNTVINHKRDKNFTWAAMGQLTQKYLLRDRSSDSKVYYETPQVMYMAIAMALFSAWDKESRLTMVKKFYEYASTGKFSLPTPIMSGVRTPTRQFSSCVLIKTGDTLDSINATAKSIVDYVSKRAGIGFDVGAIRGIGSPIRKGEMVHTGLVPFIKYLTGALKSCSQGGIRGGSATCYVPIWHYQFDDVVVLKNNRGLEENRERRIDYGIQINRVMFERLVNKQPLYLFDPKDNREMYEAFFSDVNKFREMYDNMIKAADAGLCRSKKLQAEE…
tr|A0A024B120|		MDTLKQTEKKVTMITKNRGTYIQSKEFDEQRFVKFVDSIIEVTKDLEKIDSIELQEITDAVISFIKAKKTVEADRLFSYLIRETQSRVTKENLPLLNFVAAVDLRAKYKGVSKLRGFDYREGYGDYASHVLAMVERGLYDSSLLEDYTRDELEEAGAMIDPSKDVNFSYAGLSALKETYLVHNKDKNLVELPQERLLTSVLYLMRLEPKEKRMARVLQGYLALANHMVGQATPTLKNSGRPHGSLSSCHIVTMDDDLDNIFDVLKQVALFSKNGSGLGVYGGFLRARGSRIRGVKVANNGIIHPAGMLSRLAEYVDQTGTRKAGIALYLPIWHADVMEFLELRLKTGTQEKRAQSITTGLCIPDEFMRRLDKVQPVTLFDPREVRQRLGVDLNLQYDKK…
tr|A0A2K8HD52|		MTQNKVEYYLNPENYKKETAMDFRITKVIKRDGTVEDFAPEKLNGWAVYGCKTVDVSWSAITMSAQKTLPKGVVDSDTLMDALIKAAEGLIKDNPAYDVPAKELRLAQMRKRLYDSFEPPSLRFFHDHMVRVGAWEDMSAWISDDQFDALNQVIDHDRDRLFTSGGLKQFFDKYSRRNIATGEIYETPQFAYMGMAMAMLSQPNWTILDAIDLYNAMSLHKINVPTPPLVGLRSSDRGFASCCLVDSTDTLDSIDTAEHIVFKMVAARAGIGYHLESRSIADPVRNGAFPHSGKLPYYRHIDRSVKANTQQTRGGSATVSYPYFDPEIIQLMQVKQQRATDENKIDKMDYSLSFNNLLLKRYLKNEDITLMSYFYAPEVHEAFYGEDEAKFEEIYVAAE…
tr|I6PC44|		MATYGKWIELNNEITQLDDNGKNKLYKDQEALDEYLKYIEDNTRKFNNEVERIRVLTKEGTYDKIFDKVPDTIIDEMTKLAYSFNFKFPSFMAGQKFYESYASKQYDENKKPIFVEDYEQHNVRVALYLFQNDYVKARELLVQLMEQTFQPSTPTYNNSGQANRGELSSCYLFVVDDSIESLNFVEDSVANASSNGGGVAIDLTRIRPKGAPVRNRPNSSKGVIAFAKAIEHKVSIYDQGGVRQGSGAVYLNIFHNDILDLLSSKKINASESVRLDKLSIGVTIPNKFMELVKEGKPFYTFDTYDINKVYGKYLDELNIDEWYEELLNNDKIGKVKHDAREVMTDIAKTQLESGYPYVFYIDNANDNHPLKNLGKVKMSNLCTEISQLQEVSEIYPYSY…
tr|R9S7L9|		MTPQEINVIKRDGTKTPLDLNRVHHIVEHACRGLAGVSESQVEISSGLQFFDGIKTSDIQEILVRSANDLISLEAPNYQYVAARLLLFSLRKAVYGGHPDHPTPFVEHIQSCIDRHLYDGDILKKYTVEEITELGKYIDHDRDYLFTYAGIRQVVDKYLVQDRSTGEVFETPQFMYMMIAATLFQDDDKFYRLKYVKKYYDAISKHKINIPTPIMGGVRTPLRQFASCVLVDVDDTLDSIFSSDMAIGKYVAQRAGIGINAGRIRGINSKIRGGEVQHTGVVPFLKKFEATVRCCTQNGIRGGSATVHFPIWHQEIEDIIVLKNNKGTEDNRVRKLDYSVQISGLFYQRFIEDSTITLFSPHNVPDLYDAFGTDAFDELYVKYENDNSIPKKVVRAQEL…
tr|I6WKZ7|		MATYGKWIELNNEITQLDDNGKNKLYKDQEALDEYLKYIEDNTRKFNSEVERIRVLTKEGTYDKIFDNVPDTIIDEMTKLAYSFNFKFPSFMAGQKFYESYASKQYDENKKPIFVEDYEQHNVRVALYLFQNDYVKARELLVQLMEQTFQPSTPTYNNSGQANRGELSSCYLFVVDDSIESLNFVEDSVANASSNGGGVAIDLTRIRPKGAPVRNRPNSSKGVIAFAKAIEHKVSIYDQGGVRQGSGAVYLNIFHNDILDLLSSKKINASESVRLDKLSIGVTIPNKFMELVKEGKPFYTFDTYDINKVYGKYLDELNIDEWYDKLLDNDSIGKVKHDAREVMTDIAKTQLESGYPYVFYIDNANDNHPLKNLGKVKMSNLCTEISQLQEVSEIYPYSY…
tr|A0A2Z5HK68|		MSHRIEKVIKRDGTVEDFAPEKLNDWAAWACKDTDVSWSAVVMAALKNLPKGVVDSDTLQDVLIKAAEGLIKDNPAYDTVAKELRLAQMRKRLYDSFEPPSLRFFHDNMVRVGAWEDMSAWISDDQFDALNQVIDHDRDRLFTSGGLKQFFDKYSRRNIATGEIYETPQFAYMGMAMAMLSQPNWTILDAIDLYNAMSLHKINVPTPPLVGLRSSDRGFASCCLVDSTDTLDSIDTAEHIVFKMVAARAGIGYHLESRSIADPVRNGAFPHSGKLPYYRHIDRSVKANTQQTRGGSATVSYPYFDPEIIQLMQVKQQRATDENKIDKMDYSLSFNNLLLKRYLKNEDITLMSYFYAPEVHEAFYGEDEAKFEEIYVAAEKRVASLTKIDHEGKTIPAAP…
tr|A0A143FN81|		MDTLKQTEKKVTMITKNRGTYIQSKEFDEQRFVKFVDSIIEVTKDLEKIDSAELQEITDAVISFIKAKKTVEADRLFSYLIRETQSRVTKENLPLLNFVAAVDLRAKYKGVSKLRGFDYREGYGDYASHVLAMVERGLYDSSLLEDYTRDELEEAGAMIDPSKDVNFSYAGLSALKETYLVHNKDKNLVELPQERLLTSVLYLMRLEPKEKRMARVLQGYLALANHMVGQATPTLKNSGRPHGSLSSCHIVTMDDDLDNIFDVLKQVALFSKNGSGLGVYGGFLRARGSRIRGVKVANNGIIHPAGMLSRLAEYVDQTGTRKAGIALYLPIWHADVMEFLELRLKTGTQEKRAQSITTGLCIPDEFMRRLDKVQPVTLFDPREVRQRLGVDLNLQYDKK…
tr|A0A0F6THH0|		MQVIKSSGVSQNFDAQKIIQVLTWQCEGTQIDPYELYEEIKTHLVDGMSTKDIQKICIKVAANSISVEEPDYQYVAAKGLMFALRKDVYGQFEPPAFIDHISYCVNEGKYDPELLSQYSAEEIIYLDSQIKHERDFDLTYAGAMQLKEKYLVKDKTTGKIYETPQFAIMAIGMALHQDETHDRLKHIIRFYDAVSTHQVSLPTPIMAGARTPTRQFSSCVVIEAGDSLKSINKTSASIIEYISKRAGIGINVGMLRAEGSKIGMGEVRHTGVIPFWKHFQTAVKSCSQGGIRGGAATAYYPMWHLEVENLLVLKNNKGVDENRIRHMDYGIQINDLMMERLGKNDYITLFSPHEMSGELYYSFFEDQDKFRELYEKAEKDPSIRKKRIKALELFELFMT…
tr|A0A223LCK0|		MKDYLKYNNSITKKGDNGFWQLENDKLAISSFAEEIDEYSIKFPNLLERLNWLIGNNYYYNVFQDYSLSQIEEVYKAINKVPFSFQSFMAISKFYSTYALKTTDKKHYLETYQDRIAIVALYLFDGDLEKAIQAAVAMIEQRVQPATPTFLNAGKARRGELVSCFLDEVDDTLNSISHIEGQSKYLSKIGGGVSTNVSKLRMLGDPVNGEENAAKGVIPVMKLLEQSFSYADQMGQRKGSGAVYLNIFHGDIIHFLNTKKINADDSIRMKTLSTGIIVPDKFIQLLESGEEEFYTFSPYSVEKEYGIPLDEMDLDVMYDELVNNPNIKKFVCELSPMKLMNQIAMTQLESGYPYLFFKTNANKEHALKAIGEIKFSNLCTEIMQLSSVSVINDYGEEDE…
tr|A0A088FW01|		MQVTKSSGVSQNFDAQKIIQVLTWQCEGTQIDPYELYEEIKTHLVDGMSTKDIQKICIKVAANLISVEEPDYQYVAAKGLMFALRKDVYGQFEPPAFIDHISYCVNEGKYDPELLSQYSAEEIIYLDSQIKHERDFDLTYAGAMQLKEKYLVKDKTTGKIYETPQFAIMAIGMALHQDETHDRLKHIIRFYDAVSTHQVSLPTPIMAGARTPTRQFSSCVVIEAGDSLKSINKTSASIIEYISKRAGIGINVGMLRAEGSKIGMGEVRHTGVIPFWKHFQTAVKSCSQGGIRGGAATAYYPMWHLEVENLLVLKNNKGVDENRIRHMDYGIQINDLMMERLGKNDYITLFSPHEMSGELYYSFFEDQDKFRELYEKAEKDPTIRKKRIKALELFELFMT…
tr|A0A2K9V2M1|		MITTIRKSDGTIVPFEPERLNKWASWADKRGIIWSEVVMEAMKRVYEGCTTKEMHQAMIDVCIDKQTQEYSDMAGRLLLGIIYKEAFGGFTKVPQLLPFVMKMEQMGLWEHMDYTPEEIDYLQGHIVHSKDISYGYAVLKQFRDKYGIRDIKSGKLFESPQFMFMGMAMKSFERQPKQRRLDDVIKLYTYLSDLKINAPTPYLNGLRATKSGYASCCLIKANDTAESLGIATKVAYDMTTKQAGIGMLMETRTIGDGIRQNTIEHMGKLPYYKLVRAAVEANKQKSRGGSANNFFTALDPQIEDLLRLKHPTTVPAKRINEMDYSFGANDYFWQCVQYDTDWLLFSYKDAPRLYDMFYTASADEFAMAVGHAVHTGVKHKRVKAREVAKLFIQQRYATG…
tr|Q4Z9A9|		MATYGKWIDLNNEVTQLDENGKNKLYKDKEALEEYSKYIEKNTRNFDNEVERVRTLTKEGTYDKVFDSIPDTIIEEMTKLAYSFNFQFQSFMACQKFYESYAVTQYDKDDNPIFVEDYEQHNVRVALYLFQDDYVKAREMLIQLMEQTLQPATPVYLNSGLGKRGELSSCYLFIVDDTIESINFITDSVRQASKNAGGCAVDLTRLRPRGTEVNGVPNASKGVIPFAKNIEQSVSYFNQGKQFCPLY
tr|F8WQ20|		MTENNVPSWVRLNNEVMLRKNGVLQFEKDEEAVRSYFVDHINKNTVFFHDLAEKLEYLLENDYYEEEVLSQYSEEELERVYKAAYDKEFRFPSFMSAFKFYNDYALKTNDKKRILERYEDRVVIVALFFGDGDVEKALAFVDTMMNQEFQPATPTFLNAGRKRRGELVSCFLLEVGDSLNDIAMAVETAMQLSKVGGGVSLNLSKIRSQGEAIKEIKGAAKGVVGVMKLLDNAFRYADQMGQRQGSGSAYLNIFHADINEFLDTKKISADEDVRAKTLSIGVVIPDKFIELAREGKDAYIFHPRTVYKAYGEHLDELDINEKYDELVNNELVEKKRINPRKLLEKLAVLRMESGYPYIMFQDNVNKVHALNPVSKVKFSNLCSEVLQASKVSEYTDYGK…
tr|G2ZIE7|		MATYGKWIELNNEITQLDDNGKNKLYKDQEALDEYLKYIEDNTRKFNSEVERIRVLTKEGTYDKIFDNVPDTIIDEMTKLAYSFNFKFPSFMAGQKFYESYASKQYDENKKPIFVEDYEQHNVRVALYLFQNDYVKARELLVQLMEQTFQPSTPTYNNSGQANRGELSSCYLFVVDDSIESLNFVEDSVANASSNGGGVAIDLTRIRPKGAPVRNRPNSSKGVIAFAKAIEHKVSIYDQGGVRQGSGAVYLNIFHNDILDLLSSKKINASESVRLDKLSIGVTIPNKFMELVKEGKPFYTFDTYDINKVYGKYLDELNIDEWYDKLLNNDSIGKVKHDAREVMTDIAKTQLESGYPYVFYIDNANDNHPLKNLGKVKMSNLCTEISQLQEVSEIYPYSY…
tr|A0A0F6R709|		MITKVIKSNGCEVAFDPERLNKAAIFGDDGNGNWSHIALDAYKRLYDGCTTKEVNQAIIDSCVSRKDEAHSRMAGRVLIGQIYKEAFGGFTKIPSLPSFYNTMVEKGYWEDMGYSFTELNTLDAVIDHSKDLGYGYAVLKQFRDKYGIKDTLKDTLFESPQMMFMGIAMAVMKNMPKERRINDVVKLYTYLSDLKINAPTPYLNGLRTGKTGYASCCVIKADDTAKSIGVAREVAYTMTVNQAGIGYYLSSRSAGDGVRGNTIKHMGKIPYYRGIDAGVKENRQQSRGGSATVSFLALDPQIDELIRLRNPMTVASKRINTMDYSIGINRSFINRVAKNLDWMLVSYKHAPQLHEGIFTMSMEEFDAEVDRIAKDDSIPKTWIRARDLAVELITQRTEV…
tr|E5EQ12|		MKVIKSSGIAQDFIPAKIIQVLEWSCEKTTINPYELFELCQPFFKDEMTTTEIQRAIVKVSADSIQIDQTDYQYVASNLAQFGLRKEVYGQFDPPHLYDHVVAKTDVGIYDPEIIERYTREEFDALNAMIDHDRDFNFTYAGTMQMKDKYLVKDRSSGEIFETPQFLYMLIGMCLHQNENPAKRLQYIKDFYDAASQFKISLPTPILAGVRTPTRQFSSCVLIETGDDLESITETTSAIVKYVSKRAGIGISGGAIRAEGSKIGPGEVKHTGVTPFWKLKNAAVHSCSQGGIRKGSATCYWPIWHLECENLMVLKNNKGIEENRIRHMDYGIQLNNLMIERYLTNDYVTLFSTEINGGKLLESYYADEELFRTMYEELERNPAIRKKRIKATELFQGLF…
tr|A0A0D3MWA2|		MAKNYGKWIELNNEITQLDEYGKNKLYKDKEALKEYEDYVKSNTREFDNEVDRVRVLTKEGSYDKVLDNVPDTIIKEMTELAYSFNFKFQSFMACQKFYESYAVVQYDKDDNVVFVEDYEQHNVRVALYLFQDDYAKARDMLIQLMEQTLQPATPTYLHSGKGNRGELSSCYIFVVDDTIESINFVANSVRNASKNSGGVSVEASRIRPKGATVQGNPNASQGVIPFAKNIEQGVSHFNQAGMRQGSAVVYLNVFHQDIEDFLSSKKINASEKVRLDTLSLGVTIPNKFMELVKDDRPLYTFDTSNLYEVTGKHLDEIDFNEEYENLIKNDNIKKKKLNARDLMTDIAKTQLESGYPYVFYIDNANDNHPLKGIGKVRASNLCK
tr|A0A2H5BNZ1|		MSDIKVIKRDGSSVSFDIEKLHTVVERACDGLDGVSMSEVIAASKIQFTDNMRTDRIQDILIQAAASLISVEKPNYQYVAARLKSYDLRKIAYGQYKPPHLLDIFVKNIKLGKYDREFLDLYSTEEFDELQATINHKRDKNFTWAAMGQLTEKYLLRDRSQKDKKVYCETPQVMYMAIAMALFSNWDKASRLDMIKKFYNYASTGKFSLPTPIMAGVRTPTRQFSSCVLIKTGDTLDSINATAKSIVDYVSKRAGIGFDVGAIRGIGSPIRGGEMVHTGLVPFIKYLTGALKSCSQGGIRGGAATAYVPLWHYQFDDIVVLKNNRGTEENRERRIDYGIQINRVMFERLVAKQPLYLFDPKDNPDMYEAYFSDVDQFRTLYDNMIKAADAGLCRAKTLQ…
tr|M1IPR0|		MIDYDRDELLTDFGKTTLKDRYLLPEETSPQDGFMRAAKAFSDNDEMAERIYNYASKLWFMYSTPILSNGGTNRGMPISCFLNYVGDSREGLTGHYTENAWLASIGGGIGGYWGHVRSDGVSTSGGSQSSGSIPFLHVVDSEILAFSQGKTRRGSYAAYMDMSHPEIIEFLEMRKPSGGDIHRKCLNLHHAINISDEFMQLIEKCIAEPTYDDSWNLIDPHTKKVIRTVSARELWQKLLETRVATGEPYVSFIDTINDALPETQKKLGLKVHHSNLCTEITLPTNENRTAVCCLSSVNLEKYEEWKNEPLFVPDLVRFLDNALSYFIENAPESVFRAKFSAASERSIGLGAMGFHAYLQSKGIPFESALAKALNLKIFKKIKQEAVEESERLAIKRGEA…
tr|A0A127KLQ6|		MKEIHVIKRNGEQETLDLDKIHVMVEHACRGLAGVSESQVEMNANLQFFDGIETAAIQEILVRSANDLISLDAPNYQFVAARLLLFGLRKAVYNGHPDGHPPLYDHIQKCTEMGLYDGTLINSYSAEEWEKLNSFIDHDRDFLFTYAGIRQVVDKYLVQDRSTGEVYETPQFMYMMIAATLFQNDDKFYRLEYVKRYYDAISKHKINIPTPIMAGVRTPLRQFASCVLVDVDDTLDSIFSSDMAIGKYVAQRAGIGINAGRIRGINSKIRGGEVQHTGVVPFLKKFESTVRCCTQNGIRGGSATVHFPIWHQEIEDIIVLKNNKGTEDNRVRKLDYSIQFSKLFYERFISNGEISLFSPHNVPGLYDAFGTDGFDELYVRYERDESIPRKTIGAQELFL…
tr|A7KUZ9|		MNPVSPTVEHSEEVIASVVVELERASKEYNLDATKIIEKVKRLSHTEDKALHNSIFYALNNIDMGAPDWTFVAANMKLQQMYKTASENRGYSRSLKYGSFYKLIKTLTEMGIYSPAILASYSEEEINEIGRMIDPSKDSLFNFIGLFLLNDRYAATDYQGSLYELPQERLMMIAVTTMINEPKATRLAHIKELYWALSNLYATAATPTFANAGKSYGQLSSCFIDKVDDSLDGIYLSNMDAARLSKDGGGVALYFSKVRALGSPIKGFEGKSSGTTPWIKMFNQTAITVDQLGQRKGAFAIYMCLDHKDIMKFLELGLNNGDEADRAREIFTGVAVPDLFMKKLDEVDENGRSIGQWHTFCPHQIKQHMQWKDENGNLLTLDDFYDEKDTKYYEEKYME…
tr|A0A222Z236|		MDTLKQTEKKVTMITKNRGTYIQSKEFDEQRFVKFVDSIIEVTKDLEKIDSAELQEITDAVISFIKAKKTVEADRLFSYLIRETQSRVTKENLPLLNFVAAVDLRAKYKGVSKLRGFDYREGYGDYASHVLAMVERGLYDSSLLEDYTRDELEEAGAMIDPSKDVNFSYAGLSALKETYLVHNKDKNLVELPQERLLTSVLYLMRLEPKEKRMARVLQGYLALANHMVGQATPTLKNSGRPHGSLSSCHIVTMDDDLDNIFDVLKQVALFSKNGSGLGVYGGFLRARGSRIRGVKVANNGIIHPAGMLSRLAEYVDQTGTRKAGIALYLPIWHADVMEFLELRLKTGTQEKRAQSITTGLCIPDEFMRRLDKVQPVTLFDPREVRQRLGVDLNLQYDKK…
tr|A0A127KMA4|		MSTINVEKRDGSIEPLNLEKIHKMVEEACEGLSGVSASQVEMHSNIQFHDGITTENIQEILIRSASDLISLDNPNYQYVASRLLLFALRKQVFNKSVWKDGMPTPYDVALYNVTVNKVYDEDLLDKYTDEDWARLNNYIDHDRDYLFSYAGLRQVVDKYLVQDRSSGEIYETPQYMYLFIAMTLFADYPATQRLDYVRRYYNAISKHKINIPTPIMAGVRTPLRQFASCVLIDSDDTLDSIFTSDMAIGKYVAQRAGIGINAGRIRGVNSKIRGGEVAHTGVVPFLKKFESTVRCCTQNGIRGGSATVHFPIWHQEIEDIIVLKNNKGTEDNRVRKLDYSIQISKLFYERFIKNESITLFSPHDVPGLYDAFGTPGFDELYRSYESNPDIPRRSIGGQE…
tr|I7B768|		MQLINVIKSSGVSQSFDPQKIIKVLSWAAEGTSVDPYELYENIKSYLRDGMTTDDIQTIVIKAAANSISVEEPDYQYVAARCLMFALRKHVYGQYEPRSFIDHISYCVNAGKYDPELLSKYSAEEITFLESKIKHERDMEFTYSGAMQLKEKYLVKDKTTGQIYETPQFAFMTIGMALHQDEPVDRLKHVIRFYEAVSTRQISLPTPIMAGCRTPTRQFSSCVVIEAGDSLKSINKASASIVEYISKRAGIGINVGMIRAEGSKIGMGEVRHTGVIPFWKHFQTAVKSCSQGGIRGGAATAYYPIWHLEVENLLVLKNNKGVEENRIRHMDYGVQLNDLMMERFGKNDYITLFSPHEMGGELYYSYFKDQDRFRELYEAAEKDPNIRKKRIKARELFEL…
tr|A0A0A0PZP7|		MIVIKNSECSQTFDPEKIIKVLTWAAKNTSIDPYDLYESIKPYLQDGMTTKDIQTACIKVAANSISPQEPDFQYVASNLAMFALRKSVYGQFEPPRFIDHISFVVNEGLYDKEILQKFSADEISILDSKINHDLDFDKMTYAGTMQLKEKYLVKNRSSGKVYETPQFAFMLIGMCLHQDEKVDRLKHIIRFYNAVSKRQISLPTPIMAGVRTPTRQFSSCVVIEGGDSLNSINKVNESIIKYISKRAGIGVNAGMYRAEGSKIGHGEVRHTGVIPFWKTHLASVKSCSQGGIRGGAATLYYPMWHLEAENLLVLKNNKGVEENRIRHLDYGIQINDLMIERLIKNDYITLFSPDVYNNELYNSYFTDRIKFKEIYESLEKNPVIRKKRIKALDLFESFF…
tr|I7CD23|		MLNTFSHELTTHNWKLTMLKTIIKLDGTEEAYSPAKINGWGEWAAQHLGDKVDWSSVVMDAVQALGDKTSSQELQLQLIEECLNRKTWSYYLMAGRLYAIYLRKKFYGLNGIPTVKALQTRMRKDGIIVKLDYSSKEYAQIEKIIDHDLDLLCPHFSLHHIRGKYALRNRKTGQEYETAQFVYMRMAMALAEKEPAETRMTHVENYYKLLSNKILSAPTPNYVNLGTKLRGFASCCLFASGDNGVSLAMGDYIANIMTQSSAGIGVNLMTRSIGDPIRNGLIIHQGKKPYIDVIGKAVRANLQNGRGGAVTCYYSAFDPEADMITQLRNPRSTEDRKNRDLHYAFLSNKFFAKKAAQKDGMIFVFNPFTAPDLHDAFYSGDIDKFIKLYEKYEADPKFE…
tr|A0A193GY73|		MINIIKRDGSSVPFDIEKLHTVIERACDGLEGVSVSEVEAASKIQFTDNMKTERIQDIIIQAAATLISVDKPNYQYVAARLKSYDLRKVVYGQYKPPHLLDIFAKNTKLGVYDREFLELYSKEEFEELNTVINHKRDKNFTWAAMGQLTQKYLLRDRSSDSKVYYETPQVMYMAIAMALFSAWDKESRLTMVKKFYEYASTGKFSLPTPIMSGVRTPTRQFSSCVLIKTGDTLDSINATAKSIVDYVSKRAGIGFDVGAIRGIGSPIRKGEMVHTGLVPFIKYLTGALKSCSQGGIRGGSATCYVPIWHYQFDDVVVLKNNRGLEENRERRIDYGIQINRVMFERLVNKQPLYLFDPKDNREMYEAFFADVNKFREMYDNMIKAADAGLCRSKKLQAEE…
tr|A0A1D7RXB0|		MKEIHVVKRDGQSETLDLDKIHVMVEHACNGLAGVSESQVEMNAGLQFFDGIKTADIQEILVRSANDLISLEAPNYQFVAARLLLFGLRKAVYNGHPDGHPPLKEHVEKCVERGVYDSTILGKYTDEEWEKLSSFMDHERDYLFTYAGIRQVVDKYLVQDRSSGEVYETPQFMYMMIAATLFQDDDKFYRLEYVKKYYDAISKHRINIPTPVMAGVRTPLRQFASCVLVDVDDTLDSIFSSDMAIGYYVAQRAGIGINAGRIRGINSKIRDGEVQHTGVVPFLKKFESTVRCCTQNGIRGGSATVHFPIWHQEIEDIIVLKNNKGTEDNRVRKLDYSIQISKLFYERFIQNGIISLFSPHDVPGLYDAFGTDSFDSLYVDYESDKSVPRKTIRAQELIL…
tr|A0A1D7SC53|		MKEIHVIKRNGEQETLDLDKIHVMVEHACRGLAGVSESQVEMNANLQFFDGIETAAIQEILVRSANDLISLDAPNYQFVAARLLLFGLRKAVYNGHPDGHPPLYDHVQKCTELGLYDGTLVNAYSAEEWEKLNSFIDHDRDFLFTYAGIRQVVDKYLVQDRSSGKVYETPQFMYMMIAATLFQDDDKFYRLEYVKKYYDAISKHKINIPTPIMAGVRTPLRQFASCVLVDVDDTLDSIFSSDMAIGKYVAQRAGIGINAGRIRGINSKIRGGEVQHTGVVPFLKKFESTVRCCTQNGIRGGSATVHFPIWHQEIEDIIVLKNNKGTEDNRVRKLDYSIQFSKLFYERFISNGEISLFSPHNVPGLYDAFGTDGFDELYVRYERDESIPRKTIGAQELFL…
tr|A0A1J0MGD4|		MINVIKRDGSSVSFDIEKLHTVVERACDGLDGVSMSEVIAASKIQFTDNMRTDRIQDILIQAAASLISVEKPNYQYVAARLKSYDLRKIVYGQYKPPHLLDIFVKNIKLGKYDREFLDLYTKEEFDELQATINHKRDKNFTWAAMGQLTEKYLLRDRSQKDKKVYCETPQVMYMAIAMALFSQWDKDSRLDMIKKFYNYASTGKFSLPTPIMAGVRTPTRQFSSCVLIKTGDTLDSINATAKSIVDYVSKRAGIGFDVGAIRGIGSPIRGGEMVHTGLVPFIKYLTGALKSCSQGGIRGGAATAYIPLWHYQFDDIVVLKNNRGTEENRERRIDYGIQINRVMFERLVAKQPLYLFDPKDNHDMYEAYFSDVDQFRTLYDNMIKAADAGLCRAKKLQAE…
tr|A0A1D7RCQ6|		MKEIHVVKRDGQSETLDLDKIHVMVEHACNGLAGVSESQVEMNAGLQFFDGIKTADIQEILVRSANDLISLEAPNYQFVAARLLLFGLRKAVYNGHPDGHPPLKEHVEKCVERGVYDSTILGRYTDEEWEKLSSFMDHERDYLFTYAGIRQVVDKYLVQDRSSGEVYETPQFMYMMIAATLFQDDDKFYRLEYVKKYYDAISKHRINIPTPVMAGVRTPLRQFASCVLVDVDDTLDSIFSSDMAIGYYVAQRAGIGINAGRIRGINSKIRDGEVQHTGVVPFLKKFESTVRCCTQNGIRGGSATVHFPIWHQEIEDIIVLKNNKGTEDNRVRKLDYSIQISKLFYERFIQNGIISLFSPHDVPGLYDAFGTDSFDSLYVDYESDKSVPRKTIRAQELIL…
tr|A0A1D7RDG3|		MKEIHVVKRDGQSETLDLDKIHVMVEHACNGLAGVSESQVEMNAGLQFFDGIKTADIQEILVRSANDLISLEAPNYQFVAARLLLFGLRKAVYNGHPDGHPPLKEHVEKCVERGVYDSTILGRYTDEEWEKLSSFMDHERDYLFTYAGIRQVVDKYLVQDRSSGEVYETPQFMYMMIAATLFQDDDKFYRLEYVKKYYDAISKHRINIPTPVMAGVRTPLRQFASCVLVDVDDTLDSIFSSDMAIGYYVAQRAGIGINAGRIRGINSKIRDGEVQHTGVVPFLKKFESTVRCCTQNGIRGGSATVHFPIWHQEIEDIIVLKNNKGTEDNRVRKLDYSIQISKLFYERFIQNGIISLFSPHDVPGLYDAFGTDSFDSLYVDYESDKSVPRKTIRAQELIL…
tr|A0A1D7S5D1|		MEKGMKEIHVVKRDGQSETLDLDKIHVMVEHACNGLAGVSESQVEMNAGLQFFDGIKTADIQEILVRSANDLISLEAPNYQFVAARLLLFGLRKAVYNGHPDGHPPLKEHVEKCVERGVYDSTILGKYTDEEWEKLSSFMDHERDYLFTYAGIRQVVDKYLVQDRSSGEVYETPQFMYMMIAATLFQDDDKFYRLEYVKKYYDAISKHRINIPTPVMAGVRTPLRQFASCVLVDVDDTLDSIFSSDMAIGYYVAQRAGIGINAGRIRGINSKIRDGEVQHTGVVPFLKKFESTVRCCTQNGIRGGSATVHFPIWHQEIEDIIVLKNNKGTEDNRVRKLDYSIQISKLFYERFIQNGIISLFSPHDVPGLYDAFGTDSFDSLYVDYESDKSVPRKTIRAQ…
tr|A0A0E3EL39|		MKEVHVIKRDGESEILNLDKIHVMVEHACNGLAGVSESQVEMNANLQFFDGIKTSDIQEILIRSANDLISLDAPNYQFVAARLLLFSLRKAVYNGHPNGHPPLLEHVEKCISLGVYDSSIRSKYDDEEWEKLSSFMDHDRDYLFTYAGVRQVVDKYLVQDRSTGEIYETPQYMYMMVAATLFQDDDKFYRLEYVKKYYDAISKHRLNIPTPIMAGVRTPLRQFASCVLVDVDDTLDSIFSSDMAIGQYVAQRAGIGINAGRIRGINSKIRGGEVQHTGVVPFLKKFESTVRCCTQNGIRGGSATVHFPIWHQEIEDILVLKNNKGTEDNRVRKLDYSIQISKLFYERFINNEEVSLFSPHDVPGLYDAFGTDSFDDCYVGYESDESIPRKTIGAQELFL…
tr|A0A1D7S2D5|		MKEIHVVKRDGQSETLDLDKIHVMVEHACNGLAGVSESQVEMNAGLQFFDGIKTADIQEILVRSANDLISLEAPNYQFVAARLLLFGLRKAVYNGHPDGHPPLKEHVEKCVERGVYDSTILGKYTDEEWEKLSSFMDHERDYLFTYAGIRQVVDKYLVQDRSSGEVYETPQFMYMMIAATLFQDDDKFYRLEYVKKYYDAISKHRINIPTPVMAGVRTPLRQFASCVLVDVDDTLDSIFSSDMAIGYYVAQRAGIGINAGRIRGINSKIRDGEVQHTGVVPFLKKFESTVRCCTQNGIRGGSATVHFPIWHQEIEDIIVLKNNKGTEDNRVRKLDYSIQISKLFYERFIQNGIISLFSPHDVPGLYDAFGTDSFDSLYVDYESDKSVPRKTIRAQELIL…
tr|A0A1D7SZJ6|		MKEIQVIKRDGVSEPLNLDKIHVMVERACNGLAGVSESQVEMNANLQFFDGIKTSDIQEILIRSANDLISLDAPNYQFVAARLLLFGLRKAVYNGHPDGHPPLLEHVEKCVSRKIYDASILKKYTEQEWEKLSGYMDHERDYLFTYAGVRQVVDKYLVQDRSTGNLFETPQYMYMMIAATLFQDDDKFYRLEYVRKYYDAISKHRINIPTPIMAGVRTPLRQFASCVLVDVDDTLDSIFSSDMAIGKYVAQRAGIGINAGRIRGINAKIRGGEVQHTGVIPFLKKFESTVRCCTQNGIRGGSATVHFPIWHQEIEDIIVLKNNKGTEDNRVRKLDYSIQISKLFYERFIADGEISLFSPHDVPGLYDAFGTDDFDTLYRMHELNDAVPRKTIGAQELFL…
tr|A0A0E3F2Z2|		MSNGFSVKKRDGTVEKINLDKVHVMVEHACKGLAGVSESQVEMNANLQFFDGIATKDVQEILVRSANDLISLDAPNYQFVAARLLLFGLRKSVYKGHPEQRPTLLEQLRSGASKGIYDPSLEAMYTEEEWGIMDGFIDHERDYIFTYAGLRQVVDKYLVQDRSTGEVYETPQFMYILIAATLFKQYDTSRRLDYVRRYYNAISKHRINIPTPVMAGVRTPLRQFASCVLVDVDDTLNSIFTSDMAIGRYVAQRAGIGINAGRIRGINSKIRDGEVQHTGVVPFLKKFESTVRCCTQNGIRGGSATVHFPIWHQEIEDIIVLKNNKGTEDNRVRKLDYSIQISKLFYERFIQNGEISLFSPHDVPGLYDAFGTDAFDACYVDYESDQSIPRKTIGAQELI…
tr|A0A0E3F9V0|		MSNGIKVVKRNGETEKLNLDKIHVMVEHACNGLAGVSESQVEMNAGLQFFDGIETRDVQEILIRSANDLISLEAPNYQFVAARLLLFSLRKAVYNGHPDGRPPLLEHVKKCVEKKVYDDGILDKYTKDDWSKLNSYVDHDRDYLFTYAGMRQVCDKYLVQDRSTGEIYETPQFMYMMIAATLFQDDDPFYRLDYVKRYYNAISKHKINIPTPVMAGVRTPLRQFASCVLVDVDDTLDSIFSSDMAIGYYVAQRAGIGINAGRIRGINAKIRDGEVAHTGVVPFLKKFESTVRCCTQNGIRGGSATVHFPIWHQEIEDIIVLKNNKGTEDNRVRKLDYSIQISKLFYERFIANGEISLFSPHDVPGLYDAFGTDAFDARYVDYESDQSIPRKTIGAQELI…
tr|A0A1D7SIR8|		MSNGIKVVKRDGVEEPINLEKIHKMVEHACYGLASVSASQVEINSGIQFYDGIKTSDIQEILIRSANDLISLDNPNYQFVAARLLLFGLRKSVYGVSPENHPKVEDQLSGGIESGVYDQSLIKAYSSEEFAEMDSYMDHDRDMLFTYAGLRQVVDKYLVQDRSSGKIYETPQYMYMLIAATLFQKYPQETRLDYVRRYYNAISKHQINIPTPVMAGVRTPLRQFASCVLVDVDDTLDSIFSSDMAIGYYVAQRAGIGINAGRIRGINSKIRGGEVQHTGVIPFLKKFESTVRCCTQNGIRGGSATVHFPIWHSEIEDIIVLKNNKGTEDNRVRKLDYSIQISKLFYERFIANGEISLFSPNDVPGLYDAFGTDAFDACYVDYESDQSVPRKIVNAQELV…
tr|A0A0E3G5G3|		MTNGHGIKVQKRDGAVEALNLDKIHKMVEEACEGLGGGVSASQVEMSSGLQFFDGIKTSDIQEILVRSASDLISLDNPNYQFVAARLLLFAVRKQVFGPDWVQGYPTVLDHAQKCVSTGVYDDSILRKYTQEEWNKIDSYMDHDRDMLFTYAGLRQVVDKYLVQDRSCGEMYETPQYMYMMIAATLFQNYPTETRLDYVRRYYNAISKHKINIPTPIMAGVRTPLRQFASCVLVDANDSLDSIFSSDMAIGRYVAQRAGIGINAGRIRGINSKIRGGEVQHTGVVPFLKKFESTVRCCTQNGIRGGSATVHFPIWHQEIEDIIVLKNNKGTEDNRVRKLDYSIQISKLFYERFIANGEISLFSPHDVPGLYDAFGTDAFDACYVDYESDQSIPRKTIGA…
tr|A0A0E3HNK5|		MEKIMNSVISVVKRSGDKEVLDINKLHVMVEAACDDLSGVSASQVEMNSNIQFYDGITTDAIQEILIKSASDLIDLDHPNYQFVAARLLLFAVRKQVFDRMHELPDVKSHVRKCVDAGVYDAEIFDLYSDEEFAEFDKIINHDRDYIFTFAGLRQVVDKYLVQDRTNNKMYETPQFMYLLIAATIFSQYSRETRMSYVKRYYDAISKHRINIPTPIMAGVRTPLRQFASCVLIDSDDSLDSIFSSDMAIGRYVAQRAGIGINAGRIRGLNSKIRGGEVSHTGVIPFLKKFETTVRCCTQNGIRGGSATVHFPIWHQEIEDIMVLKNNKGTEDNRVRKLDYSIQLSKIFYERFIQNGEISLFSPHDVPGLYDAFGTDDFDTLYRMHELNDAVPRTTHKAQ…
tr|A0A1D7R937|		MEKGMKEIHVVKRDGQSETLDLDKIHVMVEHACNGLAGVSESQVEMNAGLQFFDGIKTADIQEILVRSANDLISLEAPNYQFVAARLLLFGLRKAVYNGHPDGHPPLKEHVEKCVERGVYDSTILGRYTDEEWEKLSSFMDHERDYLFTYAGIRQVVDKYLVQDRSSGEVYETPQFMYMMIAATLFQDDDKFYRLEYVKKYYDAISKHRINIPTPVMAGVRTPLRQFASCVLVDVDDTLDSIFSSDMAIGYYVAQRAGIGINAGRIRGINSKIRDGEVQHTGVVPFLKKFESTVRCCTQNGIRGGSATVHFPIWHQEIEDIIVLKNNKGTEDNRVRKLDYSIQISKLFYERFIQNGIISLFSPHDVPGLYDAFGTDSFDSLYVDYESDKSVPRKTIRAQ…
tr|A0A1D7SP60|		MKEIQVIKRDGVSEPLNLDKIHVMVERACNGLAGVSESQVEMNANLQFFDGIKTSDIQEILIRSANDLISLDAPNYQFVAARLLLFGLRKAVYNGHPDGHPPLLEHVEKCVSRKIYDASILKKYTEQEWEKLSGYMDHERDYLFTYAGVRQVVDKYLVQDRSTGNLFETPQYMYMMIAATLFQDDDKFYRLEYVRKYYDAISKHRLNIPTPIMAGVRTPLRQFASCVLVDVDDTLDSIFSSDMAIGKYVAQRAGIGINAGRIRGINAKIRGGEVQHTGVIPFLKKFESTVRCCTQNGIRGGSATVHFPIWHQEIEDIIVLKNNKGTEDNRVRKLDYSIQISKLFYERFIADGEISLFSPHDVPGLYDAFGTDDFDTLYRMHELNDAVPRKTIGAQELFL…
tr|A0A1D8KFL7|		MSINVKKRDGSVESLNLEKIHKMVEEACKGLGGVSASQVEMNSGIQFFDGITTEQIQEILIRSASDLIDLDHPNYQFVAARLLLATTRKEAFHKNIWKEGMPSVFDVAAYNATVNKVYDEEILDKYSDEDWDKINSWIDHDRDYLFTYAGLRQVTDKYLVQDRSTGEVYETPQYMYMLIALTLFAEYPLATRLDYVKRYYDAISKHRINIPTPIMAGVRTPLRQFASCVLVDSDDTLDSIFSSDMAIGRYVAQRAGIGINAGRIRGVNSKIRGGEVAHTGVIPFLKKFESTVRCCTQNGIRGGSATVHFPIWHQEIEDIIVLKNNKGTQDNRVRKLDYSIQLSKLFYERFIQDGDISLFSPHDVPGLYDAFGTDKFDDLYTDYESDGSIPRKTIGAQEL…
tr|A0A140IEQ8|		MTINVEKRDGSIEPLNLEKMHKMVEEACEGLSGVSASQVEMNSGIQFYDGISTDNIQEILIRSASDLISLDNPNYQYVASRLLMFSLRKQVFNKSVWQDGMPTPYDVALYNVTVNKVYDEELLDKYSDEDWAKLNNYIDHGRDYLFSYAGLRQVVDKYLVQDRSSNEVFETPQYMYLFIAMTLFADYPATQRLDYVRRYYNAISKHKINIPTPIMAGVRTPLRQFASCVLIDSDDTLDSIFSSDMAIGKYVAQRAGIGINAGRIRGVNSKIRGGEVAHTGVVPFLKKFESTVRCCTQNGIRGGSATVHFPIWHQEIEDIIVLKNNKGTEDNRVRKLDYSIQISKLFYERFIKNEDITLFSPHDVPGLYDDFGTDAFDARYVDYESDQSIPRKTIGAQEL…
tr|Q5GQI7|		MEESMTTINVKKRDGSIEPLNLEKVHKMVEEACEDLAGVSASQVEMHSGIQFHDGITTENIQEILIRSASDLISLDNPNYQYVAARLLLFGLRKQVFNKNVWKDGMPSAYDVALYNVTINKVYDEDLLDKYSDEDWVKVNNMIDHDRDYLFTYAGLRQVVDKYLVQDRSSGEIYETPQYMYLFIAMTLFADYPISQRLDYVRRYYNAISKHKINIPTPIMAGVRTTLRQFASCVLIDSDDTLDSIFTSDMAIGKYVAQRAGIGINAGRIRGVNSKIRGGEVKHTGVIPFLKKFEATVRCCTQNGIRGGSATVHFPIWHQEIEDIIVLKNNKGTEDNRVRKLDYSIQISKLFYERFISNGEISLFSPHDVPGLYDAFGTDRFDELYVGYERDTSVPRKTI…
tr|A0A1D8KLW3|		MTNGHGIKVQKRDGAVEALNLDKIHKMVEEACEGLGGGVSASQVEMSSGLQFFDGIKTSDIQEILVRSASDLISLDNPNYQFVAARLLLFAVRKQVFGPDWVQGYPTVLDHAQKCVSTGVYDDSILRKYTQEEWNKIDSYMDHDRDMLFTYAGLRQVVDKYLVQDRSCGEMYETPQYMYMMIAATLFQNYPTETRLDYVRRYYNAISKHKINIPTPIMAGVRTPLRQFASCVLVDANDSLDSIFSSDMAIGRYVAQRAGIGINAGRIRGINSKIRGGEVQHTGVVPFLKKFESTVRCCTQNGIRGGSATVHFPIWHQEIEDIIVLKNNKGTEDNRVRKLDYSIQISKLFYERFIANGEISLFSPHDVPGLYDAFGTDAFDACYVDYESDQSIPRKTIGA…
tr|A0A1X9SFZ0|		MTLITKDRGTYTQEIRFVRERFNYFVDSILEETNNKEAIEPSDIEEIKNAVISMVEAKKAVEADKLFTFLIRETQSRIKLSNLPLANFASAVYLRQLYKQASKLRGFDYKEGYGDYASHVTAMVERGKYSEILLDVYTREELQEAGKLINKDSDRKFSYSGLQTLTKTYLAKNDKGLVMELPQERFLTVALYLMSIEKRKNRMEYVKKAYWALFNHYIGLATPTLKNAGAPHGSLSSCHILTMDDTIDSIFDVAKQVALFSKNGSGIGIFAGFLRARGSRIRGVKVQNNGVIHPARLLSVLAEYVDQTGTRKAGISVYLPVWHADIKDFLELRLKTGSQEKRAHSITTAVTIPDEFMRRLHNKELFTIFDPTEVKKKLGVDLNMQYDKKRLKDGEEPNE…
tr|A0A1G4GQ28|		MNDIKVVVKSSGVRQPFDKEKIYKVLKWACDGHNIDVRAFLENVLELIRDGMTTKQIQRIAIKYAADHISVKEPDWQYVASNLEMFALRKDVYGQFDPIPFYDHIVKMVEAGKYDKEILEKYSKQDIQVFERAIDHDKDFEFSYAGSQQLIGKYLVQDRDTGEIFETPQYAFMLIAMCLHQEETGLAQVTHIVDFYNAISDRKLSLPTPIMAGVRTPTRQFSSCVVIESGDSLGSLNAVTSAIVKYISQRAGIGVNAGHIRAMGSKIRGGEAVHTGVIPFWKHIQTAVKSCSQGGVRGGAATLYYPFWHLEVENLLVLKNNKGVEENRVRHLDYGVQLNQLMYKRLMNRDYITLFSPDVANDRLYDLFYEADQTAFEELYESLEKDPTVRKKRIKAVDL…
tr|A0A1D3RL98|		MKVIKSSGTSQEFTPEKLIKVLEWGCENTRVDPYELYQAIVPHLQDGMTTYDIQRAATKVAASMISIEEPDYQYVASNLAMFNLRKQVYGQFEPRSFIDQISFGVNHNKYDKEILAKWSAEEIALLESKIVHDRDFEMTYAGTMQLIEKYLVKDRSTGQIIETPQFAFMLIGMTLHQDDGENRLVNTIRFYDAVSTKKISLPTPIMAGARTPTRQFSSCVVIEAGDSLKSINKSAESIVEYISKRAGIGINAGMIRAEGSKIGFGEVKHTGVIPFWKHIQTAVKSCSQGGVRGGAATLYYPIWHLEVENLLVLKNNKGVDENRIRHLDYGVQINDLMFERLIKDDYITLFSPDIDAGRLYENYFKDAALFREQYEALEKNPDVRKKRVKARELIELFLT…
tr|A0A0N6YQW7|		MINVIKRDGSSVPFDIEKLHAVVDRACDGLAGVSMSEVISASKIQFTDNMRTDRIQDILIQAAASLISVDKPNYQYVAARLKSYDLRKAVYGQYKPPHLLDIFVNNIKRRVYDREFLDLYTTEEFNELNDVINHKRDKNFTWAAMGQLTEKYLLRDRSRKDGKVFYETPQVMYMGIAMALFSNWDKDSRLEMVKKFYEYASTGKFSLPTPIMAGVRTPTRQFSSCVLIKTGDTLDSINATAKTIVDYVSKRAGIGFDFGAIRGIGSPIRGGEMVHTGLIPFIKYLTGALKSCSQGGIRGGAATGYIPLWHYQFDDVVVLKNNRGTEENRERRIDYGIQINRVMFERLVAKQPLYLFDPKDNPDMYEAYFADVDKFRVLYENMIKAADAGICRAKKLQAE…
tr|A0A1B1IXA1|		MSEIKTVIKSSGVSQPFEKEKLFKVLNWASVGKNIDVNAFLESVVDLLRDGMTTKQIQGVAIKYAADRISVKEPDWQYVAANLEMFALRKTVYGQFDPIPFYEHITKLVDAGKYDKEILTKWTKADIEYFEENIKHDKDFEFSYAGVQQLIGKYLLQDRTNGDIYETPQYAFMLIAMCLHQDEPRTLSAFNHVVDFYNAISDRKLSLPTPIMAGVRTPTRQFSSCVVIESGDSLGSLNAVTSAIVKYISQRAGIGVNAGHIRAMGSKIRGGEAVHTGVIPFWKHIQTAVKSCSQGGVRGGAATLYYPIWHLEVENLLVLKNNKGVENNRIRHLDYGVQLNDLMYKRLINNDYITLFSPDVANDRLYDAFYQADQTEFEELYTSLEKDPTVRKKRIKAAD…
tr|I6W8D9|		MATYGKWIELNNEITQLDDNGKNKLYKDQEALDEYLKYIEDNTRKFNSEVERIRVLTKEGTYDKIFDNVPDTIIDEMTKLAYSFNFKFPSFMAGQKFYESYASKQYDENKKPIFVEDYEQHNVRVALYLFQNDYVKARELLVQLMEQTFQPSTPTYNNSGQANRGELSSCYLFVVDDSIESLNFVEDSVANASSNGGGVAIDLTRIRPKGAPVRNRPNSSKGVIAFAKAIEHKVSIYDQGGVRQGSGAVYLNIFHNDILDLLSSKKINASESVRLDKLSIGVTIPNKFMELVKEGKPFYTFDTYDINKMYGKYLDELNIDEWYDKLLNNDSIGKVKHDAREVMTDIAKTQLESGYPYVFYIDNANDNHPLKNLGKVKMSNLCTEISQLQEVSEIYPYSY…
tr|D4ZA34|		MQLINVIKSSGVSQSFDPQKIIKVLSWAAEGTSVDPYELYENVKSYLRDGMTTDDIQTIVIKAAANSISVEEPDYQYVAARCLMFALRKHVYGQYEPRSFIDHISYCVNEGKYDPELLSKYSAEEITFLESKIKHERDMEFTYSGAMQLKEKYLVKDKTTGQIYETPQFAFMTIGMALHQDEPVDRLKHVIRFYEAVSTRQISLPTPIMAGCRTPTRQFSSCVVIEAGDSLKSINKASASIVEYISKRAGIGINVGMIRAEGSKIGMGEVRHTGVIPFWKHFQTAVKSCSQGGIRGGAATAYYPIWHLEVENLLVLKNNKGVEENRIRHMDYGVQLNDLMMERFGKNDYITLFSPHEMGGELYYSYFKDQDRFRELYEAAEKDPNIRKKRIKARELFEL…
tr|A0A345MJY0|		MENNIPKWIQLNNEIMLQKDGKFQFEKDKEAVHSYFVDYVNQNTVFFHNLREKLDYLLENDYYEEEFLYKYSFEDIKSVFKLAYSKKFRFPSFMSAFKFYNDYALKTNDKKKLLERYEDRVSIVALFFADGDTEKAKAYVNMMMQQDYQPSTPTFLNAGRKRRGELVSCFLMEVNDSLNDISRAIDMSMQLSKLGGGVSLNLSKLRAKGEAIKGVENATKGVVGVMKLLDNAFRYADQMGQRQGSGAAYLNIFHRDINDFLDTKKISADEDVRVKTLSIGVVIPDKFVELAREDKDAYVFYPHTVYQEYGQHMDEMDMNEMYDKLVDNPNVKKEAVNARKLLEKMAMLRSESGYPYIMFQDNVNKVHANNNISKVKFSNLCSEVLQASQVSNYTDYGEE…
tr|K4I3J7|		MIKTIKKSNGTVVSFDPERLNKWASWADKRGIIWSEVTMEAMKRVYEGCTTKEMHQAMIDVCVDKQTQEYSDMAGRLLLGIIYKEAFGGFTKVPTLVTFVKNMERAGLWEKMDYSQEELEYLQGYIVHSKDISYGYAVLKQFRDKYGIRDIKTGRLFESPQFMFMGMAMKAFEKQPKHRRLQDVIKLYTYLSDLKINAPTPYLNGLRATKSGYASCCLIKANDTAESLGIAAKVAYDMTTKQAGIGMLMETRTIGDGIRQNTIEHMGKLPYYKLVRSSVEANKQKSRGGSANNFYTALDPQIEDLLRLKHPTTVPSKRINEMDYSFGTNDYFWQCVQYDTDWLLFSYKDAPKLYDMFYTASADEFAMAVGHAVHSGVKHRRVKAREIAKLFIQQRYATG…
tr|A0A2K8HD12|		MSHRIEKVIKRDGTVEDFAPEKLNGWAEYGCKTVDVSWSAITMAAQKTLPKGVVDSDTLMDALIKAAESLIKDNPAYDVPAKELRLAQMRKRLYDSFEPPSLRFFHDHMVSVGAWEDMSAWITDEQFEALNQVIDHDRDRLFTSGGLKQFFDKYSRRNIATGEIYETPQFAYMGMAMAMLSQPNWTILDAIDLYNAMSLHKINVPTPPLVGLRSSDRGFASCCLVDSTDTLDSIDTAEHIVFKMVAARAGIGYHLESRSIADPVRNGAFPHSGKLPYYRHIDRSVKANTQQTRGGSATVSYPYFDPEIIQLMQVKQQRATDENKIDKMDYSLSFNNLLLKRYLKNEDITLMSYFYAPEVHEAFYSDDEAKFEEIYVAAEKRVASLTKIDHEGKTVPAAP…
tr|A0A1V0ECN0|		MAVAPSEIKIDLTRDALLDDFTLQTLRERYLLPGESSPQEAFARASAAFADDAEHGQRLYDYVSNLWFMFATPLLSNGGSARGLPISCFLTAIEDSRESISEHYDEVIWLSSMGGGIGSYYGALRGLGEKTSKGSQSTGVIPFMAVDDRLILAVSQGGTRRGSNAVYLDISHPEIREFITARKPTGGDQNRKITNLHNAVNVTDEFMIAVRDDTEFALRSPKTGEVIRVERARELWRLLIETRMQTGEPYIHFIDTSNRHFPEAQKKLGLKVRQSNLCVTGETEILTRNGHLPIEALKGEYHDVWNGEEFSRVLIQQTNPTDEKASLVRVWFEDGDYLDCTPYHKFYTQDGVEVRAGELKLGTVLAKAQAPVIEGLAEATPPIEQAYAAGWTTFAGFDD…
tr|A0A140XBF3|		MINVIKRDGSSVPFDIEKLHAVVDRACDGLAGVSMSEVISASKIQFTDNMRTDRIQDILIQAAASLISVDKPNYQYVAARLKSYDLRKAVYGQYKPPHLLDIFVNNIKRRVYDREFLDLYTTEEFNELNDVINHKRDKNFTWAAMGQLTEKYLLRDRSRKDGKVFYETPQVMYMGIAMALFSNWDKDSRLEMVKKFYEYASTGKFSLPTPIMAGVRTPTRQFSSCVLIKTGDTLDSINATAKTIVDYVSKRAGIGFDFGXMLLDQRSDTGRIYIAFVDHMNQYSPFNLDTIYSSNLCFTGDTMVAAADGRNMVSIKELADWSSYDKKFPVYSARPSKKNDGGWVTEIKMAKAAKTGVREVVEVLLSNGQTFRCTPDHPLALSDARGDYPYVEARHAVGQ…
tr|A0A2R3ZXG2|		MKVIKSSGTSQEFTPEKLIKVLEWGCENTRVDPYELYQAIVPHLQDGMTTYDIQRAATKVAASMISIEEPDYQYVASNLAMFNLRKQVYGQFEPRSFIDQISFGVNHNKYDKEILAKWSAEEIALLESKIVHDRDFEMTYAGTMQLIEKYLVKDRSTGQIIETPQFAFMLIGMTLHQDDGENRLVNTIRFYDAVSTKKISLPTPIMAGARTPTRQFSSCVVIEAGDSLKSINKSAESIVEYISKRAGIGINAGMIRAEGSKIGFGEVKHTGVIPFWKHIQTAVKSCSQGGVRGGAATLYYPIWHLEVENLLVLKNNKGVDENRIRHLDYGVQINDLMFERLIKDDYITLFSPDIDAGRLYENYFKDAAAFREQYEALEKNPDVRKKRVKARELIELFLT…
tr|A0A172Q043|		MYEKGYYLKFDYTEEELDIIDGWLTHHKDFDLSYTQINQMESKYFVRDRVSKQTYETPRFMFARIALAVFEKDENRMYHINNFLKYLDNLDMNLPSPNWSYIGTVRRTGASCCLYSIEDTSRSIAAANHITEMMTIAAAGLGNNYIIRSIGDSVKGGTIIHQGKQGYHKAAQGITKSNKQGSRGGALTTYVPINDPEIEVIVKARNPSTVAELKVDEIDYAFMYNRYFGIKVINDEQWMLISLKDAPDLYEAFYSNRYEDYVELYEKYELDDSVKKTFIRARDLADVCLSEQYETGRLYSGDSYQINYHTPHKDPIYSSNLCLEITLPTKPFHSVRELYEEFSSEWAYITYEDKSEEVIVDIESARWSLANVKAGDTVNGKVVKKIESKNEIALCNIAG…
tr|A0A1W5PUT1|		MINIIKRDGSSVPFDIEKLHTVIERACDGLEGVSVSEVEAASKIQFTDNMKTERIQDIIIQAAATLISVDKPNYQYVAARLKSYDLRKVVYGQYKPPHLLDIFAKNTKLGVYDREFLELYSKEEFEELNTVINHKRDKNFTWAAMGQLTQKYLLRDRSSDSKVYYETPQVMYMAIAMALFSAWDKESRLTMVKKFYEYASTGKFSLPTPIMSGVRTPTRQFSSCVLIKTGDTLDSINATAKSIVDYVSKRAGIGFDVGAIRGIGSPIRKGEMVHTGLVPFIKYLTGALKSCSQGGIRGGSATCYVPIWHYQFDDVVVLKNNRGLEENRERRIDYGIQINRVMFERLVNKQPLYLFDPKDNREMYEAFFADVNKFREMYDNMIKAADAGLCRSKKLQAEE…
tr|A0A249Y2J3|		MINIIKRDGRVVPYDVEKLHIVLERACEDLDGVSPSEIIEHSKIQFTDNMKTSRIQEIMINAAANLISVDKPNYQYVAARLKSYDLRQRVYGEYYPPALIDIFRKNIDLGIYDAGFLVDYSQAEFDQLQAVINHKRDKRFTWAAMVQLTEKYLLQNRAKKSEGIFYETPQVMYMAIAMALFSKWNRVERMDMVTRFYDYASTGKFSLPTPIMAGVRTRTRQFSSCVLIKVGDTLDSIKAAGSAIVDYVSKRAGIGLDVGEIRALGAPIRGGEMEHTGTIPFIKKFVGDLKSCSQGGVRGGSMTAYYPMWHLQFPAMIVLKNNRGTENNRERRTDYGVQINRVMMERAWNKQNIYLFDPAEVKKMFGPLFYSSYFNDVDTFRDLYDQAIKAAEQGMLRHE…
tr|Q8SCK6|		MLKTIIKLDGTEEAYSPAKINGWGEWAAQHLGDKVDWSSVVMDAVQALGDKTSSQELQLQLIEECLNRKTWSYYLMAGRLYAIYLRKKFYGLNGIPTVKALQTRMRKDGIIVKLDYSSKEYAQIEKIIDHDLDLLCPHFSLHHIRGKYALRNRKTGQEYETAQFVYMRMAMALAEKEPAETRMTHVENYYKLLSNKILSAPTPNYVNLGTKLRGFASCCLFASGDNGVSLAMGDYIANIMTQSSAGIGVNLMTRSIGDPIRNGLIIHQGKKPYIDVIGKAVRANLQNGRGGAVTCYYSAFDPEADMITQLRNPRSTEDRKNRDLHYAFLSNKFFAKKAAQKDGMIFVFNPFTAPDLHDAFYSGDIDKFIKLYEKYEADPKFEKTYVNARDLLKSMLVEA…
tr|A0A2Z5HLM9|		MNEINIIKRDGSSVPFDIEKLHTVIERACDGLEGVSVSEVEAASKIQFTDNMKTERIQDIIIQAAATLISVDKPNYQYVAARLKSYDLRKVVYGQYKPPHLLDIFAKNTKLGVYDREFLELYSKEEFEELNTVINHKRDKNFTWAAMGQLTQKYLLRDRSSDSKVYYETPQVMYMAIAMALFSAWDKESRLTMVKKFYEYASTGKFSLPTPIMSGVRTPTRQFSSCVLIKTGDTLDSINATAKSIVDYVSKRAGIGFDVGAIRGIGSPIRKGEMVHTGLVPFIKYLTGALKSCSQGGIRGGSATCYVPIWHYQFDDVVVLKNNRGLEENRERRIDYGIQINRVMFERLVNKQPLYLFDPKDNREMYEAFFADVNKFREMYDNMIKAADAGLCRSKKLQA…
tr|A0A0U2D9T2|		MQVTKSSGVSQNFDAQKIIQVLTWQCEGTQIDPYELYEEIKTHLVDGMSTKDIQKICIKVAANSISVEEPDYQYVAAKGLMFALRKDVYGQFEPPAFIDHISYCVNEGKYDPELLSQYSAEEIIYLDSQIKHERDFDLTYAGAMQLKEKYLVKDKTTGKIYETPQFAIMAIGMALHQDETHDRLKHIIRFYDAVSTHQVSLPTPIMAGARTPTRQFSSCVVIEAGDSLKSINKTSASIIEYISKRAGIGINVGMLRAEGSKIGMGEVRHTGVIPFWKHFQTAVKSCSQGGIRGGAATAYYPMWHLEVENLLVLKNNKGVDENRIRHMDYGIQINDLMMERLGKNDYITLFSPHEMSGELYYSFFEDQDKFRELYEKAEKDPTIRKKRIKALELFELFMT…
tr|A0A222Z6J1|		MDTLKQTEKKVTMITKNRGTYIQSKEFDEQRFVKFVDSIIEVTKDLEKIDSAELQEITDAVISFIKAKKTVEADRLFSYLIRETQSRVTKENLPLLNFVAAVDLRAKYKGVSKLRGFDYREGYGDYASHVLAMVERGLYDSSLLEDYTRDELEEAGAMIDPSKDVNFSYAGLSALKETYLVHNKDKNLVELPQERLLTSVLYLMRLEPKEKRMARVLQGYLALANHMVGQATPTLKNSGRPHGSLSSCHIVTMDDDLDNIFDVLKQVALFSKNGSGLGVYGGFLRARGSRIRGVKVANNGIIHPAGMLSRLAEYVDQTGTRKAGIALYLPIWHADVMEFLELRLKTGTQEKRAQSITTGLCIPDEFMRRLDKVQPVTLFDPREVRQRLGVDLNLQYDKK…
tr|A0A0D3MV05|		MATYGKWIELNNEITQLDDNGKNKLYKDQEALDEYLKYIEDNTRKFNNEVERIRVLTKEGTYDKIFNKVPDTIIDEMTKLAYSFNFKFPSFMAGQKFYESYASKQYDENKKPIFVEDYEQHNVRVALYLFQDDYVKARELLVQLMEQTFQPSTPTYNNSGQANRGELSSCYLFVVDDSIESLNFVEDSVANASSNGGGVAIDLTRIRPKGAPVRNRPNSSKGVIAFAKAIEHKVSIYDQGGVRQGSGAVYLNIFHNDILDLLSSKKINASESVRLDKLSIGVTIPNKFMELVKEGKPFYTFDTYDINKVYGKYLDELNIDEWYEELLNNDKIGKVKHDAREVMTDIAKTQLESGYPYVFYIDNANDNHPLKNLGKVKMSNLCTEISQLQEVSEIYPYSY…
tr|M1HLZ5|		MVGYACKDLSGVSESLVEMNSGIQFTDGITTDDIQQILIKSASDLITLENPNYQYVAARLLLFSLRKSLYHRLWELPHLQKHIETCIKQEVYDPDILKWYDKEEIDQMNGFIKHERDYLFSYAGMRQVLDKYLVQDRSSGDIFETPQFMYMLISATLFRNYSKEKRMSYVKKYYNAISTHLINIPTPVMAGVRTPIRQYASCVLVDVDDTLPSIFSSDMAIGSYVAQRAGIGINAGRIRGINSRIRGGEVQHTGVVPFLKKFEATVKCCTQNGVRGGSATVHFPIWHQEIEDILVLKNNKGTEDNRVRKLDYSIQLSKLFYERFIKNEDITLFSPHDVPGLYDAFGKEEFDELYASYERKTSIKKKKVNAQDLFMSILKERAETGRIYIMNIDHVNTHS…
tr|X2JMV9|		MAEVQIINRGNFIEFYDPKKVENYLRRYTPEGVNVNSIVGSVTEFVELEENVTSLKIQQELYSITEGLISVRESYWQDVAGCIKADILRKEVYNNRGFETGLKRVLELGYEGEQYADFFKKYSDEEIAELEKHINEDNDYFVNHVGVHIAYDRYTTSVPVKKEQNGKEITVGVKKIETLQERYMIVSMFLHQNETKDRIAKVIRGYNRTGATDFTPATPTFMNSGRPNGNLSSCFVGMTDDSLDDIYREADQFAKVSKNAGGYGLYFGKVRSLGSSIRKKPGLSSGAVPFMKLFDVTAGTVDQQSKRPGAVTITLDVWHRDTSSFLKTPLDNTVLEKQMHKIFLAVSLPDLFFRKLQKNEQWYQFDPKEVQDIMGWGLEDCYDERKDGGTFSERYEQCV…
tr|A0A0E3FHD1|		MTNGHGIKVKKRSGAVEGLNLDKIHKMVEEACEGLGSGVSASQVEMNSGLQFFDGIQTSDIQEILVRSASDLISLDNPNYQFVAARLLLFGVRKQVFGPDWIVGYPTVLDHAIKCVSKSVYDDGILRKYTQEEWNKIDSYMDHDRDMLFTYAGLRQVVDKYLVQDRSCGEMYETPQYMYMMIAATLFQNYPIDTRLDYVRRYYNAISKHKINIPTPIMAGVRTPLRQFASCVLVDADDSLDSIFSSDMAIGRYVAQRAGIGINAGRVRGINSKIRGGEVQHTGVVPFLKKFESTVRCCTQNGIRGGSATVHFPIWHQEIEDIIVLKNNKGTEDNRVRKLDYSIQISKLFYERFIANGEISLFSPHDVPGLYDAFGTDSFDDLYVRYESDKFTPRKTIGA…
tr|A0A075LZR9|		MTLITKDRGTYTQEIRFVRERFNYFVDSILEETNNKEAIEASDIEEIKNAVISMVEAKKEVEADKLFTFLIRETQSRIKLSNLPLANFASAVYLRQLYKQASKLRGFDYKEGYGDYASHVTAMVERGKYSEVLLDIYTREELQEAGKLINKDSDRKFSYSGLQTLTKTYLAKNDKGLVMELPQERFLTVALYLMSIEKKKDRMKYVKKAYWALLNHYIGLATPTLKNAGAPHGSLSSCHILTMDDTIDSIFDVAKQVAIFSKNGSGIGVFAGFLRARGSRIRGVKVQNNGVIHPARLLSVLAEYVDQTGTRKAGVSIYLPVWHADIKDFLELRLKTGSQEKRAHSVTTAVTIPDEFMRRLHNKELFTIFDPTEVKKKLGVDLNMQYDKKRLQDGEEPNE…
tr|A0A2H4P8U2|		MEEYRNLNAELNLYDESGKIQFDKDKEAARAYFLQHVNQNTVFFHSLEEKTNFLVENRLWDQEVVNRYPFEDFKALFKQAYAHKFRFQTFVGALKFYRGYALKTFDGKRYYERFEDRVVMTALAHSNDYEHAKRLVDHIIEGRFQPATPTFLNAGRADAGGPTSCYLLRVEDNLESINRAQSDAAQLSKRGGGVALSITNVREAGAPIKGYEGKSSGVIPFMKVLEDTFSWIDQLGQRQGAGAIYINAHHPDIMKVLDTKRENADEKIRIKTLSLGVVIPDITFELARNNDDMYLFSPYDVEKEYGVPMSDISITEEYERMVDNPNIRKTKINARKLFQTIAEIQFESGYPYIVFEDTVNYYNPAPNVGRISMSNLCVAPETRVLTDEGYVEVSAKAGQ…
tr|A0A1D7SMD8|		MSNGIKVVKRDGVEEPINLEKIHKMVEHACYGLASVSASQVEINSGIQFYDGIKTSDIQEILIRSANDLISLDNPNYQFVAARLLLFGLRKSVYGVSPENHPKVEDQLSGGIESGVYDQSLIKAYSSEEFAEMDSYMDHDRDMLFTYAGLRQVVDKYLVQDRSSGKIYETPQYMYMLIAATLFQKYPQETRLDYVRRYYNAISKHQINIPTPVMAGVRTPLRQFASCVLVDVDDTLDSIFSSDMAIGYYVAQRAGIGINAGRIRGINSKIRGGEVQHTGVIPFLKKFESTVRCCTQNGIRGGSATVHFPIWHSEIEDIIVLKNNKGTEDNRVRKLDYSIQISKLFYERFIANGEISLFSPNDVPGLYDAFGTDAFDACYVDYESDQSVPRKIVNAQELV…
tr|A0A097J1E7|		MQLINVIKSSGVSQSFDPQKIIKVLSWAAEGTSVDPYELYENIKSYLRDGMTTDDIQTIVIKAAANSISVEEPDYQYVAARCLMFALRKHVYGQYEPRSFIDHISYCVNEGKYDPELLSKYSAEEITFLESKIKHERDMEFTYSGAMQLKEKYLVKDKTTGQIYETPQFAFMTIGMALHQDEPVDRLKHVIRFYEAVSTRQISLPTPIMAGCRTPTRQFSSCVVIEAGDSLKSINKASASIVEYISKRAGIGINVGMIRAEGSKIGMGEVRHTGVIPFWKHFQTAVKSCSQGGIRGGAATAYYPIWHLEVENLLVLKNNKGVEENRIRHMDYGVQLNDLMMERFGKNDYITLFSPHEMGGELYYSYFKDQDRFRELYEAAEKDPNIRKKRIKARELFEL…
tr|A0A126HGH6|		MLVVKSSGITEEFEESKLMRVLSDACENTKINPHQLLDRVIAQLSDGMTSKDIQKAAIKIAADSISVDEPDYQYVAARLAMYGLRKDVYGQFDPIPFKQLIERNTAIEVYDSEILQKWSDDELEYLESQVKHERDFEFAYAGVMQLKEKYLCKNRGTGAIYESPQYAYMLIAMCLHQEEKYDRIKHVVDFYNAVSTHKLSLPTPIMAGVRTPTRQFSSCVKIESGDSLHSINEVAKSIVSYISKRAGIGVNGGAIRAEGAVVRSGEIRHTGVIPFWKHFQTAVKSCSQGGVRGGAATLTYPIWHLEVEKLLVLKNNKGVEENRIRHLDYSVSISRLMLERLVNNDYITLFSPDERHGALYGEYHTNPEQFEKLYLELEADPNVRKKRIKATELFSMFGQ…
tr|A2PYM7|		MQINVIHTDGSRTPYDANRAIEVINWACEGLEVDPDKLSRRLSRRFNADITTEEIQNGLIRTAAELADLQYPDWLKVSGRLRMWDWRRKVKARRGYLYGNYPVAFEYLRSEGLYEGDLIKKFLDTYSADDIAEAGTWIDPERDMRFDISGADLLTARYLLEGELLQEMWLTQALLLSMLEPAHERMTFAHKAYDLLSLGKISLATPLMSNLRQADGSLSSCHIIDIDDSRESIFDNISQLAAMSANGGGVGVRISKVRARGSRIRKKKGASGGVCPWIKIINATIVATNQRGVRAGACTVGIDVWHADLLEYMDLRGDAGSEHTKARDILLQFIISDEFMRRVILDKDWYLVCPTEIKNVFGYQLADMYGDEFTNAYHVIEAYINSSAPPLDVVKKVSA…
tr|E3SQE8|		MEKGMKEIHVIKRSGEKTPLDLDKIHAMAEHACRGLAGVSESQVEMNANLQFFDGIKTSDIQEILIRSANDLISLESPNYQFVAARLLLFSLRKAVYNGHPDGHPPLLEHVKKCVDLGVYDDGILSKYSKEEWEKLNSFMDHDRDYLFTYAGIRQVADKYLVQDRSSGEVYETPQFMYMMVAATLFQDDDKFYRLEYVKKYYDAISKHRLNIPTPIMAGVRTPLRQFASCVLVDVDDTLDSIFSSDMAIGHYVAQRAGIGINAGRIRGINAKIRGGEVQHTGVIPFLKKFEATVRCCTQNGIRGGSATVHFPIWHQEIQDIIVLKNNKGTEDNRVRKLDYSIQFSKLFYERFISNGIISLFSPHDVPGLYDAFGTDSFDSLYVDYESDLSIPRQTIGAQ…
tr|A0A2H4PHC5|		MINVIKRDGSSAPFDIEKLHAVVDRACDGLPGVSMSEVIAASKIQFTDNMRTDRIQDILIQAAASLISVDKPNYQYVAARLKSYDLRKAVYGQYKPPHLLDIFVKNIKQRVYDREFLDLYTTEEFNELNDAINHKRDKNFTWAAMGQLAEKYLLRDRSKKGSKVYYETPQVMYMGIAMALFSSWDKESRLDMVKKFYEYASTGKFSLPTPIMAGVRTPTRQFSSCVLIKTGDTLDSINATAKTIVDYVSKRAGIGFDFGAIRGIGSPIRGGEMVHTGLIPFIKYLTGALKSCSQGGIRGGAATGYIPLWHYQFDDVVVLKNNRGTEENRERRIDYGIQINRVMFERLVAKQPLYLFDPKDNPDMYEAYFADVDKFRTLYENMIKAADAGICRAKKLQAE…
tr|A0A0A0RNZ6|		MITTIRKSDGTLVPFEPERLNKWASWADKRGIIWSEVVIEAMKRVYEGCTTKEMHQAMIDVCIDKQTQEYSDMAGRLLLGIIYKEAFGGFTKVPQLLPFVMKMEQMGLWEHMDYTPEEIDYLQGHIVHSKDISYGYAVLKQFRDKYGIRDIKSGKLFESPQFMFMGMAMKAFERQPKQRRLEDVIKLYTYLSDLKINAPTPYLNGLRATKSGYASCCLIKANDTAESLGIATKVAYDMTTKQAGIGMLMETRTIGDGIRQNTIEHMGKLPYYKLVRAAVEANKQKSRGGSANNFFTALDPQIEDLLRLKHPTTVPAKRINEMDYSFGANDYFWQCVQYDTDWLLFSYKDAPRLYDMFYTASADEFAMAVGHAVHTGVKHKRVKAREVAKLFIQQRYATG…
tr|C4MZW7|		MQVQKSSGVSQDFDAQKIIKVLTWGCEGTQIDPYELYEEIKTHLRDGMTTKDIQNLTVKVAANLISVEEPDYQYVAAKQLMFALRKEVYGQFEPRSFIDHISYCVNEGKYDPELLSRYSAEEITFLESHIKHERDFELTYAGAMQLKEKYLVKDKTTGKIYETPQFAIMCIGMALHQDEPGNRLAHIIRFYDAVSTRQVSLPTPIMAGARTPTRQFSSCVVIEAGDSLKSINKTANSIIEYISKRAGIGINVGMIRAEGSRIGMGEVKHTGVIPFWKHFQTAVKSCSQGGIRGGAATAYYPIWHLEVENLLVLKNNKGVDENRIRHMDYGIQLNDLMMERFGKNDYITLFSPHEMGGELYYSYFEDQERFRELYEAAEKDPSIRKKRIKARDLFELFMT…
tr|A0A0B5HDK9|		MIKTIKKSNGTVVSFDPERLNKWASWADKRGIIWSEVTMEAMKRVYEGCTTKEMHQAMIDVCVDKQTQEYSDMAGRLLLGIIYKEAFGGFTKVPTLVTFVKNMERAGLWEKMDYSQEELEYLQGYIVHSKDISYGYAVLKQFRDKYGIRDIKTGRLFESPQFMFMGMAMKAFEKQPKHRRLQDVIKLYTYLSDLKINAPTPYLNGLRATKSGYASCCLIKANDTAESLGIAAKVAYDMTTKQAGIGMLMETRTIGDGIRQNTIEHMGKLPYYKLVRSSVEANKQKSRGGSANNFYTALDPQIEDLLRLKHPTTVPSKRINEMDYSFGTNDYFWQCVQYDTDWLLFSYKDAPKLYDMFYTASADEFAMAVGHAVHSGVKHRRVKAREIAKLFIQQRYATG…
tr|A0A385IJH8|		MSRWVELNNEVTTKVDGKYQLHKDVEAVRSYFMDYINDNLRSFLDFEEKINYMVNEKYYDKEVLDQYTPKQVEELFNHAYSFNFRFPSFMSALKFFTDYALMNREGTRYLERYEDRVSMTALFLGRGSFKSAMNICDRMMKQRYQPATPTFLNAGKYARGEMVSCFLLDVNDSMNDIAFRIANSLELSKLGGGVALNLTGLRSKGDPIKGIDNRASGVVPVMKLLEDSFSYANQLGARKGSGVAYLNIFHWDIVDFLDTKKINTDEKTRIQSLSIGVSVPDKFLELAENDEEFYMFSPYDVKKEYGLAIDEIDWDTMYDEVVNNPNVKKKKMSAAEMWTDYIMRVLFESGYPYVMFEGNVNNQHPLKYLGRVKKSNLCTEILQYSSDTTKADYGEEDDL…
tr|A0A0F6R8I6|		MQVIKSSGVSQNFDAQKIIQVLTWQCEGTQIDPYELYEEIKTHLVDGMSTKDIQKICIKVAANSISVEEPDYQYVAAKGLMFALRKDVYGQFEPPAFIDHISYCVNEGKYDPELLSQYSAEEIIYLDSQIKHERDFDLTYAGAMQLKEKYLVKDKTTGKIYETPQFAIMAIGMALHQDETHDRLKHIIRFYDAVSTHQVSLPTPIMAGARTPTRQFSSCVVIEAGDSLKSINKTSASIIEYISKRAGIGINVGMLRAEGSKIGMGEVRHTGVIPFWKHFQTAVKSCSQGGIRGGAATAYYPMWHLEVENLLVLKNNKGVDENRIRHMDYGIQINDLMMERLGKNDYITLFSPHEMSGELYYSFFEDQDKFRELYEKAEKDPSIRKKRIKALELFELFMT…
tr|W8JDY6|		MSQINIIKRDGSSVPFDIEKLHTVLERACEGLEGVSVSEVEAASKIQFTDNMKTERIQDIIIQAAATLISVEKPNYQYVAARLKSYDLRKVVYGRYKPPHLLDIFAKNIKQGVYDREFLELYTKEEFEELNTVINHKRDKNFTWAAMGQLTQKYLLRDRSADSKVYYETPQVMYMAIAMALFSAWDKETRLTMVKKFYEYASTGKFSLPTPIMSGVRTPTRQFSSCVLIKTGDTLDSINATAKSIVDYVSKRAGIGFDVGAIRGIGSPIRKGEMVHTGLVPFIKYLTGALKSCSQGGIRGGSATCYIPIWHYQFDDVVVLKNNRGLEENRERRIDYGIQINRVMFERLVNKQPLYLFDPKDNRDMYEAFFADVDKFRTLYDNMVKAADAGLVRAKKMNA…
tr|A0A2H4YG33|		MQLIKSSGIGQDFIPEKFIKVLSWAAENTNVDPYELYEQVKPHITDRMTTKELQRAAIKVAANLITVDEPDYQYVASNLAMFALRKEVYGQFEPPSFIDHISYCVNEHKYDPELLSKYSAEEITYLESRIVHDRDFELTYAGAMQLKEKYLVKDRSTGKIYETPQFAFMLIGMALHQEEPENRLAHVIRFYDAVSTRQISLPTPIMAGARTPTRQFSSCVVIEAGDSLKSINKASASIIEYISKRAGIGINAGMLRAEGSKIGNGEVKHTGVIPFWKHFQTAVKSCSQGGVRGGAATLYYPIWHLEVENLLVLKNNKGVDENRIRHLDYGLQINDLMMERLGKDEYITLFSPDVSGGELYDAYFRDEDLFRELYEELEKDPLVRKKRIKATELFELFMT…
tr|A0A2D2W6K3|		MTSINVVKNSGATEKFDAEKANRVVEWACEGLDVCASEILMKAQIQMFDGVTTKAIHETLIKAASDLISVQNPDYQYAAARLLLFKIRKEAYGDFQPFDLFHQIYLNVGNGKYDRHLLDDYTRDEIAFLNDKIVHDRDFDYTYAAMRQYEDKYLVKHRVTGEIYESPQMALMLIAMGLLSQEDKKTRLERIVDLYENVSLMKVSLPTPIMAGVRTPTRQFSSCVLIESGDNIDQIFNANMAQGKYAAQRAGIGLNFGMIRGQDAEIRAGEVKHAGTVPIVRMYQESLGWTSQGGVRKASANYFYPMWHWDFESLIVLKNNRGTESTRARHVDYGLQLNKMLYSRLQQGKNITLFHPNVAKGKLYEYFFSNQEKFQQLYEELEADPSVAKKTISAADAFS…
tr|J9PRM9|		MTIITKDRGSYIQEKPFEPQRFYNFIQELLEETSNKEKIDKQIIEDIFKEVLDFILSKEKVEAVRLFDYIIRETNSRITAKTPELTYFSAAVYRRYLYKQASKLRGFDYKKGYGDYYTFVREQVEAGTYSEKLLEAYSEDELKEIGNIIDKEKDKLFSYSGLQSLAATYLVKNEDKEVVELPQERFLTALIYMLKDKPKEKRLTLIKVSYGVISNHLIGLATPTLKNAGTPHGSLSSCHILTMDDDLKSIFRVIEQAARFSQNGSGLGIYLGFLRAGGSWIRGIKGAATGAIHPSRLLSTTAEYVNQTGTRKAGIAVYLPVWHADIFGFLELRLKTGSQEKRAHSIKTAVTIPDEFMRRLRDKKVFTIFDPYEVKKKLGIDLNRLYDKKKLQDGEEPNA…
tr|A0A2D0YFW5|		MSIKTVIKSNGQEVPFDASKLNRMAEWADNLGVGWSSLVLNAIKKVSDKCSTLDIQNALIDSCAEKADKAHLAMAARLFLGTMYKNAHGGFEERPHLYDFYNNMLILGLWKEMSYDATELEYLNEHLDHDKDLNYEYSVLKQLDSKYCKKLNDISMETPQYLFMGVAMDIMENQPEDTRLDDVVKYYTYLSDLKINLPTPFLSGLRSKTKGLASCAVLKGDDTADSLEAAIHNAYKQTVSNAGIGISLNCRSIKDPVRNGAIKHTGKLPYYRYIQGSVGATKQEVRGGSATVQFTALDPEIEDLLRLKHVTTVSEKQIRGLDYSFGACRLLAEKSSKGEDWYLMSQLHAPEVYKAYHENYDSLKQTLNDYILSGKPYKTIKAVEVLKLYLKQRQDTGRM…
tr|A0A2I6PGG8|		MIKTIKKSNGTVVSFDPERLNKWASWADKRGIIWSEVTMEAMKRVYEGCTTKEMHQAMIDVCVDKQTQEYSDMAGRLLLGIIYKEAFGGFTKVPTLVTFVKNMERAGLWEKMDYSQEELEYLQGYIVHSKDISYGYAVLKQFRDKYGIRDIKTGRLFESPQFMFMGMAMKAFEKQPKHRRLQDVIKLYTYLSDLKINAPTPYLNGLRATKSGYASCCLIKANDTAESLGIAAKVAYDMTTKQAGIGMLMETRTIGDGIRQNTIEHMGKLPYYKLVRSSVEANKQKSRGGSANNFYTALDPQIEDLLRLKHPTTVPSKRINEMDYSFGTNDYFWQCVQYDTDWLLFSYKDAPKLYDMFYTASADEFAMAVGHAVHSGVKHRRVKAREIAKLFIQQRYATG…
tr|A0A0K1LMZ5|		MLQLAPERDALLTSFGKTTLSQRYLLPGESYQDMFARVATAFSDNLDHAQRLYDYMSQLWFMPATPILSNGGAGRGLPISCFLNGVEDNLAGIQNTWNENTWLASNGGGIGTYWGDVRSIGEPVGNSGQTSGIIPFIRVMDSLTLAISQGSLRRGSAAVYLDIFHPEIEEFLEIRKPSGDFNRKALNLHHGVNIDDAFMIAVRDDTMYDLRSPKTGEVRKQVHARTIWQKILDLRLATGEPYIVWTDTANKHMPAFQRDVGLRVRQSNLCTEIMLHAGIDHLGNDRTAVCCLSSVNAETYWQWRDHPTFIEDVMRFLDNVLQDFIDRAPDTMAKARYSAMRERSVGLGLMGFHSFLQSEGVAFEGPLAKVWNMRLFKHLRRQADEASKKLAVERGACPD…
tr|K7QN68|		MATYGKWIELNNEITQLDDNGKNKLYKDQEALDEYLKYIEDNTRKFNSEVERIRVLTKEGTYDKIFDKVPDTIIDEMTKLAYSFNFKFPSFMAGQKFYESYASKQYDENKKPIFVEDYEQHNVRVALYLFQNDYVKARELLVQLMEQTFQPSTPTYNNSGQANRGELSSCYLFVVDDSIESLNFVEDSVANASSNGGGVAIDLTRIRPKGAPVRNRPNSSKGVIAFAKAIEHKVSIYDQGGVRQGSGAVYLNIFHNDILDLLSSKKINASESVRLDKLSIGVTIPNKFMELVKEGRPFYTFDTYDINKVYGKYLDELNIDEWYDKLLDNDSIGKVKHDAREVMTDIAKTQLESGYPYVFYIDNANDNHPLKNLGKVKMSNLCTEISQLQEVSEIYPYSY…
tr|I7LER4|		MQVVKSSGIATLFEPNKIIQVLDWATKDTNIDPYDLYERVVPYIQDGMTTRDIQIAAIKVAANAISIQEPDFQYVASNLAQFALRKDVYGQFEPPKFIDHISHVVNQGLYDKEILQKFSAEELDILESQIDHTRDFAGMTYAGTMQLKEKYLVKDRSTGKVYETPQFAFMLIGMCLHQDEPIDRLKHIIRFYNAVSKRQISLPTPIMAGVRTPTRQFSSCVVIEGGDSLDSINAVNKAIIKYISKRAGIGVNAGMYRAEGSKIGAGEVRHTGVIPFWKTHLASVKSCSQGGIRGGAATLYYPIWHLEVENLLVLKNNKGVDENRIRHLDYGVQINDLMIERLIKNDYITLFSPSEEMYSAYFEDSIKFKEIYEANEKNHAVRKKRVKALELFESFFTER…
tr|A0A385IP36|		MINIIKRDGSSVPFDIEKLHTVLERACEGLEGVSVSEVEAASKIQFTDNMKTERIQDIIIQAAATLISVEKPNYQYVAARLKSYDLRKVVYGRYKPPHLLDIFAKNIKQGVYDREFLELYTKEEFEELNTVINHKRDKNFTWAAMGQLTQKYLLRDRSADSKVYYETPQVMYMAIAMALFSAWDKETRLTMVKKFYEYASTGKFSLPTPIMSGVRTPTRQFSSCVLIKTGDTLDSINATAKSIVDYVSKRAGIGFDVGAIRGIGSPIRKGEMVHTGLVPFIKYLTGALKSCSQGGIRGGSATCYIPIWHYQFDDVVVLKNNRGLEENRERRIDYGIQINRVMFERLVNKQPLYLFDPKDNRDMYEAFFADVDKFRTLYDNMVKAADAGLVRAKKMNAEE…
tr|A0A291LC56|		MSHRIEKVIKRDGTVQDFAPEKLNDWAAWACKDTDVSWSAVVMAALKNLPKGVVDSDTLQDVLIKAAEGLIKDNPAYDTVAKELRLAQMRKRLYDSFEPPSLRFFHDHMVRVGAWEDMSAWISDDQFDALNQVIDHDRDRLFTSGGLKQFFDKYSRRNIATGEIYETPQFAYMGMAMAMLSQPNWTILDAIDLYNAMSLHKINVPTPPLVGLRSSDRGFASCCLVDSTDTLDSIDTAEHIVFKMVAARAGIGYHLESRSIADPVRNGAFPHSGKLPYYRHIDRSVKANTQQTRGGSATVSYPYFDPEIIQLMQVKQQRATDENKIDKMDYSLSFNNLLLKRYLKNEDITLMSYFYAPEVHEAFYGEDEAKFEEIYVAAEKRVASLTKIDHEGKTIPAAP…
tr|A0A0F6R8V8|		MIKTIKKSNGTVVSFDPERLNKWASWADKRGIIWSEVTMEAMKRVYEGCTTKEMHQAMIDVCVDKQTQEYSDMAGRLLLGIIYKEAFGGFTKVPTLVTFVKNMERAGLWEKMDYSQEELEYLQGYIVHSKDISYGYAVLKQFRDKYGIRDIKTGRLFESPQFMFMGMAMKAFEKQPKHRRLQDVIKLYTYLSDLKINAPTPYLNGLRATKSGYASCCLIKANDTAESLGIAAKVAYDMTTKQAGIGMLMETRTIGDGIRQNTIEHMGKLPYYKLVRSSVEANKQKSRGGSANNFYTALDPQIEDLLRLKHPTTVPSKRINEMDYSFGTNDYFWQCVQYDTDWLLFSYKDAPKLYDMFYTASADEFAMAVGHAVHSGVKHRRVKAREIAKLFIQQRYATG…
tr|Q06EA1|		MQLINVIKSSGVSQSFDPQKIIKVLSWAAEGTSVDPYELYENIKSYLRDGMTTDDIQTIVIKAAANSISVEEPDYQYVAARCLMFALRKHVYGQYEPRSFIDHISYCVNEGKYDPELLSKYSAEEITFLESKIKHERDMEFTYSGAMQLKEKYLVKDKTTGQIYETPQFAFMTIGMALHQDEPVDRLKHVIRFYEAVSTRQISLPTPIMAGCRTPTRQFSSCVVIEAGDSLKSINKASASIVEYISKRAGIGINVGMIRAEGSKIGMGEVRHTGVIPFWKHFQTAVKSCSQGGIRGGAATAYYPIWHLEVENLLVLKNNKGVEENRIRHMDYGVQLNDLMMERFGKNDYITLFSPHEMGGELYYSYFKDQDRFRELYEAAEKDPNIRKKRIKARELFEL…
tr|Q0QZ32|		MEASMTINVIKRSGTAETLDLDKIHTMVEHACKGLAGVSESQVEMNANLQFFDGVETKDIQEILIRSANDLISLEAPNYQFVAARLLLFGLRKAVYNGHPDGHPPLKEHVEKCIERGVYDKTILSKYTDEEWDKLNSFMDHDRDYLFTYAGIRQVVDKYLVQDRSTGEIYETPQFMYMMIAATLFQDDDPFYRIEYVKKYYNAISKHRLNIPTPVMAGVRTTLRQFASCVLVDVDDTLDSIFSSDMAIGKYVAQRAGIGINAGRIRGINSKIRDGEVVHTGVVPFLKKFESTVRCCTQNGIRGGSATVHFPIWHTEIEDIIVLKNNKGTEDNRVRKLDYSIQLSKIFYERFIANKDISLFSPHDVPGLYDAFGTPEFDDLYTQYEQDSSIPKKRINAQE…
tr|Q6QGJ1|		MKILGPFLSENFICQMTENKVNYFLNLDNYKKENQMSHRIEKVIKRDGTVEDFAPEKLNGWAEYGCKTVDVSWSAITMAAQKTLPKGVVDSDTLMDALIKAAESLIKDNPAYDVPAKELRLAQMRKRLYDSFEPPSLRFFHDHMVSVGAWEDMSAWITDEQFEALNQVIDHDRDRLFTSGGLKQFFDKYSRRNIATGEIYETPQFAYMGMAMAMLSQPNWTILDAIDLYNAMSLHKINVPTPPLVGLRSSDRGFASCCLVDSTDTLDSIDTAEHIVFKMVAARAGIGYHLESRSIADPVRNGAFPHSGKLPYYRHIDRSVKANTQQTRGGSATVSYPYFDPEIIQLMQVKQQRATDENKIDKMDYSLSFNNLLLKRYLKNEDITLMSYFYAPEVHEAFY…
tr|A0A2Z4PZA4|		MTKEKTHIELNNEVLSPEGQLNIEKDKQAVKKYFVDYINMNMVWFHDLEEKINYLLDNDYYSYELFSKYDILDVKKVFKEAYSHKFRFPSYMSAKKFYDTYALKTHDGSKFLERYEDRMSVVALFFGDGDVEESIRYVNLLMTQQYVPATPTMLNAGLFKAGEMVSCFLLETGDSLNDINMMNSTARQLSKLGGGISINLSKTRAANEELMGNDNKTMGVVPIMKNLDQSSRHINQGGKRNGSFATYLNVFHADIFEFLDTKKISADEDVRVKTLSIGVVIPNKFFDLAKDNEPMYLFYPKNLWDTHGIYIDEIDMDEWYDTLINDPEVRKTKIDPRNLLERISITQIESGYPYIMFEDNVNNDHPLNNLGKVKFSNLCSEILQYSDVSEYTDYDEKDN…
tr|A0A068CD19|		MTVIVKDNGSRKLPFEEDRLNRYLDNIKKEFPKLNIESYRKKAIHYILSKDEYSVDEMVDYLIREAESRVDVTTPEWEFFAARLYLQRLYKKASKNRFYDAIMKYGSYVGLHESLAQRGIYSVDILEKYSREELMEAETFIDSSKDLLFTYNGLYLLATRYLATDEDKKVFELPQERWLTIALFLMQDEKENRMKLVEEAYWALSNLYMTVATPTLANAGKVGGQLSSCFIDTVDDSLQGIYDSNTDVARVSKQGGGVGVYIGNVRSSGAPIRGVLGASGGTVPWIKQLNNTAVSVDQLGARKGAITVTLDVFHKDIEAFLDLRLNNGDQRLRAHDIFTSVSIPDLFMEAVENRGEWYLFDPYEVKQKKGWYLQDYYDKEKGNGLFREKYEELIQDGTI…
tr|A0A1D6X899|		MSKWVELNNEVTTKVDGKYQLQKDKEAVRSYFMDYINDNLRSFLDFEEKINYMVNEKYYDKEVLDQYTPEQVEAVFKNAYSFDFRFPSFMSALKFFTDYALMNREGTRYLERYEDRVAMTALFLGQGNFVKALNFCTRMMQQRYQPATPTFLNAGKYARGEMVSCFLLDVGDSMNDISFRISNSLELSKLGGGVALNLSALRAKGDPIKGIANRASGVVPVMKLLEDSFSYANQLGARKGSGVAYLNIFHWDIIDFLDTKKINTDEKTRIQSLSIGVSIPDRFLELAEEDEEFYMFSPYDIQKEYGQDIDEIEWDEMYDIIVNNPNVKKKKMSANEMFCDYIMRVLFESGYPYVMFEGNVNNAHPLKYLGKVKKSNLCTEILEYSSKTIKADYGENDVL…
tr|A0A159B7B9|		MQLINVIKSSGVSQSFDPQKIIKVLSWAAEGTSVDPYELYENIKSYLRDGMTTDDIQTIVIKAAANSISVEEPDYQYVAARCLMFALRKHVYGQYEPRSFIDHISYCVNAGKYDPELLSKYSAEEITFLESKIKHERDMEFTYSGAMQLKEKYLVKDKTTGQIYETPQFAFMTIGMALHQDEPVDRLKHVIRFYEAVSTRQISLPTPIMAGCRTPTRQFSSCVVIEAGDSLKSINKASASIVEYISKRAGIGINVGMIRAEGSKIGMGEVRHTGVIPFWKHFQTAVKSCSQGGIRGGAATAYYPIWHLEVENLLVLKNNKGVEENRIRHMDYSVQLNDLMMERFGKNDYITLFSPHEMGGELYYSYFKDQDRFRELYEAAEKDPNIRKKRIKARELFEL…
tr|A0A088C304|		MSITTVIKSDGTPVPFDAEKFNKKMRWAAARKVNWSDISFKALKLLSNNCTTRDIDKAIIDACVEEFDEKHFMLAGRVLAGIIYKEAFGGFKKIPTLKHHHDTMVALGYWESLGYSEEEFNKLEEVIDHSKDLKSSYPEIKQINDKYIIRNRVKDIALESPQFMYMGMAMANMKGMPKHRRLDDVIKYYTYLSDKKICAPTPFMTNLRTPSRSYASCATFTTFDTVDSLSAGDHIAYMLTCASAGIGSHLKTRSKGDGVRGGTTIHQGKRPYYKMTESAVAANLQNSRGGSATMHVNCLDPEIMDILTWKSKKTAAKVRVDGIHYSFGSNKLFAQKVYNDEQWMLVSYQNAPELYEAMYLADQSVFDTLYHEYEKSIKPKTYISARKVIMEALIQGQES…
tr|U5PVM6|		MINIIKRDGSSVPFDIEKLHTVLERACEGLEGVSVSEVEAASKIQFTDNMKTERIQDIIIQAAATLISVEKPNYQYVAARLKSYDLRKVVYGRYKPPHLLDIFAKNIKQGVYDREFLELYTKEEFEELNTVINHKRDKNFTWAAMGQLTQKYLLRDRSADSKVYYETPQVMYMAIAMALFSAWDKETRLTMVKKFYEYASTGKFSLPTPIMSGVRTPTRQFSSCVLIKTGDTLDSINATAKSIVDYVSKRAGIGFDVGAIRGIGSPIRKGEMVHTGLVPFIKYLTGALKSCSQGGIRGGSATCYIPIWHYQFDDVVVLKNNRGLEENRERRIDYGIQINRVMFERLVNKQPLYLFDPKDNRDMYEAFFADVDKFRTLYDNMVKAADAGLVRAKKMNAEE…
tr|A0A249XV61|		MTLITKDRGTYTQEIRFVRERFNYFVDSILEETNNKEAIEASDIEEIKNAVISMVEAKKEVEADKLFTFLIRETQSRIKLSNLPLANFASAVYLRQLYKQASKLRGFDYKEGYGDYASHVTAMVERGKYSEVLLDIYTREELQEAGKLINKDSDRKFSYSGLQTLTKTYLAKNDKGLVMELPQERFLTVALYLMSIEKKKDRMKYVKKAYWALLNHYIGLATPTLKNAGAPHGSLSSCHILTMDDTIDSIFDVAKQVAIFSKNGSGIGVFAGFLRARGSRIRGVKVQNNGVIHPARLLSVLAEYVDQTGTRKAGVSIYLPVWHADIKDFLELRLKTGSQEKRAHSVTTAVTIPDEFMRRLHNKELFTIFDPTEVKKKLGVDLNMQYDKKRLQDGEEPNE…
tr|V5UTD7|		MSNGIKVVKRNGETEKLNLDKIHVMVEHACNGLAGVSESQVEMNAGLQFFDGIETRDVQEILIRSANDLISLEAPNYQFVAARLLLFSLRKAVYNGHPDGRPPLLEHVKKCVEKKVYDDGILDKYTKDDWSKLNSYVDHDRDYLFTYAGMRQVCDKYLVQDRSTGEIYETPQFMYMMIAATLFQDDDPFYRLDYVKRYYNAISKHKINIPTPVMAGVRTPLRQFASCVLVDVDDTLDSIFSSDMAIGYYVAQRAGIGINAGRIRGINAKIRDGEVAHTGVVPFLKKFESTVRCCTQNGIRGGSATVHFPIWHQEIEDIIVLKNNKGTEDNRVRKLDYSIQISKLFYERFIANGEISLFSPHDVPGLYDAFGTDAFDARYVDYESDQSIPRKTIGAQELI…
tr|M4T3E8|		MEKSMSNGIKVVKRDGVEEPINLEKIHKMVEHACYGLASVSASQVEINSGIQFYDGIKTSDIQEILIRSANDLISLDNPNYQFVAARLLLFGLRKSVYGVSPENHPKVEDQLSGGIESGVYDQSLIKAYSSEEFAEMDSYMDHDRDMLFTYAGLRQVVDKYLVQDRSSGKIYETPQYMYMLIAATLFQKYPQETRLDYVRRYYNAISKHQINIPTPVMAGVRTPLRQFASCVLVDVDDTLDSIFSSDMAIGYYVAQRAGIGINAGRIRGINSKIRGGEVQHTGVIPFLKKFESTVRCCTQNGIRGGSATVHFPIWHSEIEDIIVLKNNKGTEDNRVRKLDYSIQISKLFYERFIANGEISLFSPNDVPGLYDAFGTDAFDACYVDYESDQSVPRKIVNA…
tr|A0A2Z5HPJ4|		MSHRIEKVIKRDGTVQDFAPEKLNDWAAWACKDTDVSWSAVVMAALKNLPKGVVDSDTLQDVLIKAAEGLIKDNPAYDTVAKELRLAQMRKRLYDSFEPPSLRFFHDHMVRIGAWEDMSAWISDDHFDALNQVIDHDRDRLFTSGGLKQFFDKYSRRNIATGEIYETPQFAYMGMAMAMLSQPNWTILDAIDLYNAMSLHKINVPTPPLVGLRSSDRGFASCCLVDSTDTLDSIDTAEHIVFKMVAARAGIGYHLESRSIADPVRNGAFPHSGKLPYYRHIDRSVKANTQQTRGGSATVSYPYFDPEIIQLMQVKQQRATDENKIDKMDYSLSFNNLLLKRYLKNEDITLMSYFYAPEVHEAFYGEDEAKFEEIYVAAEKRVASLTKIDHEGKTIPAAP…
tr|Q5DMK3|		MSHRIEKVIKRDGTVEDFAPEKLNGWAEYGCKTVDVSWSAITMAAQKTLPKGVVDSDTLMDALIKAAESLIKDNPAYDVPAKELRLAQMRKRLYDSFEPPSLRFFHDHMVSVGAWEDMSAWITDEQFEALNQVIDHDRDRLFTSGGLKQFFDKYSRRNIATGEIYETPQFAYMGMAMAMLSQPNWTILDAIDLYNAMSLHKINVPTPPLVGLRSSDRGFASCCLVDSTDTLDSIDTAEHIVFKMVAARAGIGYHLESRSIADPVRNGAFPHSGKLPYYRHIDRSVKANTQQTRGGSATVSYPYFDPEIIQLMQVKQQRATDENKIDKMDYSLSFNNLLLKRYLKNEDITLMSYFYAPEVHEAFYSDDEAKFEEIYVAAEKRVASLTKIDHEGKTVPAAP…
tr|S5WJQ3|		MEMEMLPVKSLTELDDININVVKRNGTVEKYSPDKMYKFLLKVCDNKELYAMNILSKSKIKLRDNIKIQDLYDEILSTTVNEISMLYPMYEKFAAKLYIIKYRKNIGDEISLSSVLKLGLLSGVYSSDFVNSFSEDEIQELDKYIDNDRDYLFQNYKAISMFYTKYCLNRTKTIKLETPQITYMRVAMFICMNESNRVEKIKRIYDLISTHKFTYATPIMLNSGINKGQLSSCVLAKMGDDSHSILATNDNLAIYSKNKGGTACDVSALRATGSIIDGVGVSSGPIPFIKLLDSTISAWNQGSTRKGSCCVYYPTWHMDVQNLIMLKDNGGTESTRARNLQYAIKIDDVFVKRWYNNENYTLFDPKDTQKLLDSFGDDFEKCYLEYEQKSNIRKKSINA…
tr|A0A2S1GRI4|		MQVQKSSGVSQDFDAQKIIKVLTWGCEGTQIDPYELYEEIKSHLRDGMTTKDIQNLTVKVAANLISVEEPDYQYVAAKQLMFALRKEVYGQFEPRSFIDHISYCVNEGKYDPELLSRYSAEEITFLESHIKHERDFELTYAGAMQLKEKYLVKDKTTGKIYETPQFAIMCIGMALHQEEPGNRLAHIIRFYDAVSTRQVSLPTPIMAGARTPTRQFSSCVVIEAGDSLKSINKTANSIIEYISKRAGIGINVGMIRAEGSRIGMGEVKHTGVIPFWKHFQTAVKSCSQGGIRGGAATAYYPIWHLEVENLLVLKNNKGVDENRIRHMDYGIQLNDLMMERFGKNDYITLFSPHEMSGELYHSYFEDQDRFRELYEAAEKDPSIRKKRIKARDLFELFMT…
tr|E3SM87|		MEKGMISPRTPKPINVTKREGEKTPLDLNKVHKMVELACEGLAGVSESAVEINSGLQFFDGIKTADIQEILIRSANDLISLDHPNYQYVAARLLLFGLRKAVYNGHPDGHPPLLEHVKKCIDKGVYDSSIVSKYTEEEWEKLNSYIDHDRDYLFTYAGIRQVVDKYLVQDRSSGEVYETPQFMYMMVAITLFQDDDKFYRLEYVRKYYDAISKHRLNIPTPIMGGVRTPLRQFASCVLVDVDDTLDSIFSSDMAIGKYVAQRAGIGINAGRIRGINSKIRSGEVQHTGVVPFLKKFESTVRCCTQNGIRGGSATVHFPIWHQEIEDIIVLKNNKGTEDNRVRKLDYSIQISQLFYQRFIDDRSISLFSPHDVPGLYEAFGTPEFDDLYVEYENDRAIPR…
tr|A0A0E3G4Y8|		MKEVHVIKRDGESEILNLDKIHVMVEHACNGLAGVSESQVEMNANLQFFDGIKTSDIQEILIRSANDLISLDAPNYQFVAARLLLFSLRKAVYNGHPNGHPPLLEHVEKCISLGVYDSSIRSKYDDDEWEKLSSFMDHDRDYLFTYAGVRQVVDKYLVQDRSTGEIYETPQYMYMMVAATLFQDDDKFYRLEYVKKYYDAISKHRLNIPTPIMAGVRTPLRQFASCVLVDVDDTLDSIFSSDMAIGQYVAQRAGIGINAGRIRGINSKIRGGEVQHTGVVPFLKKFESTVRCCTQNGIRGGSATVHFPIWHQEIEDILVLKNNKGTEDNRVRKLDYSIQISKLFYERFINNEEVSLFSPHDVPGLYDAFGTDSFDDCYVGYESDESIPRKTIGAQELFL…
tr|A0A385E5W9|		MTVITKNRESYVQEKEFDAARFVDFVDSIIDETKDKDRLNSEELQEITDTVLSFVSAKKQVDASSLFTYLIREAQARVTTDNLELLNFTAAVFLRSMYKEASKLRGFNYKDGYGDYASHVVAMVERGKYSQVLLDAYTREELEEAGKLIKMEKDKMFSHSGLQTLKKTFLIHNDKGKLVELPQERFLTVALYLMHKEDKEKRMDFVREAYYVLSEHYVGLATPTLKNAGAPHGSLSSCHILTMDDTLESIFDVIKQIAKFSREGSGIGIFGGFLRARGSRIRGVKVTNNGILHPARLLSVLAEYVDQTGTRKAGVALYLPVWHADIMDFLELRLKTGTQEKRAHSITTGVTLPDEFMRRLRDGGVFTVFDPYEVKQKLGIDLNKQYDKKILKKGETPNP…
tr|A0A0M4RST3|		MSDIKTVVKSSGVSQTFEKEKLFKVLNWASIGRNIDVNAFLESVVDLLRDGMTTKQIQAVAIKYAADRISAKEPDWQYVAANLEMFALRKTVYGQFDPIPFYEHITKLVEAGKYDKEILTKWTPAEIDYLESKINHDKDFEFSYAGVQQLIGKYLLQDRTSGDIYETPQYAFMLIAMCLHQDEKHADKISHVVDFYNAISDRKLSLPTPIMAGVRTPTRQFSSCVVIESGDSLGSLNAVTSAIVKYISQRAGIGVNAGHIRAMGSKIRGGEAVHTGVIPFWKHIQTAVKSCSQGGVRGGAATLYYPIWHLEVENLLVLKNNRGVEENRIRHLDYGVQLNDLMYKRLINNDYITLFSPDVANDRLYDAFYQADQSEFEELYTSLEKDPTVRKKRIKAVDL…
tr|E3ST25|		MSNGINVIKRNGDKDSLNLAKVHKMVEHACEGLAGVSASQVEISSGIQFFDGIKTSQIQEILVKSASDLISLEYPNYQYVASRLLLFDLRKALNDHYEDHPPILEHVKKCADLDVYDKTIIEKYSEDEWKEIDSYIDYNRDYLFSYAGMRQVVDKYLVQDRSSGELYETPQQMYIMIALTLFQRYPKEKRLDYVRRYYNAISKHKINIPTPVMAGVRTPLRQFASCVLVDVDDTLDSIFSSDMAIGYYIAQRAGIGINAGRIRGINSKIRGGEVQHTGVIPFLKKFESTVRCCTQNGIRGGSATVHFPIWHQEIEDILVLKNNKGTEDNRVRKLDYSIQISKLFYARFMANQEISLFSPHDVPRLYDTFGTPDFDELYLQYEADESVPRKTIGGYELFN…
tr|A0A0E3DEU2|		MADVQIINRGNIIEFYDPKKVESYLRRYTPEGINVNSIVGSITEFVELEENVTSLKIQQELYSIVEGLISVRESYWQDVAGCIKSDILRKEVYNNRGFEVGLKKVLELGYEGKQYTDFFKKYSDEEIAELEKHINEDNDYFTNHVGVHIAYDRYTTSIPVTKEHNGKEITVGVKKVETLQERYMVVSMFLHQNETKDRIAKVIKGYNRTGATDFTPATPTFMNSGRPNGNLSSCFVGMTDDSLDDIYREADQFAKVSKNAGGYGLYFGKVRSLGSSIRKKPGLSSGAVPFMKLFDVTAGTVDQQSKRPGAVTITLDVWHRDTSSFLKTPLDNTVLEKQMHKIFLAVSIPDLFFRKLQKKEEWYQFDPKEVQDIMGWGLEDCYDEREDGGTFSERYEQCV…
tr|A0A1W5P0E6|		MSDIKTVVKSSGVSQTFEKEKLFKVLNWASIGRNIDVNAFLESVVDLLRDGMTTKQIQAVAIKYAADRISAKEPDWQYVAANLEMFALRKTVYGQFDPIPFYEHITKLVEAGKYDKEILTKWTPAEIDYLESKINHDKDFEFSYAGVQQLIGKYLLQDRTSGDIYETPQYAFMLIAMCLHQDEKHADKISHVVDFYNAISDRKLSLPTPIMAGVRTPTRQFSSCVVIESGDSLGSLNAVTSAIVKYISQRAGIGVNAGHIRAMGSKIRGGEAVHTGVIPFWKHIQTAVKSCSQGGVRGGAATLYYPIWHLEVENLLVLKNNRGVEENRIRHLDYGVQLNDLMYKRLINNDYITLFSPDVANDRLYDAFYQADQTEFEELYTSLEKDPTVRKKRIKAVDL…
tr|A0A143FH65|		MDTLKQTEKKVTMITKNRGTYIQSKEFDEQRFVKFVDSIIEVTKDLEKIDSAELQEITDAVISFIKAKKTVEADRLFSYLIRETQSRVTKENLPLLNFVAAVDLRAKYKGVSKLRGFDYREGYGDYASHVLAMVERGLYDSSLLEDYTRDELEEAGAMIDPSKDVNFSYAGLSALKETYLVHNKDKNLVELPQERLLTSVLYLMRLEPKEKRMARVLQGYLALANHMVGQATPTLKNSGRPHGSLSSCHIVTMDDDLDNIFDVLKQVALFSKNGSGLGVYGGFLRARGSRIRGVKVANNGIIHPAGMLSRLAEYVDQTGTRKAGIALYLPIWHADVMEFLELRLKTGTQEKRAQSITTGLCIPDEFMRRLDKVQPVTLFDPREVRQRLGVDLNLQYDKK…
tr|M9V120|		MSDIKTVVKSSGVSQPFDKEKLFKVLNWASVGKNIDVNAFLESVVDLLRDGMTTKQIQGVAIKYAADRISVKEPDWQYVAANLEMFALRKTVYGQFDPIPFYEHITKLVEAGKYDKEILTKWTKSDIEYFEENIKHDKDFEFSYAGVQQLIGKYLLQDRTNGDIYETPQYAFMLIAMCLHQDEPRTLSAFNHVVDFYNAISDRKLSLPTPIMAGVRTPTRQFSSCVVIESGDSLGSLNAVTSAIVKYISQRAGIGVNAGHIRAMGSKIRGGEAVHTGVIPFWKHIQTAVKSCSQGGVRGGAATLYYPIWHLEVENLLVLKNNKGVENNRIRHLDYGVQLNDLMYKRLMNNDYITLFSPDVANDRLYDAFYQADQTEFEELYTSLEKDPTVRKKRIKAVD…
tr|A0A0K2QQN7|		MIETVINLKGEEEKFDAKKLNHWVQDAVGFNADEWSSIALETVRDLPKKVTVQQLMQKLIDTLLSRETWSHYLMAGRLRAVLNRIEVFGSKELPTVRAVQEQLYESGLMRRLNYSEYEWAIIEAEINHDRDLTYPHFAMDQLRFKYALQDFSTKTEFESPQFIYMRMAMALFEENEETMPGYPLVNEDPSKRSRLEHVLRIYRHFSNKRLSAPTPNYNNLGTYHKGYASCCLIAVGDSRWSLAVGDHITYMMTTQSAGIGTNLMTRSIGDPVQKGRFLHRGKLPYIAAFGKNIRANLQGGRGGAGTMYFNLFDPEAKVIAGLRDTRASDTARNRDAHYAYMSNRFLTMKMAKDEEVFTWNIKTAPDLHEAFYGPDINLFAKIYEKYENDPNFKKTYTPA…
tr|A0A2Z5ZCC5|		MQVIKSSGVSQDFTPSKIIQVLEWSCASTSIAVNPYDLYEEVKSHLRDGMTTKEIHKAVIKVAANRITVDEPDYQYVASNLAMFGLRKDVFNQFEPPRFIDHISSVVNAGLYDTEILSKWSAEEIQLFESQIKHDRDFEFTYAGTMQLIEKYLVKDRSTGKIYETPQFAFMLIGMCLHQDDGEHRIKNVVRFYDAVSTRKVSLPTPIMAGVRTPTRQFSSCVVIESGDSLTSINKGAEAIIRYISKRAGIGINGGMIRAEGSKIGHGEVKHTGVIPFWKHFQTAVKSCSQGGVRGGAATLYYPIWHLEVENLLVLKNNKGVDENRIRHLDYGVQINDLMFERLVKNDYITLFSPDIMKGELYEAYFADPLKFRNFYEALEKDPTVRKKRIKARELFELF…
tr|S4TP77|		MINIIKRDGSSVPFDIEKLHTVLERACEGLEGVSVSEVEAASKIQFTDNMKTERIQDIIIQAAATLISVEKPNYQYVAARLKSYDLRKVVYGRYKPPHLLDIFAKNIKQGVYDREFLELYTKEEFEELNTVINHKRDKNFTWAAMGQLTQKYLLRDRSADSKVYYETPQVMYMAIAMALFSAWDKETRLTMVKKFYEYASTGKFSLPTPIMSGVRTPTRQFSSCVLIKTGDTLDSINATAKSIVDYVSKRAGIGFDVGAIRGIGSPIRKGEMVHTGLVPFIKYLTGALKSCSQGGIRGGSATCYIPIWHYQFDDVVVLKNNRGLEENRERRIDYGIQINRVMFERLVNKQPLYLFDPKDNRDMYEAFFADVDKFRTLYDNMVKAADAGLVRAKKMNAEE…
tr|A0A097J8B1|		MQLINVIKSSGVSQSFDPQKIIKVLSWAAEGTSVDPYELYENIKSYLRDGMTTDDIQTIVIKAAANSISVEEPDYQYVAARCLMFALRKHVYGQYEPRSFIDHISYCVNAGKYDPELLSKYSAEEITFLESKIKHERDMEFTYSGAMQLKEKYLVKDKTTGQIYETPQFAFMTIGMALHQDEPVDRLKHVIRFYEAVSTRQISLPTPIMAGCRTPTRQFSSCVVIEAGDSLKSINKASASIVEYISKRAGIGINVGMIRAEGSKIGMGEVRHTGVIPFWKHFQTAVKSCSQGGIRGGAATAYYPIWHLEVENLLVLKNNKGVEENRIRHMDYGVQLNDLMMERFGKNDYITLFSPHEMGGELYYSYFKDQDRFRELYEAAEKDPNIRKKRIKARELFEL…
tr|A0A291AZ80|		MITTIRKSDGTIVPFEPERLNKWASWADKRGIIWSEVVMEAMKRVYEGCTTKEMHQAMIDVCIDKQTQEYSDMAGRLLLGIIYKEAFGGFTKVPQLLPFVMKMEQMGLWEHMDYTPEEIDYLQGHIVHSKDISYGYAVLKQFRDKYGIRDIKSGKLFESPQFMFMGMAMKAFERQPKQRRLDDVIKLYTYLSDLKINAPTPYLNGLRATKSGYASCCLIKANDTAESLGIATKVAYDMTTKQAGIGMLMETRTIGDGIRQNTIEHMGKLPYYKLVRAAVEANKQKSRGGSANNFFTALDPQIEDLLRLKHPTTVPAKRINEMDYSFGANDYFWQCVQYDTDWLLFSYKDAPRLYDMFYTASADEFAMAVGHAVHTGVKHKRVKAREVAKLFIQQRYATG…
tr|E3SN04|		MSNGITVIKRNGDKDSLNLEKVHKMVEHACEGLAGVSASQVEISSGIQFFDGIETSQIQEILVKSASDLISLETPNYQYVASRLLLFDLRKQLNDHYEDHPFILDHVKKCADLDVYDKTIIEKYTEDEWKEIDSYIDYNRDYLFSYAGMRQVVDKYLVQDRSSGELYETPQQMYIMIATTLFQQYPKETRLDYVRRYYNAISKHKINIPTPVMAGVRTPLRQFASCVLVDVDDTLDSIFSSDMAIGYYIAQRAGIGINAGRIRGINSKIRGGEVQHTGVIPFLKKFESTVRCCTQNGIRGGSATVHFPIWHQEIEDILVLKNNKGTEDNRVRKLDYSIQISKLFYARFMQNKDISLFSPHDVPRLYDAFGMPEFDALYEQYEADDSVPRKTIPARELFN…
tr|A0A0K2D0X2|		MTLITKDRGTYTQEIRFVRERFNYFVDSILEETNNKEAIEASDIEEIKNAVISMVEAKKEVEADKLFTFLIRETQSRIKLSNLPLANFASAVYLRQLYKQASKLRGFDYKEGYGDYASHVTAMVERGKYSEVLLDIYTREELQEAGKLINKDSDRKFSYSGLQTLTKTYLAKNDKGLVMELPQERFLTVALYLMSIEKKKDRMKYVKKAYWALLNHYIGLATPTLKNAGAPHGSLSSCHILTMDDTIDSIFDVAKQVAIFSKNGSGIGVFAGFLRARGSRIRGVKVQNNGVIHPARLLSVLAEYVDQTGTRKAGVSIYLPVWHADIKDFLELRLKTGSQEKRAHSVTTAVTIPDEFMRRLHNKELFTIFDPTEVKKKLGVDLNMQYDKKRLQDGEEPNE…
tr|A0A2D0Z0I8|		MSIKTVIKSNGQEVPFDASKLNRMAEWADNLGVGWSSLVLNAIKKVSDKCSTLDIQNALIDSCAEKADKAHLAMAARLFLGTMYKNAHGGFEERPHLYDFYNNMLILGLWKEMSYDATELEYLNEHLDHDKDLNYEYSVLKQLDSKYCKKLNDISMETPQYLFMGVAMDIMENQPEDTRLDDVVKYYTYLSDLKINLPTPFLSGLRSKTKGLASCAVLKGDDTADSLEAAIHNAYKQTVSNAGIGISLNCRSIKDPVRNGAIKHTGKLPYYRYIQGSVGATKQEVRGGSATVQFTALDPEIEDLLRLKHVTTVSEKQIRGLDYSFGACRLLAEKSSKGEDWYLMSQLHAPEVYKAYHENYDSLKQTLNDYILSGKPYKTIKAVEVLKLYLKQRQDTGRM…
tr|A0A0E3FJA8|		MTNGHGIKVQKRDGAVEALNLDKIHKMVEEACEGLGGGVSASQVEMSSGLQFFDGIKTSDIQEILVRSASDLISLDNPNYQFVAARLLLFAVRKQVFGPDWVQGYPTVLDHAQKCVSTGVYDDSILRKYTQEEWNKIDSYMDHDRDMLFTYAGLRQVVDKYLVQDRSCGEMYETPQYMYMMIAATLFQNYPTETRLDYVRRYYNAISKHKINIPTPIMAGVRTPLRQFASCVLVDANDSLDSIFSSDMAIGRYVAQRAGIGINAGRIRGINSKIRGGEVQHTGVVPFLKKFESTVRCCTQNGIRGGSATVHFPIWHQEIEDIIVLKNNKGTEDNRVRKLDYSIQISKLFYERFIANGEISLFSPHDVPGLYDAFGTDAFDACYVDYESDQSIPRKTIGA…
tr|I3ULG6|		MEKSMSNGTKVKKRDGRIEHLDLDKMHVMVEEACKDLSGVSASLVEMNSGIQFYDGITTDEIQQILVKSAANLITLDTPNYQFVAARLLLYGLRKQVFGKRYEHPDFITHIKRCVDLGVYDPAILDKYDEQEISHFDSWIDHDRDFLFTYAGLRQVVDKYLVQDRSSGEIYETPQFMYMMIAATIFQQYPKETRLDYVKRYYDAISKHKINIPTPIMGGVRTPLRQFASCVLVDVDDTLDSIFTSDMAIGRYVAQRAGIGINAGRIRGVNSKIRGGEVTHTGVIPFLKKFEATVRCCTQNGIRGGSATVHFPIWHKEIEDIIVLKNNKGTEDNRVRKLDYSIQISKIFYERFIKNESMHLFSPHDVPGLYTAFGTDDFDALYTKYEADPTIPKKSVSAQ…
tr|A0A2D2W5M3|		MTSINVVKNSGATEKFDAEKANRVVEWACEGLDVCASEILMKAQIQMFDGVTTKAIHETLIKAASDLISVQNPDYQYAAARLLLFKIRKEAYGDFQPFDLFHQIYLNVGNGKYDRHLLDDYTRDEIAFLNDKIVHDRDFDYTYAAMRQYEDKYLVKHRVTGEIYESPQMALMLIAMGLLSQEDKKTRLERIVDLYENVSLMKVSLPTPIMAGVRTPTRQFSSCVLIESGDNIDQIFNANMAQGKYAAQRAGIGLNFGMIRGQDAEIRAGEVKHAGTVPIVRMYQESLGWTSQGGVRKASANYFYPMWHWDFESLIVLKNNRGTESTRARHVDYGLQLNKMLYSRLQQGKNITLFHPNVAKGKLYEYFFSNQEKFQQLYEELEADPSVAKKTISAADAFS…
tr|A0A0E3HCF5|		MTNGHGIKVQKRDGAVEALNLDKIHKMVEEACEGLGGGVSASQVEMSSGLQFFDGIKTSDIQEILVRSASDLISLDNPNYQFVAARLLLFAVRKQVFGPDWVQGYPTVLDHAQKCVSTGVYDDSILRKYTQEEWNKIDSYMDHDRDMLFTYAGLRQVVDKYLVQDRSCGEMYETPQYMYMMIAATLFQNYPTETRLDYVRRYYNAISKHKINIPTPIMAGVRTPLRQFASCVLVDANDSLDSIFSSDMAIGRYVAQRAGIGINAGRIRGINSKIRGGEVQHTGVVPFLKKFESTVRCCTQNGIRGGSATVHFPIWHQEIEDIIVLKNNKGTEDNRVRKLDYSIQISKLFYERFIANGEISLFSPHDVPGLYDAFGTDAFDACYVDYESDQSIPRKTIGA…
tr|B3FJX5|		MIKNIIKLDGTQEPFNAAKANRWCEWGTENLKDKVDWSSIVMETIQTLPETVSSQAFQMALIENTLSHRTWSHYLFAGRLYAVWIHKHLYGTDGIPTVKALHTRMQKDGLMVKLKYNTQDYLKIEKFIKHDLDFEQPHFALHQIRKKYALGNRVTGAEYESPQFTYIRMAMALAENEPKATRLQVVRDFYELFAYKKLSAPTPNYINLGTSHRGFASCCLFAVGDNGTSLALGNYIGDKMTQMSAGIGVNIMTRAVGDAVRGGLFAHHGKKKYYDAMGKSIVANVQAGRGGAVTCFFESFDQEVEMIQGLRNPLSTPDRRNRDMHFAMLTNRFFAKKAASNEQIFAFNPYTAPDLHEAFYGKDIEEFIRLYEKYEKDESFTKHWMSARDILRRSLKEAQ…
tr|A0A0A7HFJ5|		MQVQKSSGVSQDFDSQKIIKVLTWGCEGTQIDPYELYEEIKPHLRDGMTTKDIQNLTVKVAANLISVEEPDYQYVAAKELMFALRKEVYGQFEPRSFIDHISYCVNEGKYDPELLSRYSAEEITFLESHIKHERDFELTYAGAMQLKEKYLVKDKTTGKIYETPQFSIMCIGMALHQEEPGNRLAHIIRFYDAVSTRQISLPTPIMAGARTPTRQFSSCVVIEAGDSLKSINKTANSIIEYISKRAGIGINVGMIRAEGSRIGMGEVKHTGVIPFWKHFQTAVKSCSQGGIRGGAATAYYPIWHLEVENLLVLKNNKGVDENRIRHMDYGIQLNDLMMERFGKNDYITLFSPHEMSGELYYSYFEDQDRFRELYEAAEKDPSIRKKRIKARDLFELFMT…
tr|J9PWK5|		MTLITKDRGTYTQEIRFVRERFNYFVDSILEETNNKEAIEASDIEEIKNAVISMVEAKKAVEADKLFTFLIRETQSRIKLSNLPLANFASAVYLRQLYKQASKLRGFDYKEGYGDYASHVTAMVERGKYSEILLDVYTREELQEAGKLINKDSDRKFSYSGLQTLTKTYLAKNDKGLVMELPQERFLTVALYLMSIEKRKNRMEYVKKAYWALFNHYIGLATPTLKNAGAPHGSLSSCHILTMDDTIDSIFDVAKQVALFSKNGSGIGIFAGFLRARGSRIRGVKVQNNGVIHPARLLSVLAEYVDQTGTRKAGISVYLPVWHADIKDFLELRLKTGSQEKRAHSITTAVTIPDEFMRRLQNKELFTIFDPTEVKKKLGVDLNMQYDKKRLQDGEEPNE…
tr|A0A142F1R5|		MVKKAGKFQFEKDLEAVRSYFIDYVNRNTVFFHDLKEKLDYLVENDYYEKGVLEQYTFDEINSVYKEAYSYKFRFPSFMSAFKFYNDYALKTDDKSKILERYEDRVSICALFLARGDAKKAIDIAGLMMRQEYQPATPTFLNAGRKRRGELVSCFLLEVGDSLNDINMAESTAKQLSKIGGGVSLNLSKIRAKGETIKGIANAAKGVVAVMKKLDHAFRYADQMGQRPGAGAVYLNVFHADIHDFLDTKKISGDEDFRVKTLSIGVVIPDKFIELARLDKPMYVFYPKTVYDEYGEYLDEMDLSVMYDHLVDNPNVRKDKINPRELLQKIATVRSESGYPFIMYSDNVNSVHTNVGEVKFSNLCSEILQRSMLSTYTDYGTDDDIGLDISCNLGSLNIA…
tr|A0A173GCG5|		MSHRIEKVIKRDGTVQDFAPEKLNDWAAWACKDTDVSWSAVVMAALKNLPKGVVDSDTLQDVLIKAAEGLIKDNPAYDTVAKELRLAQMRKRLYDSFEPPSLRFFHDHMVRVGAWEDMSAWISDDQFDALNQVIDHDRDRLFTSGGLKQFFDKYSRRNIATGEIYETPQFAYMGMAMAMLSQPNWTILDAIDLYNAMSLHKINVPTPPLVGLRSSDRGFASCCLVDSTDTLDSIDTAEHIVFKMVAARAGIGYHLESRSIADPVRNGAFPHSGKLPYYRHIDRSVKANTQQTRGGSATVSYPYFDPEIIQLMQVKQQRATDENKIDKMDYSLSFNNLLLKRYLKNEDITLMSYFYAPEVHEAFYGEDEAKFEEIYVAAEKRVASLTKIDHEGKTIPAAP…
tr|A0A2H4PH29|		MTQRIEYVIKRDGTKEPFMAQKLNDWAKYIGIRSDVPWSPVAVAAVKNLPKGDVHSDDLQTMLIKSAESMIERDHRYDRFALELRLAQLRKNLFDSYTPPSLRFFHDHMVELGAWEDMSGWISDDQFEALNEVIDHSRDELFTNAGLKQFMDKYSRRNIYTEEIYETPQFAYMGMAMAMLSQPHWSMLDAIDLYNALSLQKINVPTPPLVGLRSADRGFASCCLVDGTDTLDSIDAAEHVVFKMVAARAGIGYHLESRSIADPVRKGAFPHSGKLPYYRHIDRSVKANTQQSRGGSATVYTAFFDPEIIQVMEAKSNRSPDEKKIDKMDYNLKFNSILLKRFLRKENITLMSFLYAPEVYAAFDSGDVAEFERLYIAAEKRLAGVTKRGFKGEVLPVAP…
tr|A0A2R4ALP2|		MPAKKLYLAQLRKAVHGQYNPPNLLAFVKHMESTNKWQHFSTMYSLDEMCAFAAHIDHSRDELFTYGGLKQCADKYLLKDINTQSILETPQFMYMGMCMATGVDAQGRRNDWTIQELLDLYDEFSLQKVNVPTPPLLGLRTHDRGFASCCLIQAGDSIDSLDVANSVIFKMTAARAGIGWIGTTRSVGDPVRDGSF
tr|S5MRH6|		MQLINVIKSSGVSQSFDPQKIIKVLSWAAEGTSVDPYELYENIKSYLRDGMTTDDIQTIVIKAAANSISVEEPDYQYVAARCLMFALRKHVYGQYEPRSFIDHISYCVNAGKYDPELLSKYSAEEITFLESKIKHERDMEFTYSGAMQLKEKYLVKDKTTGQIYETPQFAFMAIGMALHQDEPVDRLKHVIRFYEAVSTRQISLPTPIMAGCRTPTRQFSSCVVIEAGDSLKSINKASASIVEYISKRAGIGINVGMIRAEGSKIGMGEVRHTGVIPFWKHFQTAVKSCSQGGIRGGAATAYYPIWHLEVENLLVLKNNKGVEENRIRHMDYGVQLNDLMMERFGKNDYITLFSPHEMGGELYYSYFKDQDRFRELYEAAEKDPNIRKKRIKARELFEL…
tr|A0A249XZY9|		MTVVVKDNGLRKLEFDPQRLINKLDSFKEGLDVHPDTFEAYKKGVIKQIQGRQEIDFRDINDVIIQNAIDRIMDFKDGEMMDFDKLGNTQFEFVAARALLNSLYKRASKNRSYDVDSKYGDYFGLLSSLGEQGLIEPEIFVKYTKEEIQELGKYIKPERDLLLTYAGLYNMSERYLIRAKDKGRSVFELPQERYMTIAISLLREETQDRLQHVKELYDVLSKQEVTMATPTFANAGRPDAQFSSCFILTTDDSLQGIYDDNTDAARLSKAGGGIGKL
tr|D9IER8|		MQLINVIKSSGVSQSFDPQKIIKVLSWAAEGTSVDPYELYENIKSYLRDGMTTDDIQTIVIKAAANSISVEEPDYQYVAARCLMFALRKHVYGQYEPRSFIDHISYCVNAGKYDPELLSKYSAEEITFLESKIKHERDMEFTYSGAMQLKEKYLVKDKTTGQIYETPQFAFMTIGMALHQDEPVDRLKHVIRFYEAVSTRQISLPTPIMAGCRTPTRQFSSCVVIEAGDSLKSINKASASIVEYISKRAGIGINVGMIRAEGSKIGMGEVRHTGVIPFWKHFQTAVKSCSQGGIRGGAATAYYPIWHLEVENLLVLKNNKGVEENRIRHMDYGVQLNDLMMERFGKNDYITLFSPHEMGGELYYSYFKDQDRFRELYEAAEKDPNIRKKRIKARELFEL…
tr|Q66LW9|		MKILGPFLSENFICQMTENKVNYFLNLDNYKKENQMSHRIEKVIKRDGTVEDFAPEKLNGWAEYGCKTVDVSWSAITMAAQKTLPKGVVDSDTLMDALIKAAESLIKDNPAYDVPAKELRLAQMRKRLYDSFEPPSLRFFHDHMVSVGAWEDMSAWITDEQFEALNQVIDHDRDRLFTSGGLKQFFDKYSRRNIATGEIYETPQFAYMGMAMAMLSQPNWTILDAIDLYNAMSLHKINVPTPPLVGLRSSDRGFASCCLVDSTDTLDSIDTAEHIVFKMVAARAGIGYHLESRSIADPVRNGAFPHSGKLPYYRHIDRSVKANTQQTRGGSATVSYPYFDPEIIQLMQVKQQRATDENKIDKMDYSLSFNNLLLKRYLKNEDITLMSYFYAPEVHEAFY…
tr|A0A1B0Z115|		MINIIKRDGSSVPFDIEKLHTVIERACDGLEGVSVSEVEAASKIQFTDNMKTERIQDIIIQAAATLISVDKPNYQYVAARLKSYDLRKVVYGQYKPPHLLDIFAKNTKLGVYDREFLELYSKEEFEELNTVINHKRDKNFTWAAMGQLTQKYLLRDRSSDSKVYYETPQVMYMAIAMALFSAWDKESRLTMVKKFYEYASTGKFSLPTPIMSGVRTPTRQFSSCVLIKTGDTLDSINATAKSIVDYVSKRAGIGFDVGAIRGIGSPIRKGEMVHTGLVPFIKYLTGALKSCSQGGIRGGSATCYVPIWHYQFDDVVVLKNNRGLEENRERRIDYGIQINRVMFERLVNKQPLYLFDPKDNREMYEAFFADVNKFREMYDNMIKAADAGLCRSKKLQAEE…
tr|A2PYM5|		MQINVIHTDGSRTPYDANRAIEVINWACEGLEVDPDKLSRRLSRRFNADITTEEIQNGLIRTAAELADLQYPDWLKVSGRLRMWDWRRKVKARRGYLYGNYPVAFEYLRSEGLYEGDLIKKFLDTYSADDIAEAGTWIDPERDMRFDISGADLLTARYLLEGELLQEMWLTQALLLSMLEPAHERMTFAHKAYDLLSLGKISLATPLMSNLRQADGSLSSCHIIDIDDSRESIFDNISQLAAMSANGGGVGVRISKVRARGSRIRKKKGASGGVCPWIKIINATIVATNQRGVRAGACTVGIDVWHADLLEYMDLRGDAGSEHTKARDILLQFIISDEFMRRVILDKDWYLVCPTEIKNVFGYQLADMYGDEFTNAYHVIEAYINSSAPPLDVVKKVSA…
tr|A0A023MHP2|		MSHRIEKVIKRDGTVEDFAPEKLNGWAEYGCKTVDVSWSAITMAAQKTLPKGVVDSDTLMDALIKAAESLIKDNPAYDVPAKELRLAQMRKRLYDSFEPPSLRFFHDHMVSVGAWEDMSAWITDEQFEALNQVIDHDRDRLFTSGGLKQFFDKYSRRNIATGEIYETPQFAYMGMAMAMLSQPNWTILDAIDLYNAMSLHKINVPTPPLVGLRSSDRGFASCCLVDSTDTLDSIDTAEHIVFKMVAARAGIGYHLESRSIADPVRNGAFPHSGKLPYYRHIDRSVKANTQQTRGGSATVSYPYFDPEIIQLMQVKQQRATDENKIDKMDYSLSFNNLLLKRYLKNEDITLMSYFYAPEVHEAFYSDDEAKFEEIYVAAEKRVASLTKIDHKGKTVPAAP…
tr|I7K3X6|		MQLINVIKSSGVSQSFDPQKIIKVLSWAAEGTSVDPYELYENIKSYLRDGMTTDDIQTIVIKAAANSISVEEPDYQYVAARCLMFALRKHVYGQYEPRSFIDHISYCVNAGKYDPELLSKYSAEEITFLESKIKHERDMEFTYSGAMQLKEKYLVKDKTTGQIYETPQFAFMTIGMALHQDEPVDRLKHVIRFYEAVSTRQISLPTPIMAGCRTPTRQFSSCVVIEAGDSLKSINKASASIVEYISKRAGIGINVGMIRAEGSKIGMGEVRHTGVIPFWKHFQTAVKSCSQGGIRGGAATAYYPIWHLEVENLLVLKNNKGVEENRIRHMDYGVQLNDLMMERFGKNDYITLFSPHEMGGELYYSYFKDQDRFRELYEAAEKDPNIRKKRIKARELFEL…
tr|A0A220BXE5|		MATYGKWIELNNEITQLDDNGKNKLYKDQEALDEYLKYIEDNTRKFNSEVERIRVLTKEGTYDKIFDKVPDTIIDEMTKLAYSFNFKFPSFMAGQKFYESYASKQYDENKKPIFVEDYEQHNVRVALYLFQNDYVKARELLVQLMEQTFQPSTPTYNNSGQANRGELSSCYLFVVDDSIESLNFVEDSVANASSNGGGVAIDLTRIRPKGAPVRNRPNSSKGVIAFAKAIEHKVSIYDQGGVRQGSGAVYLNIFHNDILDLLSSKKINASESVRLDKLSIGVTIPNKFMELVKEGKPFYTFDTYDINKVYGKYLDELNIDEWYDKLLDNDSIGKVKHDAREVMTDIAKTQLESGYPYVFYIDNANDNHPLKNLGKVKMSNLCTEISQLQEVSEIYPYSY…
tr|B8QU01|		MIRNVKKSDGTVQPFDPSRLNRWAEWAANYGVDWSEIAVDAVKRCHDGCTTSDLQWAMIEACIDRQTQAHANMAGRLLIGNVYKEAFGGFRKIPTLTDFYDKMRTLNLWEDMGYSDSELDYLGLQINHYKDLNYGYAVVKQFRDKYAIKDALTKRVYESPQFMFMGMALAVMQNQPKDRRIQDVIKLYEYLSDLKINAPTPYLNGLRSKKSGYASCCVIKGDDTAESIGIAEHIAYTMTCKQAGIGILLQTRSKGDGVRNKTIVHQGKTPYFACINTAVKANKQQTRGGSATVGYTILDPEIDDLLRLNNPVTPPQKQLKFMDYQVGINESFLRRVDKDDEWMLVSFKDAPELHKRMYGSYELFEVEYDRVMRNPDIKKKMVSARKLSKVFLKNRYETG…
tr|A0A0H4TG36|		MATYGKWIELNNEITQLDDNGKNKLYKDQEALDEYLKYIEDNTRKFNSEVERIRVLTKEGTYDKIFDNVPDTIIDEMTKLAYSFNFKFPSFMAGQKFYESYASKQYDENKKPIFVEDYEQHNVRVALYLFQNDYVKARELLVQLMEQTFQPSTPTYNNSGQANRGELSSCYLFVVDDSIESLNFVEDSVANASSNGGGVAIDLTRIRPKGAPVRNRPNSSKGVIAFAKAIEHKVSIYDQGGVRQGSGAVYLNIFHNDILDLLSSKKINASESVRLDKLSIGVTIPNKFMELVKEGKPFYTFDTYDINKVYGKYLDELNIDEWYDKLLDNDSIGKVKHDAREVMTDIAKTQLESGYPYVFYIDNANDNHPLKNLGKVKMSNLCTEISQLQEVSEIYPYSY…
tr|A0A0K2D029|		MTIITKDRGSYTQEKPFEPQRFYNFIQELLEETSNKEKIDKQIIEDIFKEVLDFILSKEKVEAVRLFDYIIRETNSRITAKTPELTYFSAAVYRRYLYKQASKLRGFDYKKGYGDYYTFVREQVEAGTYSEKLLEAYSEDELKEIGNIIDKEKDKLFSYSGLQALAATYLVKNEDKEVVELPQERFLTALIYMLKDKPKEKRLTLIKASYGVISNHLIGLATPTLKNAGTPHGSLSSCHILTMDDDLKSIFRVIEQAARFSQNGSGLGIYLGFLRAGGSWIRGIKGAATGAIHPSRLLSTTAEYVNQTGTRKAGIAVYLPVWHADIFGFLELRLKTGSQEKRAHSIKTAVTIPDEFMRRLRDKKVFTIFDPYEVKKKLGIDLNRLYDKKKLQDGEEPNA…
tr|A0A0F6R6C2|		MITKVIKSNGCEVAFDPERLNKAAIFGDDGNGNWSHIALDAYKRLYDGCTTKEVNQAIIDSCVSRKDEEHSRMAGRVLIGQIYKEAFGGFTKIPSLPSFYNTMVEKGYWEDMGYSFTELNTLDAVIDHSKDLGYGYAVLKQFRDKYGIKDTLKDTLFESPQMMFMGIAMAVMKNMPKERRINDVVKLYTYLSDLKINAPTPYLNGLRTGKTGYASCCVIKADDTAKSIGVAREVAYTMTVNQAGIGYYLSSRSAGDGVRGNTIKHMGKIPYYRGIDAGVKENRQQSRGGSATVSFLALDPQIDELIRLRNPMTVASKRINTMDYSIGINRSFINRVAKNLDWMLVSYKHAPQLHEGIFTMSMEEFDAEVDRIAKDDSIPKTWIRARDLAVELLTQRIEV…
tr|A0A024B2R1|		MDTLKQTEKKVTMITKNRGTYIQSKEFDEQRFVKFVDSIIEVTKDLDKIDSAELQEITDAVISFIKAKKTVEADRLFSYLIRETQSRVTKENLPLLNFVAAVDLRAKYKGVSKLRGFDYREGYGDYASHVLAMVERGLYDSSLLEDYTRDELEEAGAMIDPSKDVNFSYAGLSALKETYLVHNKDKNLVELPQERLLTSVLYLMRLEPKEKRMERVLQGYLTLANHLIGQATPTLKNSGRPHGSLSSCHIVTMDDDLDNIFDVLKQVALFSKNGSGLGVYGGFLRARGSRIRGVKVANNGIIHPAGMLSRLAEYVDQTGTRKAGIALYLPIWHADVMEFLELRLKTGTQEKRAQSITTGLCIPDEFMRRLDKVQPVTLFDPREVRQRLGVDLNLQYDKK…
tr|A0A385E6P4|		MDTLKQTEKKVTMITKNRGTYIQSKEFDEQRFVKFVDSIIEVTKDLEKIDSAELQEITDAVISFIKAKKTVEADRLFSYLIRETQSRVTKENLPLLNFVAAVDLRAKYKGVSKLRGFDYREGYGDYASHVLAMVERGLYDSSLLEDYTRDELEEAGAMIDPSKDVNFSYAGLSALKETYLVHNKDKNLVELPQERLLTSVLYLMRLEPKEKRMARVLQGYLALANHMVGQATPTLKNSGRPHGSLSSCHIVTMDDDLDNIFDVLKQVALFSKNGSGLGVYGGFLRARGSRIRGVKVANNGIIHPAGMLSRLAEYVDQTGTRKAGIALYLPIWHADVMEFLELRLKTGTQEKRAQSITTGLCIPDEFMRRLDKVQPVTLFDPREVRQRLGVDLNLQYDKK…
tr|A0A385EI49|		MSIKTVIKSNGQEVPFDASKLNRMAEWADNLGVGWSSLVLNAIKKVSDKCSTLDIQNALIDSCAEKADKAHLAMAARLFLGTMYKNAHGGFEERPHLYDFYNNMLILGLWKEMSYDATELEYLNEHLDHDKDLNYEYSVLKQLDSKYCKKLNDISMETPQYLFMGVAMDIMENQPEDTRLDDVVKYYTYLSDLKINLPTPFLSGLRSKTKGLASCAVLKGDDTADSLEAAIHNAYKQTVSNAGIGISLNCRSIKDPVRNGAIKHTGKLPYYRYIQGSVGATKQEVRGGSATVQFTALDPEIEDLLRLKHVTTVSEKQIRGLDYSFGACRLLAEKSSKGEDWYLMSQLHAPEVYKAYHENYDSLKQTLNDYILSGKPYKTIKAVEVLKLYLKQRQDTGRM…
tr|A0A385IJV5|		MSRWVELNNEVTTKVDGKYQLHKDVEAVRSYFMDYINDNLRSFLDFEEKINYMVNEKYYDKEVLDQYTPKQVEELFNHAYSFNFRFPSFMSALKFFTDYALMNREGTRYLERYEDRVSMTALFLGRGSFKSAMNICDRMMKQRYQPATPTFLNAGKYARGEMVSCFLLDVNDSMNDIAFRIANSLELSKLGGGVALNLTGLRSKGDPIKGIDNRASGVVPVMKLLEDSFSYANQLGARKGSGVAYLNIFHWDIVDFLDTKKINTDEKTRIQSLSIGVSVPDKFLELAENDEEFYMFSPYDVKKEYGLAIDEIDWDTMYDEVVNNPNVKKKKMSAAEMWTDYIMRVLFESGYPYVMFEGNVNNQHPLKYLGRVKKSNLCTEILQYSSDTTKADYGEEDDL…
tr|A2PYM6|		MQINVIHTDGSRTPYDANRAIEVINWACEGLEVDPDKLSRRLSRRFNADITTEEIQNGLIRTAAELADLQYPDWLKVSGRLRMWDWRRKVKARRGYLYGNYPVAFEYLRSEGLYEGDLIKKFLDTYSADDIAEAGTWIDPERDMRFDISGADLLTARYLLEGELLQEMWLTQALLLSMLEPAHERMTFAHKAYDLLSLGKISLATPLMSNLRQADGSLSSCHIIDIDDSRESIFDNISQLAAMSANGGGVGVRISKVRARGSRIRKKKGASGGVCPWIKIINATIVATNQRGVRAGACTVGIDVWHADLLEYMDLRGDAGSEHTKARDILLQFIISDEFMRRVILDKDWYLVCPTEIKNVFGYQLADMYGDEFTNAYHVIEAYINSSAPPLDVVKKVSA…
tr|A0A088FNW1|		MFGGISLTVIVKDNGSRKLPFEEDRLNRYLDNIKKEFPKLNIESYRKKAIHYILSKDEYSVDEMVDYLIREAESRVDVTTPEWEFFAARLYLQRLYKKASKNRFYDAIMKYGSYVGLHESLAQRGIYSVDILEKYSREELMEAETFIDSSKDLLFTYNGLYLLATRYLATDEDKKVFELPQERWLTIALFLMQDEKENRMKLVEEAYWALSNLYMTVATPTLANAGKVGGQLSSCFIDTVDDSLQGIYDSNTDVARVSKQGGGVGVYIGNVRSSGAPIRGVLDASGGTVPWIKQLNNTAVSVDQLGARKGAITVTLDVFHKDIEAFLDLRLNNGDQRLRAHDIFTSVSIPDLFMEAVENRGEWYLFDPYEVKQKKGWYLQDYYDKEKGSGLFREKYEEL…
tr|A0A0M9JE69|		MQLINVIKSSGVSQSFDPQKIIKVLSWAAEGTSVDPYELYENIKSYLRDGMTTDDIQTIVIKAAANSISVEEPDYQYVAARCLMFALRKHVYGQYEPRSFIDHISYCVNEGKYDPELLSKYSAEEITFLESKIKHERDMEFTYSGAMQLKEKYLVKDKTTGQIYETPQFAFMTIGMALHQDEPVDRLKHVIRFYEAVSTRQISLPTPIMAGCRTPTRQFSSCVVIEAGDSLKSINKASASIVEYISKRAGIGINVGMIRAEGSKIGMGEVRHTGVIPFWKHFQTAVKSCSQGGIRGGAATAYYPIWHLEVENLLVLKNNKGVEENRIRHMDYGVQLNDLMMERFGKNDYITLFSPHEMGGELYYSYFKDQDRFRELYEAAEKDPNIRKKRIKARELFEL…
tr|A0A2Z5HJV0|		MSHRIEKVIKRDGTVQDFAPEKLNDWAAWACKDTDVSWSAVVMAALKNLPKGVVDSDTLQDVLIKAAEGLIKDNPAYDTVAKELRLAQMRKRLYDSFEPPSLRFFHDHMVRIGAWEDMSAWISDDHFDALNQVIDHDRDRLFTSGGLKQFFDKYSRRNIATGEIYETPQFAYMGMAMAMLSQPNWTILDAIDLYNAMSLHKINVPTPPLVGLRSSDRGFASCCLVDSTDTLDSIDTAEHIVFKMVAARAGIGYHLESRSIADPVRNGAFPHSGKLPYYRHIDRSVKANTQQTRGGSATVSYPYFDPEIIQLMQVKQQRATDENKIDKMDYSLSFNNLLLKRYLKNEDITLMSYFYAPEVHEAFYGEDEAKFEEIYVAAEKRVASLTKIDHEGKTIPAAP…
tr|A0A0A0RND5|		MTEKSIVNRGNTIEFYDPKKVEAYLNRYVPEGTNLNSIVGAVSEYVTLEDTVTSLKIQEELYSTVEGLISVQESFWQDVAGCIKADIHRKEVYNNRGFEKGLKKVFELGEASFQYTDFYKTYTDEEINELQEYIDNERDYYVNHVGVHIAYDRYTTVELVKELVNGKEITTGTNKIETLQERYMAISMFLHMNEPKEKRIQYVKEGYDKMSGVEIAVDMTPATPTFMNAGRPSGNLSSCFVGMVGDSIDDIYREAEQFAKVSKNAGGYGLYFGKVRSIGSSIRQKPGLSSGAVPFMKLFDVTAGTVDQQGKRSGAVTITLDVWHRDLSDFLKAPLNNTALEKQMHKIFLAVSIPDIFFRKLQNEEDWYQFDPKEVQDVMGWCLEDSYDETKEGGTFTDR…
tr|F1D3K3|		MSIKTVIKSNGQEVPFDASKLNRMAEWADNLGVGWSSLVLNAIKKVSDKCSTLDIQNALIDSCAEKADKAHLAMAARLFLGTMYKNAHGGFEERPHLYDFYNNMLILGLWKEMSYDATELEYLNEHLDHDKDLNYEYSVLKQLDSKYCKKLNDISMETPQYLFMGVAMDIMENQPEDTRLDDVVKYYTYLSDLKINLPTPFLSGLRSKTKGLASCAVLKGDDTADSLEAAIHNAYKQTVSNAGIGISLNCRSIKDPVRNGAIKHTGKLPYYRYIQGSVGATKQEVRGGSATVQFTALDPEIEDLLRLKHVTTVSEKQIRGLDYSFGACRLLAEKSSKGEDWYLMSQLHAPEVYKAYHENYDSLKQTLNDYILSGKPYKTIKAVEVLKLYLKQRQDTGRM…
tr|A0A1W6JMQ2|		MTVTKIETKESVTPEYFMLNNQLNIVKDGKIQLNADREAVHSYFIDYVNPHTVYFGDLREKLDYLVKHKYIKGEVLDKYTFKFIKKLFKTLYNKKFRFTTFMGAYKFYTQYAMHTTDGKSILERYEDRIAFNALVMADGDEQLALNIANEMISQTYQPATPTFSNAGKLRGGNAVSCFLLNIEDNMTSIGRSVNSVLQLSKMGGGVGINLTDIRPSGDPIKGIENMADGVVPIMKLYEDSFSYANQLG
tr|A0A1W5N0Y8|		MSDIKTVVKSSGVSQTFEKEKLFKVLNWASIGRNIDVNAFLESVVDLLRDGMTTKQIQAVAIKYAADRISAKEPDWQYVAANLEMFALRKTVYGQFDPIPFYEHITKLVEAGKYDKEILTKWTPAEIDYLESKINHDKDFEFSYAGVQQLIGKYLLQDRTSGDIYETPQYAFMLIAMCLHQDEKHADKISHVVDFYNAISDRKLSLPTPIMAGVRTPTRQFSSCVVIESGDSLGSLNAVTSAIVKYISQRAGIGVNAGHIRAMGSKIRGGEAVHTGVIPFWKHIQTAVKSCSQGGVRGGAATLYYPIWHLEVENLLVLKNNRGVEENRIRHLDYGVQLNDLMYKRLINNDYITLFSPDVANDRLYDAFYQADQTEFEELYTSLEKDPTVRKKRIKAVDL…
tr|M1EAH7|		MQVVKSSGIKQEFIPSKLQKILVWAAEGTSIDPYELYERIKSHIQDGISTKDIQQAAIKVAANSISKEEPDYQYVASNLAMFALRKEVYGQFEPPSFIDHISYCVNEGKYDSELLSKYSAEEITFLESKIKHERDFDLTYAGAMQLKEKYLVKDRSTGKIYETPQFAFMLIGMALHQEEPENRLAHIIRFYDAVSTRQISLPTPIMAGARTPTRQFSSCVVIEAGDSLNSINAASNSIIKYISKRAGIGINAGMIRAEGSKIGNGEVKHTGVIPFWKHFQTAVKSCSQGGVRGGAATLYYPMWHLEVENLLVLKNNKGVDENRIRHLDYGLQINDLMMERLGKNGYITLFSPDVANGELFDSYFRDEDKFRELYEELEKNPIIRKKRIKALELFELFMT…
tr|A0A0K2CN22|		MITTIRKSDGTLVPFEPERLNKWASWADKRGIIWSEVVMEAMKRVYEGCTTKEMHQAMIDVCIDKQTQEYSDMAGRLLLGIIYKEAFGGFTKVPQLLPFVMKMEQMGLWEHMDYTPEEIDYLQGHIIHSKDISYGYAVLKQFRDKYGIRDIKSGKLFESPQFMFMGMAMKAFERQPKQRRLEDVIKLYTYLSDLKINAPTPYLNGLRATKSGYASCCLIKANDTAESLGIATKVAYDMTTKQAGIGMLMETRTIGDGIRQNTIEHMGKLPYYKLVRAAVEANKQKSRGGSANNFFTALDPQIEDLLRLKHPTTVPAKRINEMDYSFGANDYFWQCVQYDTDWLLFSYKDAPRLYDMFYTASADEFAMAVGHAVHTGVKHKRVKAREVAKLFIQQRYATG…
tr|A0A222YWZ4|		MSNGIKVQKRDGRIESLDLDKMHLMVDEATKGLAGVSASQVEMKSGIQFYDGITTAEIQEILIKAASDLIDLDHPNYQFVAARLLLFSLRKSLYGKMRELPHLENHIYSCTNIDVYDKEIFVKYSKEEIDKANGYIDHHRDFLFTYAGLRQVADKYLVQDRSSGGVYETPQFMYMMIALTIFQEYPKDTRMSYVKRYYDAISRHRLNIPTPIMAGVRTPLRQFASCVLVDVDDTLDSIFSSDMAIGRYVAQRAGIGINAGRIRGINSKIRGGEVQHTGVVPFLKKFESTVRCCTQNGIRGGSATVHFPIWHQEIEDIIVLKNNKGTEDNRVRKLDYSIQITKLFYERFIQDAEISLFSPHDTPGLYDAFGTDRFDDLYVSYERDESIPRKTIGAQKLIL…
tr|A0A2K9VFQ9|		MQLINVIKSSGVSQSFDPQKIIKVLSWASEGTSVDPYELYENIKSYLRDGMTTDDIQTIVIKAAANSISVEEPDYQYVAARCLMFALRKHVYGQYEPRSFIDHISYCVNEGKYDPELLSKYSAEEITFLESKIKHERDMEFTYSGAMQLKEKYLVKDKTTGQIYETPQFAFMTIGMALHQDEPVDRLKHVIRFYEAVSTRQISLPTPIMAGCRTPTRQFSSCVVIEAGDSLKSINKASASIVEYISKRAGIGINVGMIRAEGSKIGMGEVRHTGVIPFWKHFQTAVKSCSQGGIRGGAATAYYPIWHLEVENLLVLKNNKGVEENRIRHMDYGVQLNDLMMERFGKNDYITLFSPHEMGGELYYSYFKDQDRFRELYEAAEKDPNIRKKRIKARELFEL…
tr|A0A218KC36|		MAKYIELNNEVKNLVDGFYQIDKDKEAVRDYFISHVNENTVFFHNLKEKLDYLVENEYYDEKILNQYTYQQIKTVFNIAYGKKFRFPSFMSAFKFYNNYALKTDDGKKYLERYEDRVSINALYLAQGNYEKAKAHVRNLINQNYQPATPTFLNAGRKRSGRMVSCFLLDCPDTTEGIMYIVQSSAQLSRFGGGVGLNLSKLRASGEPIKGVENASSGVVGVAKLLEDTFSHFNQLGQRNGSGVAYLNIFHDDIEDFLDTKQINVDEKKRLKTLSIGVIAPDKFFELAEKNEPFFVFKPYSVYKKYGVHLDELDMNEWYDKLVNDRDVKKRKLDARDMLTTIAKTQLASGYPYFMYRDNANRLHHLGDLSTIKMSNLCTEIFQAQTPSDIQGYQGEDTFG…
tr|J9PTV6|		MDTLKTTEKKVTQITKNRGTYIQSKDFDEQRFVDFVDSIIEVTKEVEKIDSEELQEIVDAVISFIKAKKTVEADRLFSYLIRETQSRVTKDTLPLLNFVAAVDLRAKYKGVSKLRGFDYRDGYGNYASHVLAMVERGLYDATLLEDYTREELEEISKMIDAKHDVNFSYAGLSALEETYLVHNKDNRLVELPQERLMTSVVYLMRLEPKDKRLERIRQGYLALAQHMVGLATPTLKNSGRPHGSLSSCHIVTMADDLDNIFDVQKQVALFSKEGSGLGVYGGFLRARGSRIRGVKVANNGIVHPAGMFSKLAEYVDQTGTRKAGIALYLPIWHADVMDFLELRLKTGTQEKRAHSIKTGLCIPDEFMRRLDKVQPVTLFDPREVRLRLGVDLNLLYDKE…
tr|A0A2I6PHI6|		MIKTIKKSNGTVVSFDPERLNKWASWADKRGIIWSEVTMEAMKRVYEGCTTKEMHQAMIDVCVDKQTQEYSDMAGRLLLGIIYKEAFGGFTKVPTLVTFVKNMERAGLWEKMDYSQEELEYLQGYIVHSKDISYGYAVLKQFRDKYGIRDIKTGRLFESPQFMFMGMAMKAFEKQPKHRRLQDVIKLYTYLSDLKINAPTPYLNGLRATKSGYASCCLIKANDTAESLGIAAKVAYDMTTKQAGIGMLMETRTIGDGIRQNTIEHMGKLPYYKLVRSSVEANKQKSRGGSANNFYTALDPQIEDLLRLKHPTTVPSKRINEMDYSFGTNDYFWQCVQYDTDWLLFSYKDAPKLYDMFYTASADEFAMAVGHAVHSGVKHRRVKAREIAKLFIQQRYATG…
tr|E1A2R9|		MLVRKSSGITEEFTVGKLFKILSFATEGTRISPKEILDGIMPSITEGMSTKRIQEIAIKFAADRISIEQSDYQYVAARLQMYALRKQVYNQFDPIHLKPHVMDLVMDGKYDPELCSKWTDEEFEELNAYIKHDRDFNLAYAGVMQFKEKYLAKDRSTGEVFETPQMLYMLVAMCLHQEEKTDRLQKVKNFYDVTSLGKLSLPTPILAGVRTPTRQFSSCVKIECGDELDSINATASSIVDYISKRAGIGINGGAIRAEGSRIRSGEVRHTGIIPFWKYFQTAVKSCSQGGVRGGAATLYYPMWHLEVEKILVLKNNKGVEENRIRHLDYGIQINKLMLERLKNDDYITLFSPDVQKGELYDLYYSDPVKFRELYEMLENEPFLIKKRIKASELFNLFAQ…
tr|A0A385IKS4|		MAKNYGKWIELNNEITQLDESGKNKLYKDKEALKEYEDYVKSNTREFYNEVDRVRVLTKEGSYDKVLDNVPDTIIKEMTELAYSFNFKFQSFMACQKFYESYAVVQYDKDDNVVFVEDYEQHNVRVALYLFQDDYAKARDMLIQLMEQTLQPATPTYLHSGKGNRGELSSCYIFVVDDTIESINFVANSVRNASKNSGGVSVEASRIRPKGATVQGNPNASQGVIPFAKNIEQGVSHFNQAGMRQGSAVVYLNIFHQDIEDFLSSKKINASEKVRLDTLSLGVTIPNKFMELVKEDKPLYTFDTSNLYEVTGKHLDEIDFNEEYDSLVENDNIKKKKLNARDLMTDIAKTQLESGYPYVFYIDNANDNHPLKGIGKVRASNLCTEIAQLQEVSDIYPYM…
tr|A0A076YQX8|		MATYGKWIELNNEITQLDDNGKNKLYKDQEALDEYLKYIEDNTRKFNNEVERIRVLTKEGTYDKIFDKVPDTIIDEMTKLAYSFNFKFPSFMAGQKFYESYASKQYDENKKPIFVEDYEQHNVRVALYLFQNDYVKARELLVQLMEQTFQPSTPTYNNSGQANRGELSSCYLFVVDDSIESLNFVEDSVANASSNGGGVAIDLTRIRPKGAPVRNRPNSSKGVIAFAKAIEHKVSIYDQGGVRQGSGAVYLNIFHNDILDLLSSKKINASESVRLDKLSIGVTIPNKFMELVKEGKPFYTFDTYDINKVYGKYLDELNIDEWYEELLNNDKIGKVKHDAREVMTDIAKTQLESGYPYVFYIDNANDNHPLKNLGKVKMSNLCTEISQLQEVSEIYPYSY…
tr|A0A0A8J8Q9|		MINVIKRDGSKEPLDLDKIHQILFFACEGISGVSVSEIEIRAKLQFHEGIKTSVIHDILIKSSSELISEDTPNYQYVAGRLLNYSIRKEVYGQYEPIPYGEYVNNMVQKGIYDPIILEKYNSAEIEELGKCIKHKRDDKFTFVAMSQWQGKYLCKNRVTKEIYETPQMAYMTIAATIFSEYSTEIRLSYVKKFYDAISTFDISLPTPIMSGLRTNTRQFSSCVVLNVGDSLDSIGSSNHAILRYISRKAGLGVNMGRIRAIDSAIRDGDAVHTGVVPFLSALAKTVKSCSQGGVRGGAATVHFPMWHLEFENIVVLKNNKGTEFNRVRQLDYCFQINKTLYQRLIDGKDITFFSPHDVPDLYDAFCADQEEFERLYIKYELDETIRRKTMPAIEAFSHL…
tr|A0A384TF37|		MIKTIKKSNGTVVSFDPERLNKWASWADKRGIIWSEVTMEAMKRVYEGCTTKEMHQAMIDVCVDKQTQEYSDMAGRLLLGIIYKEAFGGFTKVPTLVTFVKNMERAGLWEKMDYSQEELEYLQGYIVHSKDISYGYAVLKQFRDKYGIRDIKTGRLFESPQFMFMGMAMKAFEKQPKHRRLQDVIKLYTYLSDLKINAPTPYLNGLRATKSGYASCCLIKANDTAESLGIAAKVAYDMTTKQAGIGMLMETRTIGDGIRQNTIEHMGKLPYYKLVRSSVEANKQKSRGGSANNFYTALDPQIEDLLRLKHPTTVPSKRINEMDYSFGTNDYFWQCVQYDTDWLLFSYKDAPKLYDMFYTASADEFAMAVGHAVHSGVKHRRVKAREIAKLFIQQRYATG…
tr|A0A385EFR5|		MSNGIKVKKRNGSIEPINLDKMHVMVDEACKGLAGVSASQVEIQSGIQFYDGITTAEIQEILIRSASDLIDLDHPNYQFVAARLLLFAVRKQVYGKMRDLPDLYSHITNCVEQGIYDKDILDNYTEEEIKRVESWVDHSRDFLFTYAGLRQVVDKYLVQDRSSGKVYESPQFMYVLIALTIFAEYPKETRLSYVKRYYEAISKHKLNIPTPIMAGVRTPLRQFASCVLVDVDDTLDSIFSSDMAIGRYVAQRAGIGINAGRIRGINAKIRGGEVQHTGVVPFLKKFESTVRCCTQNGIRGGSATVHFPIWHQEIEDIIVLKNNKGTEDNRVRKLDYSIQISKLFYERFIQDGEITLFSPHDVPGLYDAFGTDRFDDLYESYERDQSIPRKTIGAQELIL…
tr|U5PVW3|		MNQFEQEAHDKALAAYKANSAERKELQAKGWVPMWYTTQAWQMFKERYAVDGEQAVLGRFKTIARVLAAYLPVKYQKEYEQKFFDLMWNQILSPASPVLANTGTDRGMNVSCSGQYVEDSVWGFYEAMKETAMLSKYGFGTSGHFSDIRSRKSPISTGGTANGAKVVIDDFFTAAAKISHGGMRKGSFAAYIDMDSGDYYEALNSLRTDHKGKNYGWILKDSFINKLKAGDKEANQRWQDALHVKLLTGKGYLFFPDKANRHRPQMYKDLGLDIKATNLCTEIMLHSSSEYTYSCILSSINLFHWDKIKGTDAIFTSMVFLDCLCSDFIAKSEGKKGLEKVREFTIKGRAVGLGTMGFATYLQDHMVPYDSLEASYLNKEMFKALHDETLRASQWLAQE…
tr|A0A1D8EXG4|		MLPVKSLTELDDININVVKRNGTVEKYSPDKMYKFLLKVCDNKELYAMNILSKSKIKLRDNIKIQDLYDEILSTTVNEISMLYPMYEKFAAKLYIIKYRKNMGDEISLGNVLRLGLSSGIYSSDFVNSFSENEIQELDKYIDNNRDYLFQNYKAISMFYTKYCLNRTKTIKLETPQITYMRVAMFICMNENNRVEKIKRIYDLISTHKFTYATPIMLNSGINKGQLSSCVLAKMGDDSHSILATNDNLAIYSKNKGGTACDISALRATGSIIDGVGVSSGPIPFIKLLDSTISAWNQGSTRKGSCCVYYPTWHMDVQNLIMLKDNGGTESTRARNLQYAIKIDDVFVKRWYNNENYTLFDPKDTQKLLDSFGDDFEKYYLEYEQKSNIRKKSINARELF…
tr|A0A1D8KQ13|		MTNGITVKKRNGSIEPIDLEKMHKMVEAATDGLAGVSASQVEIQSGIQFYDGITTQEIQEILIRSASDLIDLDHPNYQFVAARLLLFATRKSLYGRMKELPHLVDHINSCVAAKVYDYAIYDAYSLEEIRQADKWIDHDRDFLFTYAGLRQVVDKYLVQDRSTSQVYETPQFMYMMIALTMFAKYPKDTRMDYVRRYYNAISKHRINIPTPIMAGVRTPLRQFASCVLVDVDDTLDSIFSSDMAIGRYVAQRAGIGINAGRIRGINAKIRGGEVQHTGVVPFLKKFESTVRCCTQNGIRGGSATVHFPIWHQEIEDILVLKNNKGTEDNRVRKLDYSIQLSKLFYERFIQNGEISLFSPHDVPGLYDAFGTDRFDDLYCKYESDNRVPRKTVGAQELIL…
tr|A0A219YD91|		MKAQSKFESVSAERKYLQSIGEIPEFYTTQGWSMFKKNYQYKGETVRGAFRRVASTLAKHDIRPEAEERYFDLLWSGKLAMATPVFCNTGTDRGMPVSCAGSYVGDSVLDFYEGQTEVAMLAKNGFGTASYLGDIRPRGSDISTSHNKADGLVPVFDNFVNTKTKVAAAGRRGEWAGYVDFSHGDFWELQGYVLKNPASAHVGWVFEKEDYEKLKARDPEYMARWNELMYMRARTGKGYMWKNWIANELAPQAIKNSGIPIRSSQLCTEIALPSDDMHTFTCILSSLNVSLWDEITADDIKWSVRFLDSVCSEFLAKAKELSYDTLHKAIRFTEKARALGLGTLGFHTYLQMNDIAFESGAAHILNNQLYAEIKKAAEEGSRELAEEYGEPEWCKGTGM…
tr|A0A249Y059|		MINIIKRDGSSVPFDIEKLHTVIERACDGLEGVSVSEVEATSKIQFTDNMKTERIQDIIIQAAATLISVDKPNYQYVAARLKSYDLRKVVYGQYKPPHLLDIFAKNTKLGVYDREFLELYSKEEFEELNTVINHKRDKNFTWAAMGQLTQKYLLRDRSSDSKVYYETPQVMYMAIAMALFSAWDKESRLTMVKKFYEYASTGKFSLPTPIMSGVRTPTRQFSSCVLIKTGDTLDSINATAKSIVDYVSKRAGIGFDVGAIRGIGSPIRKGEMVHTGLVPFIKYLTGALKSCSQGGIRGGSATCYVPIWHYQFDDVVVLKNNRGLEENRERRIDYGIQINRVMFERLVNKQPLYLFDPKDNREMYEAFFADVNKFREMYDNMIKAADAGLCRSKKLQAEE…
tr|A0A076G530|		MTVIVKDNGSRKLPFEEDRLNRYLDNIKKEFPKLNIESYRKKAIHYILSKDEYSVDEMVDYLIREAESRVDVTTPEWEFFAARLYLQRLYKKASKNRFYDAIMKYGSYVGLHESLAQRGIYSVDILEKYSREELMEAETFIDSSKDLLFTYNGLYLLATRYLATDEDKKVFELPQERWLTIALFLMQDEKENRMKLVEEAYWALSNLYMTVATPTLANAGKVGGQLSSCFIDTVDDSLQGIYDSNTDVARVSKQGGGVGVYIGNVRSSGAPIRGVLGASGGTVPWIKQLNNTAVSVDQLGARKGAITVTLDVFHKDIEAFLDLRLNNGDQRLRAHDIFTSVSIPDLFMEAVKNRGEWYLFDPYEVKQKKGWYLQDYYDKEKGSGLFREKYEELIQDGTI…
tr|A0A1W6JNA0|		MTVTKIETKESVTPEYFMLNNQLNIVKDGKIQLNADREAVHSYFIDYVNPHTVYFGDLREKLDYLVKHKYIKGEVLDKYTFKFIKKLFKTLYNKKFRFTTFMGAYKFYTQYAMRTTDNKSILERYEDRIAFNALVMADGDEQLALNIAHEMISQTYQPATPTFSNAGKLRGGNAVSCFLLNIEDNMTSIGRSVNSVLQLSKMGGGVGINLTDIRPSGDPIKGIENMADGVVPIMKLYEDSFSYANQLGTRNGAGVTYLNVFHKDIVKFLSTKKENADEKVRVKTLSLGVVVPDKFYELIAKGESMYLFSPYDIYNEYGKLMSEINITEMYDELVENKNIKKDKIFARDLEEEMSKLIQESGYPYIINIDTANQENAVDGVIKMSNLCSEILQVQSPSEL…
tr|K4IFR6|		MINIIKRDGSSVPFDIEKLHTVLERACEGLEGVSVSEVEAASKIQFTDNMKTERIQDIIIQAAATLISVEKPNYQYVAARLKSYDLRKVVYGRYKPPHLLDIFAKNIKQGVYDREFLELYTKEEFEELNTVINHKRDKNFTWAAMGQLTQKYLLRDRSADSKVYYETPQVMYMAIAMALFSAWDKETRLTMVKKFYEYASTGKFSLPTPIMSGVRTPTRQFSSCVLIKTGDTLDSINATAKSIVDYVSKRAGIGFDVGAIRGIGSPIRKGEMVHTGLVPFIKYLTGALKSCSQGGIRGGSATCYIPIWHYQFDDVVVLKNNRGLEENRERRIDYGIQINRVMFERLVNKQPLYLFDPKDNRDMYEAFFADVDKFRTLYDNMVKAADAGLVRAKKMNAEE…
tr|E5AG35|		MIRNVKKSDGTVQPFDPSRLNRWAEWAANYGVDWAEIAVDAVKRCHDGCTTSDLQWAMIEACIDRQTQAHANMAGRLLIGNVYKEAFGGFRKIPTLTDFYDKMRTLNLWEDMGYSDSELDYLGLQINHYKDLNYGYAVVKQFRDKYAIKDALTKRVYESPQFMFMGMALAVMQNQPKDRRIQDVIKLYEYLSDLKINAPTPYLNGLRSKKSGYASCCVIKGDDTAESIGIAEHIAYTMTCKQAGIGILLQTRSKGDGVRNKTIVHQGKTPYFACINTAVKANKQQTRGGSATVGYTILDPEIDDLLRLNNPVTPPQKQLKFMDYQVGINESFLRRVDKDDEWMLVSFKDAPELHKRMYGSYELFEVEYDRVMRNPGIKKKMVSARKLSKVFLKNRYETG…
tr|E0YIZ6|		MTVTKIETKESVTPEYFMLNNQLNIIKDGKIQLNADREAVHSYFIDYVNPHTVYFGDLREKLDYLVKHKYIKGEVLDKYTFKFIKKLFKTLYDKKFRFTTFMGAYKFYTQYAMHTTDGKSILERYEDRIAFNALVMADGDEQLALNIANEMISQTYQPATPTFSNAGKLRGGNAVSCFLLNIEDNMTSIGRSVNSVLQLSKMGGGVAGTTVALYLARAGFEPVLLTDGEIGGNLNSIDTIQNYVGIYNAKGSDITEAIRCQLYQAGCDMGSNIKEDTKVTNVSKDKNGIYLITYEDLLGDESTILSKNLVIATGQHNLKLPIDVEQHNCVLCDGFMFKGEPVVVIGGGNSALTEAIELAKTSSKVYLVTRRPEFRAEQHLQNEIKEHDNIVHSVGNLKS…
tr|A0A096XT50|		MNTYIELNNQLNIPNNGKIQLDKDKEAVRAFFLEHVNKNTVFFYSLEEKISYLIREGYIDKTVITDKYSMEFIKKLFKFIYSKKFRFDTFMGAYRFYKQYAMKTDDGERYLERYEDRVAFNALTMGDGDEELAMKIADELINRRYQPATPTFLNAGRLRRGEYVSCFLIQVEDSMSSIGRTLNSALQLSKLGGGVG
tr|A0A2P0QDP1|		MSHRIEKVIKRDGTVQDFAPEKLNDWAAWACKDTDVSWSAVVMAALKNLPKGVVDSDTLQDVLIKAAEGLIKDNPAYDTVAKELRLAQMRKRLYDSFEPPSLRFFHDHMVRAGAWEDMSAWISDDQFDALNQVIDHDRDRLFTSGGLKQFFDKYSRRNIATGEIYETPQFAYMGMAMAMLSQPNWTILDAIDLYNAMSLHKINVPTPPLVGLRSSDRGFASCCLVDSTDTLDSIDTAEHIVFKMVAARAGIGYHLESRSIADPVRNGAFPHSGKLPYYRHIDRSVKANTQQTRGGSATVSYPYFDPEIIQLMQVKQQRATDENKIDKMDYSLSFNNLLLKRYLKNEDITLMSYFYAPEVHEAFYDEDEAKFEEIYVAAEKRVASLTKIDHEGKTIPAAP…
tr|A0A0M7Q9C7|		MQLINVIKSSGVSQSFDPQKIIKVLSWAAEGTSVDPYELYENIKSYLRDGMTTNDIQTIVIKAAANSISVEEPDYQYVAARCLMFALRKHVYGQYEPRSFIDHISYCVNEGKYDPELLSKYSAEEITFLESKIKHERDMEFTYSGAMQLKEKYLVKDKTTGQIYETPQFAFMTIGMALHQDEPVDRLKHVIRFYEAVSTRQISLPTPIMAGCRTPTRQFSSCVVIEAGDSLKSINKASASIVEYISKRAGIGINVGMIRAEGSKIGMGEVRHTGVIPFWKHFQTAVKSCSQGGIRGGAATAYYPIWHLEVENLLVLKNNKGVEENRIRHMDYGVQLNDLMMERFGKNDYITLFSPHEMGGELYYSYFKDQDRFRELYEAAEKDPNIRKKRIKARELFEL…
tr|A0A219Y9D4|		MKAQSKFESVSAERKYLQSIGEIPEFYTTQGWSMFKKNYQYKGETVRGAFRRVASTLAKHDIRPEAEERYFDLLWSGKLAMATPVFCNTGTDRGMPVSCAGSYVGDSVLDFYEGQTEVAMLAKNGFGTASYLGDIRPRGSDISTSHNKADGLVPVFDNFVNTKTKVAAAGRRGEWAGYVDFSHGDFWELQGYVLKNPASAHVGWVFEKEDYEKLKARDPEYMARWNELMYMRARTGKGYMWKNWIANELAPQAIKNSGIPIRSSQLCTEIALPSDDMHTFTCILSSLNVSLWDEITADDIKWSVRFLDSVCSEFLAKAKELSYDTLHKAIRFTEKARALGLGTLGFHTYLQMNDIAFESGAAHILNNQLYAEIKKAAEEGSRELAEEYGEPEWCKGTGM…
tr|A0A222Z661|		MTVITKNRESYVQEKEFDAARFVDFVDSIIDETKDKDRLNSEELQEITDTVLSFVSAKKQVDASSLFTYLIREAQARVTTDNLELLNFTAAVFLRSMYKEASKLRGFNYKDGYGDYASHVVAMVERGKYSQVLLDAYTREELEEAGKLIKMEKDKMFSHSGLQTLKKTFLIHNDKGKLVELPQERFLTVALYLMHKEDKEKRMDFVREAYYVLSEHYVGLATPTLKNAGAPHGSLSSCHILTMDDTLESIFDVIKQIAKFSREGSGIGIFGGFLRARGSRIRGVKVTNNGILHPARLLSVLAEYVDQTGTRKAGVALYLPVWHADIMDFLELRLKTGTQEKRAHSITTGVTLPDEFMRRLRDGGVFTVFDPYEVKQKLGIDLNKQYDKKILKKGETPNP…
tr|A0A0U1WFE6|		MATYGKWIELNNEITQLDDNGKNKLYKDQEALDEYLKYIEDNTRKFNSEVERIRVLTKEGTYDKIFDXVPDTIIDEMTKLAYSFNFKFPSFMAGQKFYESYASKQYDENKKPIFVEDYEQHNVRVALYLFQNDYVKARELLVQLMEQTFQPSTPTYNNSGQANRGELSSCYLFVVDDSIESLNFVEDSVANASSNGGGVAIDLTRIRPKGAPVRNRPNSSKGVIAFAKAIEHKVSIYDQGGVRQGSGAVYLNIFHNDILDLLSSKKINASESVRLDKLSIGVTIPNKFMELVKEGKPFYTFDTYDINKXYGKYLDELNIDEWYDKLLDNDSIGKVKHDAREVMTDIAKTQLESGYPYVFYIDNANDNHPLKNLGKVKMSNLCTEISQLQEVSEIYPYSY…
tr|K4F613|		MINTVVKSDGSSVPFEPERLNKAAIFGDDGNGNWSHISMDAYKRLYDGCTTREVNQALIDACVSRKDEAHSRMAGRVLIGQIYKEAYGGFTKIPTLFNFYHYMTSIGYWEDMGYDSFDLVKLETVINHSKDLDYGYAVLKQFRDKYGIKDNINDVLFESPQMMFMGIAMAVMKRMPKDRRINDVIQLYTYLSDLKINAPTPYLNGLRTGRTGYASCCIIKADDTAKSIGVAREVAYTMTVAQAGIGYYLSSRSIGDGVRGNTIKHMGKLPYYRGIDAGVKENRQSTRGGSATISFLALDPQIDELMRLKNPQTVTSKRINTMDYSIGINQSFMNRVAKNLDWMLVSYKDAPQLHEGMFKMTMQEFDAEVARVAADKKIPKTWVKARDLALELITQRAET…
tr|A0A0K0KWK6|		MTNGNKVKKRNGSIEPLNLEKIHVMVEEACKGLAGVSASQVEIQSGIQFYDGITTGEIQEILIKSASDLIDLDHPNYQFVASRLLLFSVRKSLYGKIRELPTLENHIYSCVNQEVYDSEVYTKYSKEEITKLDSYIDHNRDFMFTYAGLRQVVDKYLVQDRSSGQVYETPQFMYMMISLTIFAQYPKEQRLNYIKRYYDAISKHKINIPTPIMAGVRTPIRQFASCVLVDSDDTLDSIFSSDMAIGKYVAQRAGIGINAGRIRGINSKIRGGEVQHTGVVPFLKKFEATVRCCTQNGIRGGSATVHFPIWHQEIQDIIVLKNNKGTEDNRVRKLDYSIQLSKLFYERFIKNQEITLFSPHDVPGLYDVFGTDKFDSLYLEYEKDESIKKTKVGAQELIL…
tr|A0A1V0EAN3|		MAVAPSEIKIDLTRDALLDDFTLQTLRERYLLPGESSPQEAFARASAAFADDAEHGQRLYDYVSNLWFMFATPLLSNGGSARGLPISCFLTAIEDSRESISEHYDEVIWLSSMGGGIGSYYGALRGLGEKTSKGSQSTGVIPFMAVDDRLILAVSQGGTRRGSNAVYLDISHPEIREFITARKPTGGDQNRKITNLHNAVNVTDEFMIAVRDDTEFALRSPKTGEVIRVERARELWRLLIETRMQTGEPYIHFIDTSNRHFPEAQKKLGLKVRQSNLCVTGETEILTRNGHLPIEALKGEYHDVWNGEEFSRVLIQQTNPTDEKASLVRVWFEDGDYLDCTPYHKFYTQDGVEVRAGELKLGTVLAKAQAPVIEGLAEATPPIEQAYAAGWTTFAGFDD…
tr|V9LYW4|		MLVVKSSGITEEFEESKLMRVLSDACENTKINPHQLLDRVIAQLSDGMTSKDIQKAAIKIAADSISVDEPDYQYVAARLAMYGLRKDVYGQFDPIPFKQLIERNTAIEVYDSEILQKWSDDELEYLESQVKHERDFEFAYAGVMQLKEKYLCKNRGTGAIYETPQYAYMLIAMCLHQEEKYDRIKHVVDFYNAVSTHKLSLPTPIMAGVRTPTRQFSSCVKIESGDSLHSINEVAKSIVSYISKRAGIGVNGGAIRAEGAVVRSGEIRHTGVIPFWKHFQTAVKSCSQGGVRGGAATLTYPIWHLEVEKLLVLKNNKGVEENRIRHLDYSVSISRLMLERLVNNDYITLFSPDERHGALYGEYHTNPEQFEKLYLELEADPNVRKKRIKATELFSMFGQ…
tr|A0A0A7RSV2|		MSHRIEKVIKRDGTVEDFAPEKLNGWAEYGCKTVDVSWSAITMAAQKTLPKGVVDSDTLMDALIKAAESLIKDNPAYDVPAKELRLAQMRKRLYDSFEPPSLRFFHDHMVSVGAWEDMSAWITDEQFEALNQVIDHDRDRLFTSGGLKQFFDKYSRRNIATGEIYETPQFAYMGMAMAMLSQPNWTILDAIDLYNAMSLHKINVPTPPLVGLRSSDRGFASCCLVDSTDTLDSIDTAEHIVFKMVAARAGIGYHLESRSIADPVRNGAFPHSGKLPYYRHIDRSVKANTQQTRGGSATVSYPYFDPEIIQLMQVKQQRATDENKIDKMDYSLNFNNLLLKRYLKNEDITLMSYFYAPEVHEAFYSDDEAKFEEIYVAAEKRVASLTKIDHEGKTVPAAP…
tr|S4TVP4|		MIKTIKKSNGTVVSFDPERLNKWASWADKRGIIWSEVTMEAMKRVYEGCTTKEMHQAMIDVCVDKQTQEYSDMAGRLLLGIIYKEAFGGFTKVPTLVTFVKNMERAGLWEKMDYSQEELEYLQGYIVHSKDISYGYAVLKQFRDKYGIRDIKTGRLFESPQFMFMGMAMKAFEKQPKHRRLQDVIKLYTYLSDLKINAPTPYLNGLRATKSGYASCCLIKANDTAESLGIAAKVAYDMTTKQAGIGMLMETRTIGDGIRQNTIEHMGKLPYYKLVRSSVEANKQKSRGGSANNFYTALDPQIEDLLRLKHPTTVPSKRINEMDYSFGTNDYFWQCVQYDTDWLLFSYKDAPKLYDMFYTASADEFAMAVGHAVHSGVKHRRVKAREIAKLFIQQRYATG…
tr|A0A222Z7A7|		MTVITKNRESYVQEKEFDGARFVDFVDSIIDETKDKEKLNSEELQEITDTVLSFVSAKKQVDASSLFTYLIREAQARVTTDNLELLNFTAAVFLRSMYKEASKLRGFNYKDGYGDYASHVVAMVERGKYSQVLLDAYTREELEEAGKLIKMEKDKMFSHSGLQTLKKTFLIHNDKGKLVELPQERFLTVALYLMHKEDKEKRMDFVREAYYVLSEHYVGLATPTLKNAGAPHGSLSSCHILTMDDTLESIFDVIKQIAKFSREGSGIGIFGGFLRARGSRIRGVKVTNNGILHPARLLSVLAEYVDQTGTRKAGVALYLPVWHADIMDFLELRLKTGTQEKRAHSITTGVTLPDEFMRRLRDGGVFTVFDPYEVKQKLGIDLNKQYDKKILKKGETPNP…
tr|A0A2Z4QBD3|		MQVIKSSGVSQEFDMQKIIKVLEWACEGTKVDPYELYEIIKSHLRDGMSTADIQKTIVKVAANSISIDEPDYQYVASNAAMFEIRKRVYGQFEPPAFIDHISRCVNANKYDKEILSKWSAEEIALLDSYIKHERDFTMTYAGTMQLIEKYLVKDRHTGELYETPQFAFMLIGMCLHQDDGENRLANVIRFYDAVSTKKISLPTPIMSGVRTPTRQFSSCVVIEGGDSLNSINEAAASITKYISKRAGIGINAGMIRAEGSKIGFGEVKHTGVIPFWKHFQTAVKSCSQGGVRGGAATLYYPIWHLEVENLLVLKNNKGVDENRIRHLDYGVQINNLMIERLIKNDYITLFSPDVCLGTLYTEYFRDAQAFRTLYEELEKNPDIRKKRIKARELFELFLT…
tr|A8E2R1|		MNTYIELNNQLNIPNNGKIQLDKDKEAVRAFFLEHVNKNTVFFYSLEEKISYLIREGYIDKTVITDKYSMEFIKKLFKFIYSKKFRFDTFMGAYRFYKQYAMKTDDGERYLERYEDRVAFNALTMGDGDEELAMKIADELINRRYQPATPTFLNAGRLRRGEYVSCFLIQVEDSMSSIGRTLNSALQLSKLGGGVGINLSNLRALGDPIKGIEGAGSGVVPVMKMLEDGFRYANQLGQRQGAGAVYLNVFHADIMDFLSTRKENAESAKQIKTLSLGVVVPDKFYELAESGDVIHLFSPYDVAKEYGVPFSFVDIDSEYNNMIQNPNIRSKVMNARDLEEEISRLQQESGYPYIMNVSTVNKANPIDGKIIMSNLCSEILQVQTPSKLNDEQVYEELGA…
tr|A0A386K3Y6|		MQVTKSSGVSQNFDAQKIIQVLTWQCEGTQIDPYELYEEIKTHLVDGMSTKDIQKICIKVAANLISVEEPDYQYVAAKGLMFALRKDVYGQFEPPAFIDHISYCVNEGKYDPELLSQYSAEEIIYLDSQIKHERDFDLTYAGAMQLKEKYLVKDKTTGKIYETPQFAIMAIGMALHQDETHDRLKHIIRFYDAVSTHQVSLPTPIMAGARTPTRQFSSCVVIEAGDSLKSINKTSASIIEYISKRAGIGINVGMLRAEGSKIGMGEVRHTGVIPFWKHFQTAVKSCSQGGIRGGAATAYYPMWHLEVENLLVLKNNKGVDENRIRHMDYGIQINDLMMERLGKNDYITLFSPHEMSGELYYSFFEDQDKFRELYEKAEKDPTIRKKRIKALELFELFMT…
tr|A0A385A1C3|		MTQTLDDIRVLKRNGKLEPVDLDKIHRVLHWAAEGLAGISISDVELKAHVQFFDGIETKDIHDLLVKAAAELITAEEPDYQYFAARLKLFSLRKEAYGQFEPPKLVDHIKNMIDIGKYDMEILGMYTPEDFEYYEGIINHWNDMNYAYAAMEQFSGKYLVKNRDTGRIYETPQFINIMAPLTMFGKYPEPQRRELVTDFYQALVDGKLSLPTPIMSGVRTPTRQFSSCTLIDCDDTLESIIATTGAIVRYAAKRAGIGINAGRIRGIGSPIRDGEAVSTGEVGFLKLFNSAVGCCSQGEYCPA
tr|A0A385E7R1|		MAEVQIINRGNFIEFYDPKKVENYLRRYTPEGVNVNSIVGSVTEFVELEENVTSLKIQQELYSIVEGLISVRESYWQDVAGCIKADILRKEVYNNRGFEKGLKRVLELGYEGEQYTDFFKKYSDEEIAELEKHINEDNDYFVNHVGVHIAYDRYTTSVPVKKEHNGKEITVGVKKIETLQERYMIVSMFLHQNETKDRIAKVIRGYNFTGATDFTPATPTFMNSGRPNGNLSSCFVGMTDDSLDDIYREADQFAKVSKNAGGYGLYFGKVRSLGSSIRKKPGLSSGAVPFMKLFDVTAGTVDQQSKRPGAVTITLDVWHRDISSFLKTPLDNTVLEKQMHKIFLAVSIPDLFFRKLQKNEEWYQFDPKEVQDIMGWGLEDSYDEREDGGTFSERYEQCV…
tr|A0A2K9V6Q9|		MDTLKQTEKKVTMITKNRGTYIQSKEFDEQRFVKFVDSIIEVTKDLDKIDSAELQEITDAVISFIKAKKTVEADRLFSYLIRETQSRVTKDNLPLLNFVAAVDLRAKYKGVSKLRGFDYREGYGDYASHVLAMVERGLYDSSLLEDYTRDELEEAGKMIDPSKDVNFSYAGLSALKETYLVHNKDKNLVELPQERLMTSVLYLMRLEPKEKRMERILQGYLALANHMVGQATPTLKNSGRPHGSLSSCHIVTMDDDLDNIFDVLKQVALFSKNGSGLGVYGGFLRARGSRIRGVKVANNGIIHPAGMLSRLAEYVDQTGTRKAGIALYLPIWHADVMEFLELRLKTGTQEKRAQSITTGLCIPDEFMRRLDKVQPVTLFDPREVRQRLGVDLNLQYDKK…
tr|A0A248H670|		MINVIKRDGSSAPFDIEKLHAVVDRACDGLPGVSMSEVIAASKIQFTDNMRTDRIQDILIQAAASLISVDKPNYQYVAARLKSYDLRKAVYGQYKPPHLLDIFVKNIKQRVYDREFLDLYTTEEFNELNDAINHKRDKNFTWAAMGQLAEKYLLRDRSKKGSKVYYETPQVMYMGIAMALFSSWDKESRLDMVKKFYEYASTGKFSLPTPIMAGVRTPTRQFSSCVLIKTGDTLDSINATAKTIVDYVSKRAGIGFDFGAIRGIGSPIRGGEMVHTGLIPFIKYLTGALKSCSQGGIRGGAATGYIPLWHYQFDDVVVLKNNRGTEENRERRIDYGIQINRVMFERLVAKQPLYLFDPKDNPDMYEAYFADVDKFRTLYENMIKAADAGICRAKKLQAE…
tr|A0A2H4N7U5|		MQIKVTKRNGKNEPFDVNKIHRVLEWATESINNISISEIELKANIQIDDGMNTNDIHELLIKSAAELISEQTPNYQSVAARLVNYKLRKQVYNQYEPWKLKDIISKNLERGIYDGEIVVQYSEHELDQLNDYIKHDRDNDFTYVGMEQFRGKYLVQDRLTKTPYETPQILYMLISMNLFMSYPKDTRMKYVKEYYDAISQFYISLPTPIMAGVRTPTRQFSSCVLIESGDSLDSINSTSTSIVRYISKKAGIGIGAGAIRAIGSRIGDGSVIHTGLIPFLKYFQAAVKSCSQGGVRGGAATVYLPIWHLEFEHLVVLKNNKGTESSRVRHMDYCFQFNKTMYERLINGGNITLFSPAEVPDLFNAFYADQEKFKELYAYYEQKEGIRKKTLTALDVFSQ…
tr|A0A0M7RFE4|		MKILGPFLSENFICLMTDNKVEYSLNPDNYKKESQMSHRIEKVIKRDGTVEDFAPEKLNGWAEYGCKTVDVSWSAITMAAQKTLPKGVVDSDTLMDALIKAAESLIKDNPAYDVPAKELRLAQMRKRLYDSFEPPSLRFFHDHMVSVGAWEDMSAWITDEQFEALNQVIDHDRDRLFTSGGLKQFFDKYSRRNIATGEIYETPQFAYMGMAMAMLSQPNWTILDAIDLYNAMSLHKINVPTPPLVGLRSSDRGFASCCLVDSTDTLDSIDTAEHIVFKMVAARAGIGYHLESRSIADPVRNGAFPHSGKLPYYRHIDRSVKANTQQTRGGSATVSYPYFDPEIIQLMQVKQQRATDENKIDKMDYSLSFNNLLLKRYLKNEDITLMSYFYAPEVHEAFY…
tr|A0A023ZVM7|		MQLINVIKSSGVSQSFDPQKIIKVLSWAAEGTSVDPYELYENIKSYLRDGMTTDDIQTIVIKAAANSISVEEPDYQYVAARCLMFALRKHVYGQYEPRSFIDHISYCVNEGKYDPELLSKYSAEEITFLESKIKHERDMEFTYSGAMQLKEKYLVKDKTTGQIYETPQFAFMTIGMALHQDEPVDRLKHVIRFYEAVSTRQISLPTPIMAGCRTPTRQFSSCVVIEAGDSLKSINKASASIVEYISKRAGIGINVGMIRAEGSKIGMGEVRHTGVIPFWKHFQTAVKSCSQGGIRGGAATAYYPIWHLEVENLLVLKNNKGVEENRIRHMDYGVQLNDLMMERFGKNDYITLFSPHEMGGELYYSYFKDQDRFRELYEAAEKDPNIRKKRIKARELFEL…
tr|A0A1V0E6W4|		MINTVVKSDGSVVPFEPERLNKAAIFGDDGNGNWSYISMDAYKRLYDGCTTREVNQALIDACVSRKDEAHSRMAGRVLIGQIYKEAFGGFKKIPSLTEFYQDMVMRGYWEEMGYTGPELLNFDQVIDHSKDLSYGYAVLKQFRDKYGIKDNINDILFESPQMMFMGIAMAVMKNMPLSRRKNDVIRLYTYLSDLKINAPTPYLNGLRTGKTGYASCCIIKADDTAKSIGVAREVAYTMTVAQAGIGYYLSSRSIGDGVRDNTIKHMGKLPYYRGIDVGVKENRQQSRGGSATVSFLALDPQVEELMRLRNPMTVTSKRINTMDYSIGVNHSFMNRVAKNLDWMLVSYKDAPQLHEGMFRMTMQEFDAEVARVAADTKIPKTWVKARDLAMELITQRAET…
tr|A0A142F1H7|		MSKQIVNRGNTIEFYDPKKVEKYLYRYLPEDYDPETMKNYFNKVEEIVEKINEYVELEEEVTSVKIQEELYSIIEGMISVQESYWQNVAGCIKADILRKEVFSNRGFEKDLARMLYLAHENNQYTSFFTKYSETELEELGNHINYENDCFVNHIGVHIAYDRYTTSIPYKTKVDGIEVIKGTKRIETLQERYMTIAAFLLQDEKKDRISKVKEAYDLMSTKCFTPATPTFMNAGRPVGNLSSCFIGMAEDSLEGIYREAKQFANISKNAGGYGSYWGKVRSIGASIRNNPGMSSGSVPFMKLMDVTAGAVDQLGARAGAVTITLDAWHRDVSEFLKVPLSNTVLEKQMHKIFLAVSIPDVFFRRLQEKKSWYQFDPKEVSDVMGFCLEDSYDETLEGGT…
tr|A0A2Z5HNS7|		MSHRIEKVIKRDGTVEDFAPEKLNGWAEYGCKTVDVSWSAITMAAQKTLPKGVVDSDTLMDALIKAAESLIKDNPAYDVPAKELRLAQMRKRLYDSFEPPSLRFFHDHMVSVGAWEDMSAWITDEQFEALNQVIDHDRDRLFTSGGLKQFFDKYSRRNIATGEIYETPQFAYMGMAMAMLSQPNWTILDAIDLYNAMSLHKINVPTPPLVGLRSSDRGFASCCLVDSTDTLDSIDTAEHIVFKMVAARAGIGYHLESRSIADPVRNGAFPHSGKLPYYRHIDRSVKANTQQTRGGSATVSYPYFDPEIIQLMQVKQQRATDENKIDKMDYSLSFNNLLLKRYLKNEDITLMSYFYAPEVHEAFYSDDEAKFEEIYVAAEKRVASLTKIDHEGKTVPAAP…
tr|M4H0X1|		MTVIVKDNGSRKLPFEEDRLNRYLDNIKKEFPKLNIESYRKKAIHYILSKDEYSVDEMVDYLIREAESRVDVTTPEWEFFAARLYLQRLYKKASKNRFYDAIMKYGSYVGLHESLAQRGIYSVDILEKYSREELMEAETFIDSSKDLLFTYNGLYLLATRYLATDEDKKVFELPQERWLTIALFLMQDEKENRMKLVEEAYWALSNLYMTVATPTLANAGKVGGQLSSCFIDTVDDSLQGIYDSNTDVARVSKQGGGVGVYIGNVRSSGAPIRGVLGASGGTVPWIKQLNNTAVSVDQLGARKGAITVTLDVFHKDIEAFLDLRLNNGDQRLRAHDIFTSVSIPDLFMEAVENRGEWYLFDPYEVKQKKGWYLQDYYDKEKGSGLFREKYEELIQDGTI…
tr|A0A0K1LMX1|		MQLIKSSGIGQDFIPEKFIKVLSWAAKDTNVDPYELYEQVKPHIVDRMTTKELQRAAIKVAANLITVDEPDYQYVASNLAMFALRKEVYGQFEPPSFIDHISYCVNERKYDPELLSKYSAEEITYLESRIVHDRDFELTYAGAMQLKEKYLVKDRSTGKIYETPQFAFMLIGMALHQEEKENRLAHVIRFYDAVSTRQVSLPTPIMAGARTPTRQFSSCVVIEAGDSLKSINKASASIIEYISKRAGIGINAGMLRAEGSKIGNGEVKHTGVIPFWKHFQTAVKSCSQGGVRGGAATLYYPIWHLEVENLLVLKNNKGVDENRIRHLDYGLQINDLMMERLGKDEYITLFSPDVSGGELYDAYFRDEDLFRELYEELEKDPLIRKKRIKATELFELFMT…
tr|G0X600|		MQLINVIKSSGVSQSFDPQKIIKVLSWAAEGTSVDPYELYENIKSYLRDGMTTDDIQTIVIKAAANSISVEEPDYQYVAARCLMFALRKHVYGQYEPRSFIDHISYCVNEGKYDPELLSKYSAEEITFLESKIKHERDMEFTYSGAMQLKEKYLVKDKTTGQIYETPQFAFMTIGMALHQDEPVDRLKHVIRFYEAVSTRQISLPTPIMAGCRTPTRQFSSCVVIEAGDSLKSINKASASIVEYISKRAGIGINVGMIRAEGSKIGMGEVRHTGVIPFWKHFQTAVKSCSQGGIRGGAATAYYPIWHLEVENLLVLKNNKGVEENRIRHMDYGVQLNDLMMERFGKNDYITLFSPHEMGGELYYSYFKDQDRFRELYEAAEKDPNIRKKRIKARELFEL…
tr|J7KKC5|		MSKISKFESLSAERKHLQSIGEMPEWFTTQGYAMFLKNYQYKGETVRGAFRRVASTLAKHDIRPEAEERYFDLLWSGKLAMATPVFCNTGTDRGMPVSCAGSYVGDSVLDFYEGQTEVAMLAKNGFGTASYLGDIRPRGSDISTSHNKADGLVPVFDNFVNTKTKVAAAGRRGEWAGYVDFSHGDFWELQGYVLKNPASAHVGWVFEKEDYEKLLARDPEYMARWNELLYMRARTGKGYMWKNWIANDLAPQAIKNSGIRIRSSQLCTEIALPSDDMHTFTCILSSLNLARWDEISAEDIKWAVRFLDSVCSEFLEKAKKLPYDTLHKAIRFTEKARALGLGTLGFHTYLQMNDTTFESGAAHILNNSIYSQIKVYAEAASRELAEEHGEPEWCVGTGM…
tr|U5PSD9|		MTLITKDRGTYTQEIRFVRERFNYFVDSILEETNNKEAIEASDIEEIKDAVISMVEAKKEVEADKLFTFLIRETQSRIKLSNLPLANFASAVYLRQLYKQASKLRGFDYKEGYGDYASHVTAMVERGKYSEVLLDIYTREELQEAGKLINKDSDRKFSYSGLQTLTKTYLAKNDKGLVMELPQERFLTVALYLMSIEKKKDRMKYVKKAYWALLNHYIGLATPTLKNAGAPHGSLSSCHILTMDDTIDSIFDVAKQVAIFSKNGSGIGVFAGFLRARGSRIRGVKVQNNGVIHPARLLSVLAEYVDQTGTRKAGVSIYLPVWHADIKDFLELRLKTGSQEKRAHSVTTAVTIPDEFMRRLHNKELFTIFDPTEVKKKLGVDLNMQYDKKRLQDGEEPNE…
tr|K7YIW6|		MINIIKRDGRVVPYDVEKLHIVLERACEDLDGVSPSEIIEHSKIQFTDNMKTSRIQEIMINAAANLISVDKPNYQYVAARLKSYDLRQRVYGEYYPPALIDIFRKNTDLGIYDAGFLVDYSQAEFDQLQAVINHKRDKRFTWAAMVQLTEKYLLQNRAKKSEGIFYETPQVMYMAIAMALFSKWNRVERMDMVTRFYDYASTGKFSLPTPIMAGVRTRTRQFSSCVLIKVGDTLDSIKAAGSAIVDYVSKRAGIGLDVGEIRALGAPIRGGEMEHTGTIPFIKKFVGDLKSCSQGGVRGGSMTAYYPMWHLQFPAMIVLKNNRGTENNRERRTDYGVQINRVMMERAWNKQNIYLFDPAEVKKMFGPLFYSSYFNDVDTFRDLYDQAIKAAEQGMLRHE…
tr|A0A0M7QFA0|		MITKVIKSNGCEVAFDPERLNKAAIFGDDGNGNWSHIALDAYKRLYDGCTTKEVNQAIIDSCVSRKDEAHSRMAGRVLIGQIYKEAFGGFTKIPSLPLFYNDMVEKGYWEDMGYSFTELNTLDAVIDHSKDLGYGYAVLKQFRDKYGIKDTLKDTLFESPQMMFMGIAMAVMKNMPKERRINDVVKLYTYLSDLKINAPTPYLNGLRTGKTGYASCCVIKADDTAKSIGVAREVAYTMTVNQAGIGYYLSSRSAGDGVRGNTIKHMGKIPYYRGIDAGVKENRQQSRGGSATVSFLALDPQIDELIRLRNPMTVASKRINTMDYSIGINRSFINRVAKNLDWMLVSYKHAPQLHEGIFTMSMEEFDAEVDRIAKDDSIPKTWIRARDLAVELLTQRTEV…
tr|A0A2D0YXD8|		MSIKTVIKSNGQEVPFDASKLNRMAEWADNLGVGWSSLVLNAIKKVSDKCSTLDIQNALIDSCAEKADKAHLAMAARLFLGTMYKNAHGGFEERPHLYDFYNNMLILGLWKEMSYDATELEYLNEHLDHDKDLNYEYSVLKQLDSKYCKKLNDISMETPQYLFMGVAMDIMENQPEDTRLDDVVKYYTYLSDLKINLPTPFLSGLRSKTKGLASCAVLKGDDTADSLEAAIHNAYKQTVSNAGIGISLNCRSIKDPVRNGAIKHTGKLPYYRYIQGSVGATKQEVRGGSATVQFTALDPEIEDLLRLKHVTTVSEKQIRGLDYSFGACRLLAEKSSKGEDWYLMSQLHAPEVYKAYHENYDSLKQTLNDYILSGKPYKTIKAVEVLKLYLKQRQDTGRM…
tr|A0A0U2DAA9|		MKILGPFLSENFICLMTNNNVEYSLNPDNYKKESQMSHRIEKVIKRDGTVEDFAPEKLNGWAEYGCKTVDVSWSAITMAAQKTLPKGVVDSDTLMDALIKAAESLIKDNPAYDVPAKELRLAQMRKRLYDSFEPPSLRFFHDHMVSVGAWEDMSAWITDEQFEALNQVIDHDRDRLFTSGGLKQFFDKYSRRNIATGEIYETPQFAYMGMAMAMLSQPNWTILDAIDLYNAMSLHKINVPTPPLVGLRSSDRGFASCCLVDSTDTLDSIDTAEHIVFKMVAARAGIGYHLESRSIADPVRNGAFPHSGKLPYYRHIDRSVKANTQQTRGGSATVSYPYFDPEIIQLMQVKQQRATDENKIDKMDYSLSFNNLLLKRYLKNEDITLMSYFYAPEVHEAFY…
tr|A0A0E3HW33|		MSNGFSVKKRDGTVEKINLDKVHVMVEHACKGLAGVSESQVEMNANLQFFDGIATKDVQEILVRSANDLISLDAPNYQFVAARLLLFGLRKSVYKGHPEQRPTLLEQLRSGASKGIYDPSLEAMYTEEEWGIMDGFIDHERDYIFTYAGLRQVVDKYLVQDRSTGEVYETPQFMYILIAATLFKQYDTSRRLDYVRRYYNAISKHQINIPTPVMAGVRTPLRQFASCVLVDVDDTLNSIFTSDMAIGRYVAQRAGIGINAGRIRGINSKIRDGEVQHTGVVPFLKKFESTVRCCTQNGIRGGSATVHFPIWHQEIEDIIVLKNNKGTEDNRVRKLDYSIQISKLFYERFIQNGEISLFSPHDVPGLYDAFGTDAFDACYVDYESDQSIPRKTIGAQELI…
tr|A0A0E3I072|		MSNGFSVKKRDGTVEKINLDKVHVMVEHACKGLAGVSESQVEMNANLQFFDGIATKDVQEILVRSANDLISLDAPNYQFVAARLLLFGLRKSVYKGHPEQRPTLLEQLRSGASKGIYDPSLEAMYTEEEWGIMDGFIDHERDYIFTYAGLRQVVDKYLVQDRSTGEVYETPQFMYILIAATLFKQYDTSRRLDYVRRYYNAISKHRINIPTPVMAGVRTPLRQFASCVLVDVDDTLNSIFTSDMAIGRYVAQRAGIGINAGRIRGINSKIRDGEVQHTGVVPFLKKFESTVRCCTQNGIRGGSATVHFPIWHQEIEDIIVLKNNKGTEDNRVRKLDYSIQISKLFYERFIANGEISLFSPHDVPGLYDAFGTDAFDACYVDYESDQSIPRKTIGAQELI…
tr|A0A173H2R5|		MDTLKQTEKKVTMITKNRGTYIQSKEFDEQRFVKFVDSIIEVTKDLDKIDSAELQEITDAVISFIKAKKTVEADRLFSYLIRETQSRVTKENLPLLNFVAAVDLRAKYKGVSKLRGFDYREGYGDYASHVLAMVERGLYDSSLLEDYTRDELEEAGAMIDPSKDVNFSYAGLSALKETYLVHNKDKNLVELPQERLLTSVLYLMRLEPKEKRMERVLQGYLALANHLIGQATPTLKNSGRPHGSLSSCHIVTMDDDLDNIFDVLKQVALFSKNGSGLGVYGGFLRARGSRIRGVKVANNGIIHPAGMLSRLAEYVDQTGTRKAGIALYLPIWHADVMEFLELRLKTGTQEKRAQSITTGLCIPDEFMRRLDKVQPVTLFDPREVRQRLGVDLNLQYDKK…
tr|A0A2Z5H3A7|		MQLINVIKSSGVSQSFDPQKIIKVLSWAAEGTSVDPYELYENIKSYLRDGMTTDDIQTIVIKAAANSISVEEPDYQYVAARCLMFALRKHVYGQYEPRSFIDHISYCVNEGKYDPELLSKYSAEEITFLESKIKHERDMEFTYSGAMQLKEKYLVKDKTTGQIYETPQFAFMTIGMALHQDEPVDRLKHVIRFYEAVSTRQISLPTPIMAGCRTPTRQFSSCVVIEAGDSLKSINKASASIVEYISKRAGIGINVGMIRAEGSKIGMGEVRHTGVIPFWKHFQTAVKSCSQGGIRGGAATAYYPIWHLEVENLLVLKNNKGVEENRIRHMDYGVQLNDLMMERFGKNDYITLFSPHEMGGELYYSYFKDQNRFRELYEAAEKDPNIRKKRIKARELFEL…
tr|A0A291LF71|		MISKVVKSSGITEEFSKDKILKVIEFACENTEADPQAILDAAMSSITDGMNTKDIQKQVIKAATNMISVEEPDYQYVAGRLTMYTLRKDVYGQFDPISLYDHISKLVDLGFYDKDLLKQYSPADIEYLNLHIDHSRDMNFTYAGAMQLKEKYLVRNRVTKEMYETPQFLYMGIAMALHQSEKENRLQHVINYYNAASLFKISIPTPILGGARTPTRQFSSCVKIESGDSLKSINDTSASIISYISQRAGIGINAGAIRAEGSPIRNGEATHTGVIPFYKHFHTAVKSCSQGALRGGSATLNYPMWHLEVEKLLVLKNNKGTDETRIRGLDYSVHINKLFLERLRDDGYITLFSPDVDCGRLYEDFYDADDTKFRKRYASLEMNHVIRKKRIKASELFTA…
tr|A0A059T6U9|		MTVIVKDNGSRKLPFEEDRLNRYLDNIKKEFPKLNIESYRKKAIHYILSKDEYSVDEMVDYLIREAESRVDVTTPEWEFFAARLYLQRLYKKASKNRFYDAIMKYGSYVGLHESLAQRGIYSVDILEKYSREELMEAETFIDSSKDLLFTYNGLYLLATRYLATDEDKKVFELPQERWLTIALFLMQDEKENRMKLVEEAYWALSNLYMTVATPTLANAGKVGGQLSSCFIDTVDDSLQGIYDSNTDVARVSKQGGGVGVYIGNVRSSGAPIRGVLGASGGTVPWIKQLNNTAVSVDQLGARKGAITVTLDVFHKDIEAFLDLRLNNGDQRLRAHDIFTSVSIPDLFMEAVENRGEWYLFDPYEVKQKKGWYLQDYYDKEKGSGLFREKYEELIQDGTI…
tr|A0A345AZK7|		MQLINVIKSSGVSQSFDPQKIIKVLSWAAEGTSVDPYELYENIKSYLRDGMTTDDIQTIVIKAAANSISVEEPDYQYVAARCLMFALRKHVYGQYEPRSFIDHISYCVNAGKYDPELLSKYSAEEITFLESKIKHERDMEFTYSGAMQLKEKYLVKDKTTGQIYETPQFAFMTIGMALHQDEPVDRLKHVIHFYEAVSTRQISLPTPIMAGCRTPTRQFSSCVVIEAGDSLKSINKASASIVEYISKRAGIGINVGMIRAEGSKIGMGEVRHTGVIPFWKHFQTAVKSCSQGGIRGGAATAYYPIWHLEVENLLVLKNNKGVEENRIRHMDYGVQLNDLMMERFGKNDYITLFSPHEMGGELYYSYFKDQDRFRELYEAAEKDPNIRKKRIKARELFEL…
tr|A0A384T9F6|		MIKTIKKSNGTVVSFDPERLNKWASWADKRGIIWSEVTMEAMKRVYEGCTTKEMHQAMIDVCVDKQTQEYSDMAGRLLLGIIYKEAFGGFTKVPTLITFVKNMERAGLWEKMDYSQEELEYLQGYIVHSKDISYGYAVLKQFRDKYGIRDIKTGRLFESPQFMFMGMAMKAFEKQPKHRRLQDVIKLYTYLSDLKINAPTPYLNGLRATKSGYASCCLIKANDTAESLGIAAKVAYDMTTKQAGIGMLMETRTIGDGIRQNTIEHMGKLPYYKLVRSSVEANKQKSRGGSANNFYTALDPQIEDLLRLKHPTTVPSKRINEMDYSFGTNDYFWQCVQYDTDWLLFSYKDAPKLYDMFYTASADEFAMAVGHAVHSGVKHRRVKAREIAKLFIQQRYATG…
tr|G0XMB8|		MATYGKWIELNNEITQLDDNGKNKLYKDQEALDEYLKYIEDNTRKFNSEVERIRVLTKEGTYDKIFDNVPDTIIDEMTKLAYSFNFKFPSFMAGQKFYESYASKQYDENKKPIFVEDYEQHNVRVALYLFQNDYVKARELLVQLMEQTFQPSTPTYNNSGQANRGELSSCYLFVVDDSIESLNFVEDSVANASSNGGGVAIDLTRIRPKGAPVRNRPNSSKGVIAFAKAIEHKVSIYDQGGVRQGSGAVYLNIFHNDILDLLSSKKINASESVRLDKLSIGVTIPNKFMELVKEGKPFYTFDTYDINKVYGKYLDELNIDEWYDKLLDNDSIGKVKHDAREVMTDIAKTQLESGYPYVFYIDNANDNHPLKNLGKVKMSNLCTEISQLQEVSEIYPYSY…
tr|K4F9V5|		MSDIKTVVKSSGVSQTFEKEKLFKVLNWASIGRNIDVNAFLESVVDLLRDGMTTKQIQAVAIKYAADRISAKEPDWQYVAANLEMFALRKTVYGQFDPIPFYDHIANLVLAGKYDKEILAKWTPAEIDYLESKINHDKDFEFSYAGVQQLIGKYLLQDRTSGDIYETPQYAFMLIAMCLHQDEKHADKISHVVDFYNAISDRKLSLPTPIMAGVRTPTRQFSSCVVIESGDSLGSLNAVTSAIVKYISQRAGIGVNAGHIRAMGSKIRGGEAVHTGVIPFWKHIQTAVKSCSQGGVRGGAATLYYPIWHLEVENLLVLKNNRGVEENRIRHLDYGVQLNDLMYKRLINNDYITLFSPDVANDRLYDAFYQADQTEFEELYTSLEKDPTVRKKRIKAVDL…
tr|A0A1W6DWP5|		MIKTIKKSNGTVVSFDPERLNKWASWADKRGIIWSEVTMEAMKRVYEGCTTKEMHQAMIDVCVDKQTQEYSDMAGRLLLGIIYKEAFGGFTKVPTLVTFVKNMERAGLWEKMDYSQEELEYLQGYIVHSKDISYGYAVLKQFRDKYGIRDIKTGRLFESPQFMFMGMAMKAFEKQPKHRRLQDVIKLYTYLSDLKINAPTPYLNGLRATKSGYASCCLIKANDTAESLGIAAKVAYDMTTKQAGIGMLMETRTIGDGIRQNTIEHMGKLPYYKLVRSSVEANKQKSRGGSANNFYTALDPQIEDLLRLKHPTTVPSKRINEMDYSFGTNDYFWQCVQYDTDWLLFSYKDAPKLYDMFYTASADEFAMAVGHAVHSGVKHRRVKAREIAKLFIQQRYATG…
tr|A0A2Z5HGH5|		MYGDYDPIKYTAHLQEMVDTKIYDPEILEKYTLQEIEELGRYIKHKRDDKFTYVAMRQWEGKYLYKNRVTKKIYETPQMAYMTIAAIIFMEYDRSVRMSYVKKFYDAVSNFDISLPTPIMAGLRTNTRQFSSCVVLNVGDSLDSIGSSNHAILRYISRKAGLGINMGRIRALDSRFVQVMQYTLV
tr|A0A060AMI3|		MQVIKNSGITQDFDPAKIERVIEWAREGTSVSTHELLSLVLDSLSDNMKTSDIQKVVIKTAADLISVEEPDYQLVAGRLAMFGLRKDVYGQYDPIPFIDLIRQNVAIGVYDPEILEKWTEEEINELEKHLDHENDMTYEYAGVIQFREKYMVQNRSIGKIYETPQYAYMLIGMCLHQEEEKKVQHAKDFYDQVAGKIISLPTPIMAGVRTPTRQFSSCVKIEVGDSLESINESAAAVVNYISKRAGIGINAGRIRAEGSQVRSGEVKHTGVIPFWKHFQTAVKSCSQGGVRGGAATLYYPMWHLEFEKLIVLKNNKGVDENRIRQLDYGLQINKLMFERLVADDYVTLFSPDVAAGRLYDYFFEDEAKFKELYETLEKDPTIRKKRIKARDIFTTAMME…
tr|A0A060AFJ5|		MVKEKGHIELNNEVISAQGELQIEKDKEAVKKYFVDYVNMNMVWFHDLKEKINYLLENRYYSKELFDKYKFSEIKKVFKRAYNYKFRFPSYMSAKKFYDSYALKTHDNQHFLERYEDRLSVVALFFGNGDIDEALKYIDLLMTQQYQPATPTMLNAGLFKAGEMVSCFLLETGDSLNDINMMNSTARQLSKLGGGISINLTKTRAKNEDLMGNDNKTMGVVPIMKNLDQSQRHINQGGKRQGSFATYLNVFHADIYDFLDTKKISADEDVRVKTLSIGVVIPDKFIELARNNEPMYLFYPKNLWDKYGVTIDEIDMEEWYDKLINDPEIRKQKIDPRDLLEQISVTQIESGYPYIMFEDNVNKDHALNNLGKVKFSNLCSEILQYSEVSEYTDYEEPDN…
tr|R9TQ88|		MEKGMKEIHVIKRDGEQEPLNLDKIHVMVEHACNGLAGVSESQVEMNAGLQFFDGIKTSDIQEILVRSANDLISLEAPNYQFVAARLLLFGLRKAVYNGHPDGHPPLKEHVEKCIERSVYDSSILTKYTDEEWEKLSSFMDHDRDYLFTYAGIRQVVDKYLVQDRSSGEVYETPQFMYMMIAATLFQDDDKFYRLEYVKKYYDAISKHRINIPTPVMAGVRTPLRQFASCVLVDVDDTLDSIFSSDMAIGYYVAQRAGIGINAGRIRGINSKIRDGEVQHTGVVPFLKKFESTVRCCTQNGIRGGSATVHFPIWHQEIEDIIVLKNNKGTEDNRVRKLDYSIQISKLFYERFISNGIISLFSPHDVPGLYDAFGTDSFDSLYVEYESDKSIPRNTVKAQ…
tr|H8ZMT7|		MEKKVYDDGILDKYTKDDWSKLNSYVDHDRDYLFTYAGMRQVCDKYLVQDRSTGEIYETPQFMYMMIAATLFQDDDPFYRLDYVKRYYNAISKHKINIPTPVMAGVRTPLRQFASCVLVDVDDTLDSIFSSDMAIGYYVAQRAGIGINAGRIRGINAKIRDGEVAHTGVVPFLKKFESTVRCCTQNGIPGGSATVHFPIWHQEIEDIIVLKNNKGTEDNRVRKLDYSIQISKLFYERFIANGEISLFSPHDVPGLYDAFGTDAFDARYVDYESDQSIPRKTIGAQELILALLKERAETGRLYIMNIDHCNSHSSFKDKVNMSNLCQEITLPTDPIQHIDGYGEIALCILSAINVGKLKSLDELDDLCDLAVRGLDALIDYQDYPVKAAEKSTVNRRSLG…
tr|A0A1D7SLE9|		MSNGIKVVKRDGVEEPINLEKIHKMVEHACYGLASVSASQVEINSGIQFYDGIKTSDIQEILIRSANDLISLDNPNYQFVAARLLLFGLRKSVYGVSPENHPKVEDQLSGGIESGVYDQSLIKAYSSEEFAEMDSYMDHDRDMLFTYAGLRQVVDKYLVQDRSSGKIYETPQYMYMLIAATLFQKYPQETRLDYVRRYYNAISKHQINIPTPVMAGVRTPLRQFASCVLVDVDDTLDSIFSSDMAIGYYVAQRAGIGINAGRIRGINSKIRGGEVQHTGVIPFLKKFESTVRCCTQNGIRGGSATVHFPIWHSEIEDIIVLKNNKGTEDNRVRKLDYSIQISKLFYERFIANGEISLFSPNDVPGLYDAFGTDAFDACYVDYESDQSVPRKTISAQKLI…
tr|S4TUY6|		MIKTIKKSNGTVVSFDPERLNKWASWADKRGIIWSEVTMEAMKRVYEGCTTKEMHQAMIDVCVDKQTQEYSDMAGRLLLGIIYKEAFGGFTKVPTLITFVKNMERAGLWEKMDYSQEELEYLQGYIVHSKDISYGYAVLKQFRDKYGIRDIKTGRLFESPQFMFMGMAMKAFEKQPKHRRLQDVIKLYTYLSDLKINAPTPYLNGLRATKSGYASCCLIKANDTAESLGIAAKVAYDMTTKQAGIGMLMETRTIGDGIRQNTIEHMGKLPYYKLVRSSVEANKQKSRGGSANNFYTALDPQIEDLLRLKHPTTVPSKRINEMDYSFGTNDYFWQCVQYDTDWLLFSYKDAPKLYDMFYTASADEFAMAVGHAVHSGVKHRRVKAREIAKLFIQQRYATG…
tr|A0A0E3ELA9|		MSNGIKVVKRNGETEKLNLDKIHVMVEHACNGLAGVSESQVEMNAGLQFFDGIETRDVQEILIRSANDLISLEAPNYQFVAARLLLFSLRKAVYNGHPDGRPPLLEHVKKCVEKKVYDDGILDKYTKDDWSKLNSYVDHDRDYLFTYAGMRQVCDKYLVQDRSTGEIYETPQFMYMMIAATLFQDDDPFYRLDYVKRYYNAISKHKINIPTPVMAGVRTPLRQFASCVLVDVDDTLDSIFSSDMAIGYYVAQRAGIGINAGRIRGINAKIRDGEVAHTGVVPFLKKFESTVRCCTQNGIRGGSATVHFPIWHQEIEDIIVLKNNKGTEDNRVRKLDYSIQISKLFYERFINNEEISLFSPHDVPGLYDAFGTDAFDARYVDYESDQSIPRKTIGAQELI…
tr|A0A0U4AY76|		MFVNKSSGVTEAFDISKIEKVLTRAVRDTRISVAQVIEMVKPYLVDGMTTKQIQQTVVSVCSSAIESNHDMQFVAARMKSYALRKQVYGQYEPPSLSEIIKTNVEKGVYDKDLIELWTQDELDYLNSKIVHKRDNDFSYAGFMQFVDKYLVKNRKTKEIFETPQFSYMLIAMCLHQHEKRDKRLKYVVDYYEAISTHELSLPTPILAGVRTPTRQFSSCTKIESGDSLKSINSTSEAIVDYVAKRAGIGINGGMIRAEGSQIRSGEVVHTGLIPFWKHFQTGVGSSSQGGVRKGSATMNYPMWHLEFENLIVLKNNKGVEENRIRHMDYCVHINTTMFKRLINNEYVTLFSPNIDNYSLYNAYYSGDVEKFEEIYERLEKSRSLYAHKRIRALDMFSSL…
tr|A0A217EQJ5|		MNTDIKDFNPSEFLEFVLRGHEDSKVEQYKSQVQKAITRGEDINTITNLALVRVDIDTPEWNFIAARSILFDLYYKAGQLRGDQNPVQRIKELVNNGQYGSFLLEKYTEDEINQAYSFIDTERDLLLDHSGIMMLNDRYLFKYKDSKGNMHPYELPQERWLTIALTLMQDEKPEKRMDLVKKAYWVLSNLYITVATPTMGNAGRPDGQLSSCFIGTVEDSLDNIYDNNKDSAMVSKFGGGIGVYMGKIRSLNSYIRGMKGKSQGVIPWIKGLENTANSVDQLGQRKGAIAVYLDIWHKDVMEFLQIGTNNGDERRKARDVFPGLCVPDLFMEKLQPNPETGKVDPDAKWYLFDPHEVRMVMGYSLEDSYDEEEGAGTFRKRYMECVNSPLLSRTEVLVK…
tr|A0A1D8KSP4|		MSVNVVKRDETVEPLNLDKIHVMVEHACRGLAGVSESQVEMSANLQFFDGIKTADIQEILIRSANDLITLDAPNYQFVAARLLLFSLRKSVYWDHPDNHPTVYAQVVRGVEWGVYDSDLLNYYSKEEWDELDGYIDHERDFLFTYAGLRQVTDKYLVQDRSSGATYETPQYMYMLIAATLFAQYPADTRIEYVRRYYDAISRHKINIPTPIMAGVRTPLRQFASCVLVDIDDTLDSIFTSDMAIGRYVAQRAGIGINAGRIRGINSKIRGGEVQHTGVVPFLKKFESTVRCCTQNGIRGGSATVHFPIWHQEIEDIIVLKNNKGTEDNRVRKLDYSIQLSKLFYERFIQNRDISLFSPHDVPGLYDAFGTDGFDDLYLRYESDDSIPRKTVNGQQLILD…
tr|A0A0E3FA99|		MEASMSNGIKVVKRNGETEKLNLDKIHVMVEHACNGLAGVSESQVEMNAGLQFFDGIETRDVQEILIRSANDLISLEAPNYQFVAARLLLFSLRKAVYNGHPDGRPPLLEHVKKCVEKKVYDDGILDKYTKDDWSKLNSYVDHDRDYLFTYAGMRQVCDKYLVQDRSTGEIYETPQFMYMMIAATLFQDDDPFYRLDYVKRYYNAISKHKINIPTPVMAGVRTPLRQFASCVLVDVDDTLDSIFSSDMAIGYYVAQRAGIGINAGRIRGINAKIRDGEVAHTGVVPFLKKFESTVRCCTQNGIRGGSATVHFPIWHQEIEDIIVLKNNKGTEDNRVRKLDYSIQISKLFYERFIANGEISLFSPHDVPGLYDAFGTDAFDARYVDYESDQSIPRKTIGA…
tr|A0A067XQQ1|		MTSILVLKRDGRKEPLDFDKIHKVVHWACEGLDVSESELELNARLKFYDKIKSSDIQKTLVRSAAELISEDAPDYQYVAGRLISYDLRKEVYGQPEPLDLYSHVKNVVEAGFYEPKLLEWYSKEDWDYLNTKIDHSRDDDIVYAGMELFRTKYLVKNRLTGKILETPQMAMMVIAALFFHRYENDRLKWVVDFYNSLSTFEINMPTPIMAKFRTRTKQFSSCVLIETDDSLDSIYASAAAIGKYIAKHAGIGIGAAKLRAFGDSIRNGEATHSGKIGFYRVFQSTVQSANQGNLRKGSATLNYVGWDLEYDDLIVLKNNKGTEETRLRDLDYCIQVNRMFYQRLIEGGNITLMSTRAVPGMLDAFYTDFDKFMELYEAAEKNPKIRKKTIPAHEWFEKF…
tr|V9VI16|		MTVTKIETKESVTPEYFMLNNQLNIVKDGKIQLNADREAVHSYFIDYVNPHTVYFGDLREKLDYLVKHKYIKGEVLDKYTFKFIKKLFKTLYNKKFRFTTFMGAYKFYTQYAMRTTDNKSILERYEDRIAFNALVMADGDEQLALNIAHEMISQTYQPATPTFSNAGKLRGGNAVSCFLLNIEDNMTSIGRSVNSVLQLSKMGGGVGINLTDIRPSGDPIKGIENMADGVVPIMKLYEDSFSYANQLGTRNGAGVTYLNVFHKDIVKFLSTKKENADEKVRVKTLSLGVVVPDKFYELIAKGESMYLFSPYDIYNEYGKLMSEINITEMYDELVENKNIKKDKIFARDLEEEMSKLIQESGYPYIINIDTANQENAVDGVIKMSNLCSEILQVQSPSEL…
tr|A0A2K8HHU9|		MSHRIEKVIKRDGTVEDFAPEKLNGWAEYGCKTVDVSWSAITMAAQKTLPKGVVDSDTLMDALIKAAESLIKDNPAYDVPAKELRLAQMRKRLYDSFEPPSLRFFHDHMVSVGAWEDMSAWITDEQFEALNQVIDHDRDRLFTSGGLKQFFDKYSRRNIATGEIYETPQFAYMGMAMAMLSQPNWTILDAIDLYNAMSLHKINVPTPPLVGLRSSDRGFASCCLVDSTDTLDSIDTAEHIVFKMVAARAGIGYHLESRSIADPVRNGAFPHSGKLPYYRHIDRSVKANTQQTRGGSATVSYPYFDPEIIQLMQVKQQRATDENKIDKMDYSLSFNNLLLKRYLKNEDITLMSYFYAPEVHEAFYSDDEAKFEEIYVAAEKRVASLTKIDHEGKTVPAAP…
tr|B3RGP4|		MITKVIKSNGCEVAFDPERLNKAAIFGDDGNGNWSHIALDAYKRLYDGCTTKEVNQAIIDSCVSRKDEEHSRMAGRVLIGQIYKEAFGGFTKIPSLPSFYNTMVEKGYWEDMGYSFTELNTLDAVIDHSKDLGYGYAVLKQFRDKYGIKDTLKDTLFESPQMMFMGIAMAVMKNMPKERRINDVVKLYTYLSDLKINAPTPYLNGLRTGKTGYASCCVIKADDTAKSIGVAREVAYTMTVNQAGIGYYLSSRSAGDGVRGNTIKHMGKIPYYRGIDAGVKENRQQSRGGSATVSFLALDPQIDELIRLRNPMTVASKRINTMDYSIGINRSFINRVAKNLDWMLVSYKHAPQLHEGIFTMSMEEFDAEVDRIAKDDSIPKTWIRARDLAVELLTQRIEV…
tr|C4MZ57|		MIKNVVKSSGLTVPFEKEKVMKILEAAAEGHNVDPYELFDMVEPLLTEGMSTNDIQKVLIKVAADNITVETPDYQYVASNLAMFALRKSVYGQFQPIDFYSHIERNIATGKYDREILQKYSHEEVEYLEKFIDHKLDFKMTYAGAMQLKEKYLVQDRSTKKIIETPQFAYMLIGMCLHQEETENRLEHVIDFYNAVANKQISLPTPIMAGVRTPTRQFSSCVVIESDDSLQGINETANAIIKYISKRAGIGINAGMIRAEGSKIGHGEVRHTGVIPFWKHFQTAVKSCSQGGIRGGAATLYYPIWHLEFESLIVLKNNKGVEDNRIRHLDYGVQINNLMVERFLKRDYITLFSPDVAGGLLWDLYFRDEEGFRQLYEKLEKDPSVRKTRVKAEDLFLAV…
tr|A0A2Z5HNC8|		MSHRIEKVIKRDGTVQDFAPEKLNDWAAWACKDTDVSWSAVVMAALKNLPKGVVDSDTLQDVLIKAAEGLIKDNPAYDTVAKELRLAQMRKRLYDSFEPPSLRFFHDHMVRVGAWEDMSAWISDDQFDALNQVIDHDRDRLFTSGGLKQFFDKYSRRNIATGEIYETPQFAYMGMAMAMLSQPNWTILDAIDLYNAMSLHKINVPTPPLVGLRSSDRGFASCCLVDSTDTLDSIDTAEHIVFKMVAARAGIGYHLESRSIADPVRNGAFPHSGKLPYYRHIDRSVKANTQQTRGGSATVSYPYFDPEIIQLMQVKQQRATDENKIDKMDYSLSFNNLLLKRYLKNEDITLMSYFYAPEVHEAFYGEDEAKFEEIYVAAEKRVASLTKIDHEGKTIPAAP…
tr|A0A0E3I268|		MSNGFSVKKRDGTVEKINLDKVHVMVEHACKGLAGVSESQVEMNANLQFFDGIATKDVQEILVRSANDLISLDAPNYQFVAARLLLFGLRKSVYKGHPEQRPTLLEQLRSGASKGIYDPSLEAMYTEEEWGIMDGFIDHERDYIFTYAGLRQVVDKYLVQDRSTGEVYETPQFMYILIAATLFKQYDTSRRLDYVRRYYNAISKHRINIPTPVMAGVRTPLRQFASCVLVDVDDTLNSIFTSDMAIGRYVAQRAGIGINAGRIRGINSKIRDGEVQHTGVVPFLKKFESTVRCCTQNGIRGGSATVHFPIWHQEIEDIIVLKNNKGTEDNRVRKLDYSIQISKLFYERFIANGEISLFSPHDVPGLYDAFGTDAFDACYVDYESDQSIPRKTIGAQELI…
tr|R4JDX9|		MTSNIPSWIQLNNEIMLQKDGKFQFEKDKEAVHRYFIDYVNQNTVFFHSLKEKIDYLIKNDYYEEEFLSKYSFEEIKEVFQTAYAKKFRFPSFMSAFKFYNDYALKTNDKKKILERYEDRISVVALFFADGDVKKAKEFVELMINQEYQPSTPTFLNAGRKRRGELVSCFLMEVNDSLNDISRALDMSMQLSKLGGGVALNLSKIRAKGEAIKGVENATKGVVGVMKLFDNAFRYADQMGQRQGSGAAYLNIFHRDISDFLDTKKISADEDVRVKTLSIGVVIPDKFIELAREDKDVYLFYPHTVYKAYGKHMDEMDMNEMYEELVDNPDVRKEPMNARKLLEKMAMLRYESGYPYIMFQDNVNNEHANNHISKVKFSNLCTEVLQASQVSSFGDYGEP…
tr|A0A0F6R7X5|		MIKTIKKSNGTVVSFDPERLNKWASWADKRGIIWSEVTMEAMKRVYEGCTTKEMHQAMIDVCVDKQTQEYSDMAGRLLLGIIYKEAFGGFTKVPTLVTFVKNMERAGLWEKMDYSQEELEYLQGYIVHSKDISYGYAVLKQFRDKYGIRDIKTGRLFESPQFMFMGMAMKAFEKQPKHRRLQDVIKLYTYLSDLKINAPTPYLNGLRATKSGYASCCLIKANDTAESLGIAAKVAYDMTTKQAGIGMLMETRTIGDGIRQNTIEHMGKLPYYKLVRSSVEANKQKSRGGSANNFYTALDPQIEDLLRLKHPTTVPSKRINEMDYSFGTNDYFWQCVQYDTDWLLFSYKDAPKLYDMFYTASADEFAMAVGHAVHSGVKHRRVKAREIAKLFIQQRYATG…
tr|A0A0E3G5A4|		MEKIMNSVISVVKRSGDKEVLDINKLHVMVEAACDDLSGVSASQVEMNSNIQFYDGITTDAIQEILIKSASDLIDLDHPNYQFVAARLLLFAVRKQVFDRMHELPDVKSHVRKCVGAGVYDAEIFDLYSDEEFAEFDKIINHDRDYIFTFAGLRQVVDKYLVQDRTNNKMYETPQFMYLLIAATIFSQYPRDTRMSYVKRYYDAISKHRINIPTPIMAGVRTPLRQFASCVLIDSDDSLDSIFSSDMAIGRYVAQRAGIGINAGRIRGLNSKIRGGEVSHTGVIPFLKKFETTVRCCTQNGIRGGSATVHFPIWHQEIEDIMVLKNNKGTEDNRVRKLDYSIQLSKIFYERFIQNGEISLFSPHDVPGLYDAFGTDDFDTLYRMHELNDAVPRTTHKAQ…
tr|A0A0E3T6D4|		MTQIIKDNGARSLPFDPYRLERYIDSAAEGIDIPDASLRRFKASVIGSIQFKEEYTADQITNLLLMVSSENTSVEEPDWTYLSAEFFLRDLYKKAAKNRCYDPKEKYGSLYTLIKKLAQEGIYNKGLLAEYTEEEINRFSDMINPDMDKLFTYAGLLALEDKYLATDHAKNKFELPQERFMIIAMTLMVMEKPEKRVALVQEAYWALSSLYMTVATPTLANAGKSYGQLSSCFIDTMGDDLKAIYGTLDNIAQLSKNGGGIGVYMGHVRSLGSDIKGFKGVCGGTVPWTKLINETAISVDQLGQRQGAMAVYLDVWHQDIFSFLDLRLNTGDERKRARDIFTGVCIPDLFMEKVDARGDWYLFDPHQVYKVTGKRIEDFYDEVEEFDAEGNRKISGSFR…
tr|A0A2D1GNB1|		MSKVVMYGRTNPPCPFCIKAKEVLDSRGIDYTYKDIVQPDTLIEFGELGVRTVPQLVLDGVNYGGFDKIQNLLTAIQEKEQKVEPEIIHVTKRDGTREPLDYEKINKVVIWASDGLAEVSPSQVAMRSRIQFYDGIPTKDIHETIVKTAADMISEETPEYAKLAARLAIFNIRKEAYGSYKPPHLETHISKLVEDGRYDKMLVEDYSGMEISELEQYIDHSRDLNFEYAAVKQLEGKYLVQNRVTGQIYESPQMIYMLVAMSLFVDEPKEVRLDLVKRYYDAVSLFKISLPTPIMGGVRTPTRQFSSCVLIQAGDSLDEINAASGSIVKYVSQRAGIGINAGMIRALGSEIRGGEAVHTGCIPFFKHFQTAVKSCSQGGLRGGAATLFYPLWHLEVENL…
tr|A0A2Z6C8C6|		MINVIKRDGSSVPFDIEKLHAVVDRACDGLPGVSMSEVIAASKIQFTDNMRTDRIQDILIQAAASLISVDKPNYQYVAARLKSYDLRKAVYGQYKPPHLLDIFVKNIKQRVYDREFLDLYTTEEFNELNDVINHKRDKNFTWAAMGQLTEKYLLRDRSKKDSKIFYETPQVMYMGIAMALFSNWDKDSRLEMVKKFYEYASTGKFSLPTPIMAGVRTPTRQFSSCVLIKTGDTLDSINATAKTIVDYVSKRAGIGFDIGAIRGIGSPIRGGEMVHTGLIPFIKYLTGALKSCSQGGIRGGAATAYIPLWHYQFDDVVVLKNNRGTEENRERRIDYGIQINRVMFERLVAKQPLYLFDPKDNREMYEAYFADVDKFRTLYENMIKAADAGLVRSKKLQAE…
tr|A0A2I6UFP8|		MNVVKSSGCSQVFTPNKIIQVLTWATANTSVDPYELYDRIKPYIVDNMSTRDIQIACVKVAANSISINEPDYQYVASNLAMFALRKDVYGQFEPPAFIDHITRVVNEGLYDSEILSKYSAEEIGYLDTIIDHGRDFELTYAGTMQLKEKYLVKNRSTGVIYETPQFAFMLIGMCLHQDEPTDRLLHVVRFYHAVSKRQISLPTPIMAGVRTPTRQFSSCVVIEAGDSLDSINEAANSIIKYISKRAGIGINGGMIRAEGSKIGAGEVKHTGVIPFWKHFQTAVKSCSQGGVRGGAATMYYPMWHLEVENLLVLKNNKGIDENRIRHMDYGLQIGDLMIERLLNDDYITLFSPDVANGELYTSYFGDPEKFKQVYESLEKNPAIRKKRIKALELWELFFT…
tr|A0A0M7QF21|		MQLINVIKSSGVSQSFDPQKIIKVLSWAAEGTSVDPYELYENIKSYLRDGMTTNDIQTIVIKAAANSISVEEPDYQYVAARCLMFALRKHVYGQYEPRSFIDHISYCVNEGKYDPELLSKYSAEEITFLESKIKHERDMEFTYSGAMQLKEKYLVKDKTTGQIYETPQFAFMTIGMALHQDEPVDRLKHVIRFYEAVSTRQISLPTPIMAGCRTPTRQFSSCVVIEAGDSLKSINKASASIVEYISKRAGIGINVGMIRAEGSKIGMGEVRHTGVIPFWKHFQTAVKSCSQGGIRGGAATAYYPIWHLEVENLLVLKNNKGVEENRIRHMDYGVQLNDLMMERFGKNDYITLFSPHEMGGELYYSYFKDQDRFRELYEAAEKDPNIRKKRIKARELFEL…
tr|I7K2P2|		MNYRIDKVIKRDGTLQDFAPEKLNDWAAWACKNKDISWSAVVMSALKTLPKGVVDSDKLQDALIKAAEGLIKDNPAYDEPAKELRLAQMRKRLYDSYEPPSLKFFHDHMVELGAWEDMSAWISDEQFESLNEIIDHERDRLFSSGGLKQFFDKYSRRNISTGEIYETPQFAYMGMAMAMLSQPNWTILDAIDLYNAMSLHKINVPTPPLVGLRSSDRGFASCCLVDSTDTLDSIDTAEHIVFKMVAARAGIGYHLESRSIADPVRNGAFPHSGKLPYYRHIDRSVKANTQQTRGGSATVSYPLLPTLKSFN
tr|A0A0C5AIZ7|		MSTNVVKRNGSVEALNLDKIHKMVEMACEGIGGVSESAIEMNANLQIFDGIKTDDIQEILIKSANDLISLDAPNYQFVAARLLLFSLRKAVYDAHPDKHPHLYNHIKDCIDHGLYDPALLDAYSEEEWCDINGMIDYDRDYLFTYAGIRQVVDKYLVQDRSTGEVYETPQQMYIMIAATLFQRYPQDSRLSYVKKYYDAISRHKINIPTPIMGGVRTPLRQFASCVLVDIDDTLDSIFSSDMAIGYYVAQRAGIGINAGRIRGINSKIRGGEVQHTGVVPFLKKFEATVRCCTQNGIRGGSATVHFPIWHQEIEDILVLKNNKGTEDNRVRKLDYSIQISELFYKRFIKDETISLFSPHDVPNLYDAFGTPDFDSLYTKYEAQKSIPRVTVKAQEIILA…
tr|A0A192Y9N4|		MSHRIEKVIKRDGTVQDFAPEKLNDWAAWACKDTDVSWSAVVMAALKNLPKGVVDSDTLQDVLIKAAEGLIKDNPAYDTVAKELRLAQMRKRLYDSFEPPSLRFFHDHMVRVGAWEDMSAWISDDQFDALNQVIDHDRDRLFTSGGLKQFFDKYSRRNIATGEIYETPQFAYMGMAMAMLSQPNWTILDAIDLYNAMSLHKINVPTPPLVGLRSSDRGFASCCLVDSTDTLDSIDTAEHIVFKMVAARAGIGYHLESRSIADPVRNGAFPHSGKLPYYRHIDRSVKANTQQTRGGSATVSYPYFDPEIIQLMQVKQQRATDENKIDKMDYSLSFNNLLLKRYLKNEDITLMSYFYAPEVHEAFYGEDEAKFEEIYVAAEKRVASLTKIDHEGKTIPAAP…
tr|A0A0U2DF84|		MITKVIKSNGCEVAFDPERLNKAAIFGDDGNGNWSHIALDAYKRLYDGCTTKEVNQAIIDSCVSRKDEAHSRMAGRVLIGQIYKEAFGGFTKIPSLPSFYNTMVEKGYWEDMGYSFTELNTLDAVIDHSKDLGYGYAVLKQFRDKYGIKDTLKDTLFESPQMMFMGIAMAVMKNMPKERRINDVVKLYTYLSDLKINAPTPYLNGLRTGKTGYASCCVIKADDTAKSIGVAREVAYTMTVNQAGIGYYLSSRSAGDGVRGNTIKHMGKIPYYRGIDAGVKENRQQSRGGSATVSFLALDPQIDELIRLRNPMTVASKRINTMDYSIGINRSFINRVAKNLDWMLVSYKHAPQLHEGIFTMSMEEFDAEVDRIAKDDSIPKTWIRARDLAVELITQRTEV…
tr|A0A0E3I7Z2|		MNSVISVVKRSGDKEVLDINKLHVMVEAACDDLSGVSASQVEMNSNIQFYDGITTDAIQEILIKSASDLIDLDHPNYQFVAARLLLFAVRKQVFDRMHELPDVKSHVRKCVDAGVYDAEIFDLYSDEEFAEFDKIINHDRDYIFTFAGLRQVVDKYLVQDRTNNKMYETPQFMYLLIAATIFSQYPRDTRMSYVKRYYDAISKHRINIPTPIMAGVRTPLRQFASCVLIDSDDSLDSIFSSDMAIGRYVAQRAGIGINAGRIRGLNSKIRGGEVSHTGVIPFLKKFETTVRCCTQNGIRGGSATVHFPIWHQEIEDIMVLKNNKGTEDNRVRKLDYSIQLSKIFYERFIQNGEISLFSPHDVPGLYDAFGTDDFDTLYRMHELNDAVPRTTHKAQELIM…
tr|A0A173GB41|		MDTVKTTEKKVTQITKNRGTYIQSKDFDEQRFVDFVDSIIEVTKEVEKIDSEELQEIVDAVISFIKAKKTVEADRLFSYLIRETQSRVTKDTLPLLNFVAAVDLRAKYKGVSKLRGFDYRDGYGNYASHVLAMVERGLYDATLLEDYTREELEEISKMIDAKHDVNFSYAGLSALEETYLVHNKDNRLVELPQERLMTSVVYLMRLEPKDKRLERIRQGYLALAQHMVGLATPTLKNSGRPHGSLSSCHIVTMADDLDNIFDVQKQVALFSKEGSGLGVYGGFLRARGSRIRGVKVANNGIVHPAGMFSKLAEYVDQTGTRKAGIALYLPIWHADVMDFLELRLKTGTQEKRAHSIKTGLCIPDEFMRRLDKVQPVTLFDPREVRLRLGVDLNLLYDKE…
tr|A0A386K6K0|		MQVIKSSGVSQEFDMQKIIKVLEWACEGTKVDPYELYEIIKSHLRDGMSTADIQKTIVKVAANSISIDEPDYQYVASNAAMFEIRKRVYGQFEPPAFIDHISRCVNANKYDKEILSKWSAEEITLLDSYIKHERDFTMTYAGTMQLIEKYLVKDRHTGELYETPQFAFMLIGMCLHQDDGENRLANVIRFYDAVSTKKISLPTPIMSGVRTPTRQFSSCVVIEGGDSLNSINEAAASITKYISKRAGIGINAGMIRAEGSKIGFGEVKHTGVIPFWKHFQTAVKSCSQGGVRGGAATLYYPIWHLEVENLLVLKNNKGVDENRIRHLDYGVQINNLMIERLIKNDYITLFSPDVCLGALYTEYFRDAQAFRTLYEELEKNPDVRKKRIKARELFELFLT…
tr|A0A127AW21|		MNTLITKENGVKSLPFDEPRLLNFIKQVTEDYPHLDIDSFTEKVLATITSRETYPADQITNLMVLTALDHLDQDAPDWTFVASRIYLQSLYKQASKNRGYDIEKVGNYGPFYSLLRDLINKGIYNKRLLKDYTRAEINELGSLINQERDKLFTYIGLRTLTDRYTAKSHDHRVYELPQERFMIIAMLLNINEPADKRMDFIKNAYKQHSLLRQTSATPTMSNAGKSYGQLSSCFIDTVDDSLDGIFGSNHDVARLSKDGGGIGVYLGKIRNLGSDIKNFEGVASGVLPWMKQLNNTAVSVDQLGQRQGSIAVYLDVWHKDIFAFLDAKLNNGDERLRTHDLYTGVCIPDIFMEIAEERGEWYLFDPHKVRKHMGYSLEDFYDEKLGEGSFRTKYFECVE…
tr|K7QJU2|		MIRFVTKSNGKTEEFNPEKLRKWSEFAAGKLNWSEIELEAVKRCYDGVSTRDLHKAMIAACIDKKTQAYSDMAGRLLLGMIYKQAHGGYHSIPSLNTFYHDMVERGHWAKMDYTDEEIKEIGKIVKHNKNLTYGYSVLRQMVDKYLIRDAVNDVVHESPQFLFIGIAMKVMEIQPKERRIEDIKKLYTYVSDLKINLPSPYLTTLRTPIKGSASCCLFRADDTAESLAIANYLAHEYTLNNAGIGVNLQTRATGQGVKNNRIIHGGLLPYLKWMEDSVGASKQASRGGSATVTFTILEPDFDDLIRLKNPTTPIDKRVDKLDYSIVVNRSFLRRAAKNEDWMLVSCDDAPELYEALYKSEEEFDAVYDKVSRRRIKKKFVKARDLLTEIIVQRAETGRI…
tr|A0A1C3S7D1|		MINVTKRNGMKEPLSLDKIHQILFFAAEGLSGISVSEIEIRAQLQFYEGIETSTIHDILIKAAAELISEDTPNYQYVAGRLLNYSIRKQVYGQYDPIKYTAHLQEMVDTKIYDPEILEKYTLQEIEELGRYIKHKRDDKFTYVAMRQWEGKYLYKNRVTKKIYETPQMAYMTIAAIIFMEYDRSVRMSYVKKFYDAVSNFDISLPTPIMAGLRTNTRQFSSCVVLNVGDSLDSIGSSNHAILRYISRKAGLGINMGRIRALDSEIRSGDAVHTGLIPFIAATAKTVKSCSQGGVRGGAATVHFPLWHLEFDNLVVLKNNKGTEFNRVRQLDYCFQVNKTLYQRLVDGKNITFFSPNEVPGLYEAFCSDQKEFEKLYKKYEADQSIRKKSVPAVEVFSTL…
tr|A0A0E3HKY5|		MEKIMNSVISVVKRSGDKEVLDINKLHVMVEAACDDLSGVSASQVEMNSNIQFYDGITTDAIQEILIKSASDLIDLDHPNYQYVAARLLLFAVRKQVYDRMHELPDVKSHVRKCVDAGVYDAEIFDLYSDEEFAEFDSIINHDRDYIFTFAGLRQVVDKYLVQDRTNNKVYETPQFMYLLIAATIFSQYSRETRMSYVKRYYDAISKHRINIPTPIMAGVRTPLRQFASCVLIDSDDSLDSIFSSDMAIGRYVAQRAGIGINAGRIRGLNSKIRGGEVSHTGVIPFLKKFETTVRCCTQNGIRGGSATVHFPIWHQEIEDIMVLKNNKGTEDNRVRKLDYSIQLSKIFYERFIQNGEISLFSPHDVPGLYDAFGTDDFDTLYRMHELNDAVPRTTHKAQ…
tr|A0A1W5PTL2|		MEVVVYGKPNCPYCVKAKGILDNKKVDYTYIDISEDDSAKEFLKEQNLKTVPQIFVNGNYHGESDSANSVGEVADDMMVTKRDGTKEPIDLEKIHKVIKWAAEGLNDVSVSQVELSSHIQFYNGISSDTIHQTVIKSAADLISADEPDYQYLAARLCVYRLRKMAYGEFTPPHIYNHVKNVVSIGKYDKHLLEDYTEEDFNKMESFIDHSRDMNFAYAGIQQLQGKYLVQNRVTGEIYETPQMLYMLVGACLFSSYPENKRMKYIKKFYDAVSKFKLSLPTPIMAGVRTPTRQFSSCVLIECGDSLDSINATAAAIVKYISMKAGIGINAGAIRAEGSEIRGGEAKHTGCIPFYKHFQTAVKSCSQGGVRGGAATLFYPLWHLEVENLLVLKNNKGVDD…
tr|E3SNW5|		MEESMTPTEIKVVKRDGEQTTLNLEKVHKMVEHACEGLAGVSESAVEINSGLQFFDGIETKDIQEILIRSANDLITLENPNYQYVAARLLLFGLRKSVYNGHPDKHPILKDHVENCIKKGVYDGEVLAKFNEEEWEKLNGYIDHDRDFLFTYAGIRQVTDKYLVQDRSTGEIFETPQFMYMMIAVTLFQDDDKFYRLEYIKKYYDAISKHKINIPTPIMAGVRTPIRQFASCVLVDLDDTLDSIFSGDMAIGKYVAQRAGIGINAGRIRGINSKIRGGEVQHTGVVPFLKKLESTVRCCTQNGIRGGSATVHFPIWHQEIEDIIVLKNNKGTEDNRVRKLDYSIQLSKIFYERFITNGTITLFSPHDVPGLYDAFGSDSFDELYTQYESDESIPKSTIS…
tr|A0A249Y0T5|		MSHRIEKVIKRDGTVQDFAPEKLNDWAAWACKDTDVSWSAVVMAALKNLPKGVVDSDTLQDVLIKAAEGLIKDNPAYDTVAKELRLAQMRKRLYDSFEPPSLRFFHDHMVRAGAWEDMSAWISDDQFDALNQVIDHDRDRLFTSGGLKQFFDKYSRRNIATGEIYETPQFAYMGMAMAMLSQPNWTILDAIDLYNAMSLHKINVPTPPLVGLRSSDRGFASCCLVDSTDTLDSIDTAEHIVFKMVAARAGIGYHLESRSIADPVRNGAFPHSGKLPYYRHIDRSVKANTQQTRGGSATVSYPYFDPEIIQLMQVKQQRATDENKIDKMDYSLSFNNLLLKRYLKNEDITLMSYFYAPEVHEAFYDEDEAKFEEIYVAAEKRVASLTKIDHEGKTIPAAP…
tr|F1D1M7|		MSIKTVIKSNGQEVPFDASKLNRMAEWADNLGVGWSSLVLNAIKKVSDKCSTLDIQNALIDSCAEKADKAHLAMAARLFLGTMYKNAHGGFEERPHLYDFYNNMLILGLWKEMSYDATELEYLNEHLDHDKDLNYEYSVLKQLDSKYCKKLNDISMETPQYLFMGVAMDIMENQPEDTRLDDVVKYYTYLSDLKINLPTPFLSGLRSKTKGLASCAVLKGDDTADSLEAAIHNAYKQTVSNAGIGISLNCRSIKDPVRNGAIKHTGKLPYYRYIQGSVGATKQEVRGGSATVQFTALDPEIEDLLRLKHVTTVSEKQIRGLDYSFGACRLLAEKSSKGEDWYLMSQLHAPEVYKAYHENYDSLKQTLNDYILSGKPYKTIKAVEVLKLYLKQRQDTGRM…
tr|A0A0E3I224|		MEKIMNSVISVVKRSGDKEVLDINKLHVMVEAACDDLSGVSASQVEMNSNIQFYDGITTDAIQEILIKSASDLIDLDHPNYQFVAARLLLFAVRKQVFDRMHELPDVKSHVRKCVDAGVYDAEIFDLYSDEEFAEFDKIINHDRDYIFTFAGLRQVVDKYLVQDRTNNKMYETPQFMYLLIAATIFSQYPRDTRMSYVKRYYDAISKHRINIPTPIMAGVRTPLRQFASCVLIDSDDSLDSIFSSDMAIGRYVAQRAGIGINAGRIRGLNSKIRGGEVSHTGVIPFLKKFETTVRCCTQNGIRGGSATVHFPIWHQEIEDIMVLKNNKGTEDNRVRKLDYSIQLSKIFYERFIQNGEISLFSPHDVPGLYDAFGTDDFDTLYRMHELNDAVPRTTHKAQ…
tr|A0A0N7CEZ3|		MSEVEAASKIQFTDNMKTERIQDIIIQAAATLISVDKPNYQYVAARLKSYDLRKVVYGQYKPPHLLDIFAKNTKLGVYDREFLELYSKEEFEELNTVINHKRDKNFTWAAMGQLTQKYLLRDRSSDSKVYYETPQVMYMAIAMALFSAWDKESRLTMVKKFYEYASTGKFSLPTPIMSGVRTPTRQFSSCVLIKLVTHWTQLMPLRKASWIMFPNVLASDSMLGQFVALVALSVKGKWSIQVWFHSSSI
tr|J9PQW0|		MTLITKDRGTYTQEIRFVRERFNYFVDSILEETNNKEAIEASDIEEIKNAVISMVEAKKAVEADKLFTFLIRETQSRIKLSNLPLANFASAVYLRQLYKQASKLRGFDYKEGYGDYASHVTAMVERGKYSEILLDVYTREELQEAGKLINKDSDRKFSYSGLQTLTKTYLAKNDKGLVMELPQERFLTVALYLMSIEKRKNRMEYVKKAYWALFNHYIGLATPTLKNAGAPHGSLSSCHILTMDDTIDSIFDVAKQVALFSKNGSGIGIFAGFLRARGSRIRGVKVQNNGVIHPARLLSVLAEYVDQTGTRKAGISVYLPVWHADIKDFLELRLKTGSQEKRAHSITTAVTIPDEFMRRLQNKELFTIFDPTEVKKKLGVDLNMQYDKKRLQDGEEPNE…
tr|A0A1W6JLP0|		MTVTKIETKESVTPEYFMLNNQLNIVKDGKIQLNADREAVHSYFIDYVNPHTVYFGDLREKLDYLVKHKYIKGEVLDKYTFKFIKKLFKTLYNKKFRFTTFMGAYKFYTQYAMHTTDGKSILERYEDRIAFNALVMADGDEQLALNIANEMISQTYQPATPTFSNAGKLRGGNAVSCFLLNIEDNMTSIGRSVNSVLQLSKMGGGVGINLTDIRPSGDPIKGIENMADGVVPIMKLYEDSFSYANQLG
tr|Q0ILH9|		MQLINVIKSSGVSQSFDPQKIIKVLSWAAEGTSVDPYELYENIKSYLRDGMTTDDIQTIVIKAAANSISVEEPDYQYVAARCLMFALRKHVYGQYEPRSFIDHISYCVNEGKYDPELLSKYSAEEITFLESKIKHERDMEFTYSGAMQLKEKYLVKDKTTGQIYETPQFAFMTIGMALHQDEPVDRLKHVIRFYEAVSTRQISLPTPIMAGCRTPTRQFSSCVVIEAGDSLKSINKASASIVEYISKRAGIGINVGMIRAEGSKIGMGEVRHTGVIPFWKHFQTAVKSCSQGGIRGGAATAYYPIWHLEVENLLVLKNNKGVEENRIRHMDYGVQLNDLMMERFGKNDYITLFSPHEMGGELYYSYFKDQDRFRELYEAAEKDPNIRKKRIKARELFEL…
tr|A0A0E3FNN5|		MEKIMNSVISVVKRSGDKEVLDINKLHVMVEAACDDLSGVSASQVEMNSNIQFYDGITTDAIQEILIKSASDLIDLDHPNYQFVAARLLLFAVRKQVFDRMHELPDVKSHVRKCVDAGVYDAEIFDLYSDEEFDEFDKIINHDRDYIFTFAGLRQVVDKYLVQDRTNNKMYETPQFMYLLIAATIFSQYSRETRMSYVKRYYDAISKHRINIPTPIMAGVRTPLRQFASCVLIDSDDSLDSIFSSDMAIGRYVAQRAGIGINAGRIRGLNSKIRGGEVSHTGVIPFLKKFETTVRCCTQNGIRGGSATVHFPIWHQEIEDIMVLKNNKGTEDNRVRKLDYSIQLSKIFYERFIQNGEISLFSPHDVPGLYDAFGTDDFDTLYRMHELNDAVPRTTHKAQ…
tr|A0A0E3HFU7|		MEKIMNSVISVVKRSGDKEVLDINKLHVMVEAACEDLSGVSASQVEMNSNIQFYDGITTDAIQEILIKSASDLIDLDHPNYQYVAARLLLFAVRKQVYDRMHELPDVKSHVRKCVDVGVYDAEIFDLYSDEEFAEFDKIINHDRDYIFTFAGLRQVVDKYLVQDRTNNKVYETPQFMYLLIAATIFSQYPRDTRMSYVKRYYDAISKHRINIPTPIMAGVRTPLRQFASCVLIDSDDSLDSIFSSDMAIGRYVAQRAGIGINAGRIRGLNSKIRGGEVSHTGVIPFLKKFETTVRCCTQNGIRGGSATVHFPIWHQEIEDIMVLKNNKGTEDNRVRKLDYSIQLSKIFYERFIQNGEISLFSPHDVPGLYDAFGTDDFDTLYRMHELNDAVPRTTHKAQ…
tr|A0A2D1GMM8|		MQLIKSSGIGQDFIPEKFIKVLSWAAKDTNVDPYELYEQVKPHIVDRMTTKELQRAAIKVAANLITVDEPDYQYVASNLAMFALRKEVYGQFEPPSFIDHISYCVNEGKYDSELLSKYSAEEITFLESKIKHERDFDLTYAGAMQLKEKYLVKDRSTGKIYETPQFAFMLIGMALHQEEPENRLAHIIRFYDAVSTRQISLPTPIMAGARTPTRQFSSCVVIEAGDSLNSINAASNSIIKYISKRAGIGINAGMIRAEGSKIGNGEVKHTGVIPFWKHFQTAVKSCSQGGVRGGAATLYYPMWHLEVENLLVLKNNKGVDENRIRHLDYGLQINDLMMERLGKNGYITLFSPDVANGELFDSYFRDEDKFRELYEELEKNPIIRKKRIKALELFELFMT…
tr|A0A384SIA6|		MQLINVIKSSGVSQSFDPQKIIKVLSWAAEGTSVDPYELYENIKSYLRDGMTTDDIQTIVIKAAANSISVEEPDYQYVAARCLMFALRKHVYGQYEPRSFIDHISYCVNEGKYDPELLSKYSAEEITFLESKIKHERDMEFTYSGAMQLKEKYLVKDKTTGQIYETPQFAFMAIGMALHQDEPVDRLKHVIRFYEAVSTRQISLPTPIMAGCRTPTRQFSSCVVIEAGDSLKSINKASASIVEYISKRAGIGINVGMIRAEGSKIGMGEVRHTGVIPFWKHFQTAVKSCSQGGIRGGAATAYYPIWHLEVENLLVLKNNKGVEENRIRHMDYGVQLNDLMMERFGKNDYITLFSPHEMGGELYYSYFKDQDRFRELYEAAEKDPNIRKKRIKARELFEL…
tr|A0A1B0XVJ3|		MLPVKTLTELNDININVIKRNGTVEKYSPDKMYKFLLKVCDNKESYAINILSKSKIKLRDNIRIQDLYDEILSTTVNEISMLYPMYEKFAAKLYIIKYRKNIGDEISLSSVLKLGLSSGVYSSDFVNSFSEDEIQELDKYIDNNRDYLFQNYKAISMFYTKYCLNRTKTIKLETPQITYMRVAMFICMNESNRVEKIKRIYDLISTHKFTYATPIMLNSGINKGQLSSCVLAKMGDDSHSILATNDNLAIYSKNKGGTACDVSALRATGSIIDGVGVSSGPIPFIKLLDSTISAWNQGSTRKGSCCVYYPTWHMDVQNLIMLKDNGGTESTRARNLQYAIKIDDVFVKRWYNNENYTLFDPKDTPKLLDTFGDDFEKYYLEYEQKSNIRKKSINVRELF…
tr|A0A0A0PIU6|		MIQKEGKFQFDKDKEAVHSYFVDYINKNTVFFHDLEEKINYLIDEDYYEEEFLSKYSFKEIKDVFKLAYSKKFRFPSFMSAFKFYNDYALKTNDKQRILERYEDRIAIVSLFFSDGDVKKAKQFVELLLNQEYQPSTPTFLNAGRKRRGELVSCFLMEVNDSLNDISKAVDMSMQLSKLGGGVSLNLTKLRAKGEDIKGVENATKGVVGVMKLLDNAFRYADQMGQRQGSGSVYLNVFHPDINDFLDTKKISADEDVRAKTLSIGVVIPDKFIELAREDKQGYTFYPHSVYKEYGVHLDEMNMDKMYDELVNNPKVRKEPLNPRKLLEKLAVLRAESGYPYIMFQDNVNKEHANNHISHVKFSNLCSEVLQASTVSNYTDYGQEDDLGIDISCNLGSLN…
tr|Q7Y428|		MIKNVVKSSGLTVPFEKEKVMKILEAAAEGHNVDPYELFDMVEPLLTEGMSTNDIQKVLIKVAADNITVETPDYQYVASNLAMFALRKSVYGQFQPIDFYSHIERNIATGKYDREILQKYSREEVEYLEKFIDHKLDFKMTYAGAMQLKEKYLVQDRSTKKIIETPQFAYMLIGMCLHQEETENRLEHVIDFYNAVANKQISLPTPIMAGVRTPTRQFSSCVVIESDDSLQGINETANAIIKYISKRAGIGINAGMIRAEGSKIGHGEVRHTGVIPFWKHFQTAVKSCSQGGIRGGAATLYYPMWHLEFESLIVLKNNKGVEDNRIRHLDYGVQINNLMVERFLKRDYITLFSPDVAGGLLWDLYFRDEEGFRQLYEKLEKDPSVRKTRVKAEDLFLAV…
tr|A0A192Y9H6|		MQVIKSSGVTQEFDEQKILDVLIMASEGTSIDYFDLYDQMRPLLVDNMTTSAIQHVAIKRASQLISADEPDYQYIASRLVHFDMRKKIYGQPTPCSFYDLIVKNTEAGMYDKDILKKYTKEDIEFLETHIDHDKDFELTYAGTMQLKEKYLVRDRSTGKLFETPQFAFMLIGMCLHQDEENNRLQHVINLYEAVSNKQISLPTPIMAGVRTPTRQFSSCVVIEGGDSLDSINKTNECIIKYISKRAGIGVNAGMYRAEGSKIGAGEVRHTGVIPFWKTHQASVKSCSQGGVRGGAATLYYPMWHLEYEKLIVLKNNKGIDENRIRHLDYGVQINDLMIERYIKNDYITLFSPHEVEGMYDAYFRDPVEFRRIYEEAEKNPNIRKKRISARDAFSAFMFE…
tr|A0A097J572|		MQLINVIKSSGVSQSFDPQKIIKVLSWAAEGTSVDPYELYENIKSYLRDGMTTDDIQTIVIKAAANSISVEEPDYQYVAARCLMFALRKHVYGQYEPRSFIDHISYCVNEGKYDPELLSKYSAEEITFLESKIKHERDMEFTYSGAMQLKEKYLVKDKTTGQIYETPQFAFMTIGMALHQDEPVDRLKHVIRFYEAVSTRQISLPTPIMAGCRTPTRQFSSCVVIEAGDSLKSINKASASIVEYISKRAGIGINVGMIRAEGSKIGMGEVRHTGVIPFWKHFQTAVKSCSQGGIRGGAATAYYPIWHLEVENLLVLKNNKGVEENRIRHMDYGVQLNDLMMERFGKNDYITLFSPHEMGGELYYSYFKDQDRFRELYEAAEKDPNIRKKRIKARELFEL…
tr|A0A192YA68|		MDTLKQTEKKVTMITKNRGTYIQSKEFDEQRFVKFVDSIIEVTKDLDKIDSAELQEITDAVISFIKAKKTVEADRLFSYLIRETQSRVTKDNLPLLNFVAAVDLRAKYKGVSKLRGFDYREGYGDYASHVLAMVERGLYDSSLLEDYTRDELEEAGKMIDPSKDVNFSYAGLSALTATYLVHNKDKNLVELPQERLMTSVLYLMRLEPKEKRMERVLQGYLALANHLIGQATPTLKNSGRPHGSLSSCHIVTMDDDLDNIFDVLKQVALFSKNGSGLGVYGGFLRARGSRIRGVKVANNGIIHPAGMLSRLAEYVDQTGTRKAGIALYLPIWHADVMEFLELRLKTGTQEKRAQSITTGLCIPDEFMRRLDKVQPVTLFDPREVRQRLGVDLNLQYDKK…
tr|A0A193H0I6|		MQLINVIKSSGVSQSFDPQKIIKVLSWAAEGTSVDPYELYENIKSYLRDGMTTDDIQTIVIKAAANSISVEEPDYQYVAARCLMFALRKHVYGQYEPRSFIDHISYCVNEGKYDPELLSKYSAEEITFLESKIKHERDMEFTYSGAMQLKEKYLVKDKTTGQIYETPQFAFMTIGMALHQDEPVDRLKHVIRFYEAVSTRQISLPTPIMAGCRTPTRQFSSCVVIEAGDSLKSINKASASIVEYISKRAGIGINVGMIRAEGSKIGMGEVRHTGVIPFWKHFQTAVKSCSQGGIRGGAATAYYPIWHLEVENLLVLKNNKGVEENRIRHMDYGVQLNDLMMERFGKNDYITLFSPHEMGGELYYSYFKDQDRFRELYEAAEKDPNIRKKRIKARELFEL…
tr|A0A159B7X4|		MQVIKSSGVSQEFDMQKIIKVLEWACEGTKVDPYELYEIIKSHLRDGMSTADIQKTIVKVAANSISIDEPDYQYVASNAAMFEIRKRVYGQFEPPAFIDHISRCVNANKYDKEILSKWSAEEIALLDSYIKHERDFTMTYAGTMQLIEKYLVKDRHTGELYETPQFAFMLIGMCLHQDDGENRLANVIRFYDAVSTKKISLPTPIMSGVRTPTRQFSSCVVIEGGDSLNSINEAAASITKYISKRAGIGINAGMIRAEGSKIGFGEVKHTGVIPFWKHFQTAVKSCSQGGVRGGAATLYYPMWHLEVENLLVLKNNKGVDENRIRHLDYGVQINNLMIERLIKNDYITLFSPDVCLGTLYTEYFRDAQAFRTLYEELEKNPDIRKKRIKARELFELFLT…
tr|K4I2Z7|		MIKTIKKSNGTVVSFDPERLNKWASWADKRGIIWSEVTMEAMKRVYEGCTTKEMHQAMIDVCVDKQTQEYSDMAGRLLLGIIYKEAFGGFTKVPTLVTFVKNMERAGLWEKMDYSQEELEYLQGYIVHSKDISYGYAVLKQFRDKYGIRDIKTGRLFESPQFMFMGMAMKAFEKQPKHRRLQDVIKLYTYLSDLKINAPTPYLNGLRATKSGYASCCLIKANDTAESLGIAAKVAYDMTTKQAGIGMLMETRTIGDGIRQNTIEHMGKLPYYKLVRSSVEANKQKSRGGSANNFYTALDPQIEDLLRLKHPTTVPSKRINEMDYSFGTNDYFWQCVQYDTDWLLFSYKDAPKLYDMFYTASADEFAMAVGHAVHSGVKHRRVKAREIAKLFIQQRYATG…
tr|A0A0E3EVF6|		MEKIMNSVISVVKRSGDKEVLDINKLHVMVEAACDDLSGVSASQVEMNSNIQFYDGITTDAIQEILIKSASDLIDLDHPNYQFVAARLLLFAVRKQVFDRMHELPDVKSHVRKCVDAGVYDAEIFDLYSDEEFAEFDKIINHDRDYIFTFAGLRQVVDKYLVQDRTNNKMYETPQFMYLLIAATIFSQYSRETRMSYVKRYYDAISKHRINIPTPIMAGVRTPLRQFASCVLIDSDDSLDSIFSSDMAIGRYVAQRAGIGINAGRIRGLNSKIRGGEVSHTGVIPFLKKFETTVRCCTQNGIRGGSATVHFPIWHQEIEDIMVLKNNKGTEDNRVRKLDYSIQLSKIFYERFIQNGEISLFSPHDVPGLYDAFGTDDFDTLYRMHELNDAVPRTTHKAQ…
tr|A0A0E3HHW4|		MEKIMNSVISVVKRSGDKEVLDINKLHVMVEAACDDLSGVSASQVEMNSNIQFYDGITTDAIQEILIKSASDLIDLDHPNYQFVAARLLLFAVRKQVFDRMHELPDVKSHVRKCVDAGVYDAEIFDLYSDEEFAEFDKIINHDRDYIFTFAGLRQVVDKYLVQDRTNNKMYETPQFMYLLIAATIFSQYXRXTRMSYVKRYYDAISKHRINIPTPIMAGVRTPLRQFASCVLIDSDDSLDSIFSSDMAIGRYVAQRAGIGINAGRIRGLNSKIRGGEVSHTGVIPFLKKFETTVRCCTQNGIRGGSATVHFPIWHQEIEDIMVLKNNKGTEDNRVRKLDYSIQLSKIFYERFIQNGEISLFSPHDVPGLYDAFGTDDFDTLYRMHELNDAVPRTTHKAQ…
tr|A0A385INK5|		MKILGPFLSENFICQMTENKVNYFLNPDNYKKESQMSHRIEKVIKRDGTIEDFAPEKLNGWAVYGCKTVDVSWSSITMAAQKTLPKGVVDSDTLMDALIKAAEGLIKDNPAYDVPAKELRLAQMRKRLYDSFEPPSLRFFHDHMVSVGAWEDMSAWISDDQFDALNQVIDHDRDRLFTSGGLKQFFDKYSRRNIATGEIYETPQFAYMGMALAMLSQPNWTILDAIDLYNAMSLHKINVPTPPLVGLRSSDRGFASCCLVDSTDTLDSIDTAEHIVFKMVAARAGIGYHLESRSIADPVRNGAFPHSGKLPYYRHIDRSVKANTQQTRGGSATVSYPYFDPEIIQLMQVKQQRATDENKIDKMDYSLSFNNLLLKRYLKNEDITLMSYFYAPEVHEAFY…
tr|J9PLN1|		MTVITKNRESYVQEKEFDAARFVDFVDSIIDETKDKEKLNSEELQEITDTVLSFVSAKKQVDASSLFTYLIREAQARVTTDNLELLNFTAAVFLRSMYKEASKLRGFNYKDGYGDYASHVVAMVERGKYSQVLLDAYTREELEEAGKLIKMEKDKMFSHSGLQTLKKTFLIHNDKGKLVELPQERFLTVALYLMHKEDKEKRMDFVREAYYVLSEHYVGLATPTLKNAGAPHGSLSSCHILTMDDTLESIFDVIKQIAKFSREGSGIGIFGGFLRARGSRIRGVKVTNNGILHPARLLSVLAEYVDQTGTRKAGVALYLPVWHADIMDFLELRLKTGTQEKRAHSITTGVTLPDEFMRRLRDGGVFTVFDPYEVKQKLGIDLNKQYDKKILKKGETPNP…
tr|Q6KG88|		MIKTIKKSNGTVVSFDPERLNKWASWADKRGIIWSEVTMEAMKRVYEGCTTKEMHQAMIDVCVDKQTQEYSDMAGRLLLGIIYKEAFGGFTKVPTLVTFVKNMERAGLWEKMDYSQEELEYLQGYIVHSKDISYGYAVLKQFRDKYGIRDIKTGRLFESPQFMFMGMAMKAFEKQPKHRRLQDVIKLYTYLSDLKINAPTPYLNGLRATKSGYASCCLIKANDTAESLGIAAKVAYDMTTKQAGIGMLMETRTIGDGIRQNTIEHMGKLPYYKLVRSSVEANKQKSRGGSANNFYTALDPQIEDLLRLKHPTTVPSKRINEMDYSFGTNDYFWQCVQYDTDWLLFSYKDAPKLYDMFYTASADEFAMAVGHAVHSGVKHRRVKAREIAKLFIQQRYATG…
tr|A0A1V0E9S0|		MAVAPSEIKIDLTRDALLDDFTLQTLRERYLLPGESSPQEAFARASAAFADDAEHGQRLYDYVSNLWFMFATPLLSNGGSARGLPISCFLTAIEDSRESISEHYDEVIWLSSMGGGIGSYYGALRGLGEKTSKGSQSTGVIPFMAVDDRLILAVSQGGTRRGSNAVYLDISHPEIREFITARKPTGGDQNRKITNLHNAVNVTDEFMIAVRDDTEFALRSPKTGEVIRVERARELWRLLIETRMQTGEPYIHFIDTSNRHFPEAQKKLGLKVRQSNLCVTGETEILTRNGHLPIEALKGEYHDVWNGEEFSRVLIQQTNPTDEKASLVRVWFEDGDYLDCTPYHKFYTQDGVEVRAGELKLGTVLAKAQAPVIEGLAEATPPIEQAYAAGWTTFAGFDD…
tr|A0A142EZL6|		MSTVTKRDGTREPRDLNKIHKVVFEACEGLTGVSASEVELKAQLQFYEGMPTEHIQDSLVRAAAGLISEENPNYQYVAGRLINYDLRKRVYGEFEPPHIYDHVEKYVRLGYYHESLLTKYTRADWDAIQAFIKHERDSDFVFAAMEQFRGKYLMKNRHTGEFYETPQMLCAILPAFAFQNYPIDKRISYIKRTYDMLSTSEISLPTPIMAGVRTSQLQFSSCVLIECADSIDSIFTTTHAVGKYVSQKAGIGIGAGAIRPLGSPIRNGDAFSTGAIPYFRTFQAATKSCSQGGVRGGAATIYYQMWHQEIEDLLVLKNNKGTEFNRVRQVDYGVQVNRLMYERLMQGGNISCFNPKDVPGLYESFFADQDKFRELYEAAEKNKKIPRKVYPAIELWSLF…
tr|A0A1X9I979|		MINIIKRDGSSVPFDIEKLHTVIERACDGLEGVSVSEVEAASKIQFTDNMKTERIQDIIIQAAATLISVDKPNYQYVAARLKSYDLRKVVYGQYKPPHLLDIFAKNTKLGVYDREFLELYSKEEFEELNTVINHKRDKNFTWAAMGQLTQKYLLRDRSSDSKVYYETPQVMYMAIAMALFSAWDKESRLTMVKKFYEYASTGKFSLPTPIMSGVRTPTRQFSSCVLIKTGDTLDSINATAKSIVDYVSKRAGIGFDVGAIRGIGSPIRKGEMVHTGLVPFIKYLTGALKSCSQGGIRGGSATCYVPIWHYQFDDVVVLKNNRGLEENRERRIDYGIQINRVMFERLVNKQPLYLFDPKDNREMYEAFFSDVNKFREMYDNMIKAADAGLCRSKKLQAEE…
tr|A0A385IHK7|		MSIKTVIKSNGQEVPFDASKLNRMAEWADNLGVGWSSLVLNAIKKVSDKCSTLDIQNALIDSCAEKADKAHLAMAARLFLGTMYKNAHGGFEERPHLYDFYNNMLILGLWKEMSYDATELEYLNEHLDHDKDLNYEYSVLKQLDSKYCKKLNDISMETPQYLFMGVAMDIMENQPEDTRLNDVVKYYTYLSDLKINLPTPFLSGLRSKTKGLASCAVLKGDDTADSLEAAIHNAYKQTVSNAGIGISLNCRSIKDPVRNGAIKHTGKLPYYRYIQGSVGATKQEVRGGSATVQFTALDPEIEDLLRLKHVTTVSEKQIRGLDYSFGACRLLAEKSSKGEDWYLMSQLHAPEVYKAYHENYDSLKQTLNDYILSGKPYKTIKAVEVLKLYLKQRQDTGRM…
tr|A0A384SJ19|		MQLINVIKSSGVSQSFDPQKIIKVLSWAAEGTSVDPYELYENIKSYLRDGMTTDDIQTIVIKAAANSISVEEPDYQYVAARCLMFALRKHVYGQYEPRSFIDHISYCVNEGKYDPELLSKYSAEEITFLESKIKHERDMEFTYSGAMQLKEKYLVKDKTTGQIYETPQFAFMTIGMALHQDEPVDRLKHVIRFYEAVSTRQISLPTPIMAGCRTPTRQFSSCVVIEAGDSLKSINKASASIVEYISKRAGIGINVGMIRAEGSKIGTGEVRHTGVIPFWKHFQTAVKSCSQGGIRGGAATAYYPIWHLEVENLLVLKNNKGVEENRIRHMDYGVQLNDLMMERFGKNDYITLFSPHEMGGELYYSYFKDQDRFRELYEAAEKDPNIRKKRIKARELFEL…
tr|A0A2D0YZF9|		MSIKTVIKSNGQEVPFDASKLNRMAEWADNLGVGWSSLVLNAIKKVSDKCSTLDIQNALIDSCAEKADKAHLAMAARLFLGTMYKNAHGGFEERPHLYDFYNNMLILGLWKEMSYDATELEYLNEHLDHDKDLNYEYSVLKQLDSKYCKKLNDISMETPQYLFMGVAMDIMENQPEDTRLDDVVKYYTYLSDLKINLPTPFLSGLRSKTKGLASCAVLKGDDTADSLEAAIHNAYKQTVSNAGIGISLNCRSIKDPVRNGAIKHTGKLPYYRYIQGSVGATKQEVRGGSATVQFTALDPEIEDLLRLKHVTTVSEKQIRGLDYSFGACRLLAEKSSKGEDWYLMSQLHAPEVYKAYHENYDSLKQTLNDYILSGKPYKTIKAVEVLKLYLKQRQDTGRM…
tr|E3SJ63|		MSNGTKVKKRDGRIEPLDLEKMHLMVEEACQGLAGVSASQVEMKSGIQFYDGITTAEIQEILIKAASDLIDLDHPNYQFVAARLLLFSLRKSLYGKMRELPHLETHINDCVGKEVYDSDIYTKYSKEEIEKVNSYIDHNRDFLFTYAGLRQVVDKYLVQDRSGGGVYETPQFMYMMIALTIFREYPKETRLSYVKRYYDAISKHRINIPTPIMAGVRTPLRQFASCVLVDVDDTLDSIFSSDMAIGRYVAQRAGIGINAGRIRGINSKIRGGEVQHTGVVPFLKKFESTVRCCTQNGIRGGSATVHFPIWHQEIEDIIVLKNNKGTEDNRVRKLDYSIQISKLFYERFIADGEISLFSPHDVPGLYDAFGTDAFDARYVDYESDQSIPRKTVRAQELIL…
tr|A0A219YBQ1|		MINTVLKSSGITEEFSFDKIFKVVDFACQGLEADPHTILEAAKPAIMEGMSTKDIQKLVIKAAVDLISVDEPDYQYVAGRLTMYALRKKVYNQFDPPHIYDHVKGLVASGHYDRDLIYKYSEKEYEILQGIIDHTRDMNFTYAGAMQYKEKYLVKDRSNGTIYETPQFAYMLQAMCLHQEEDVSKRLEYVIDFYNAASNFEISLPTPILSGVRTPTRQFSSCVKIESGDSLESIGETSKAIMKYISRRAGIGINGGAIRAEGSRIRSGEVSHTGVIPFWKHFTTGVKSCSQGGVRGGSGNINYPMWHLEVEKLLVLKNNKGTEETRIRNIDYTVHINKFFIERLKEDGYITLFSPDIDNGLLYKDFYDSDSSKFIERYKKLEMNHVIRKKRIKAADLFT…
tr|A0A172JID8|		MKDYLKYNNSITKKGDNGFWQLENDKLAISSFAEEINEYSIKFPNLLERLNWLIGNNYYYNVFQDYSLSQIEEVYKAINKVPFSFQSFMAISKFYSTYALKTTDKKHYLETYQDRIAIVALYLFDGNLDKAIQAAVAMIEQRVQPATPTFLNAGKARRGELVSCFLDEVDDTLNSISHIEGQSKYLSKIGGGVSTNVSKLRMLGDPVNGEENAAKGVIPVMKLLEQSFSYADQMGQRKGSGAVYLNIFHGDIIHFLNTKKINADDSIRMKTLSTGIIVPDKFIQLLESGEEEFYTFSPYSVEKEYGIPLDEMDLDVMYDELVNNPNIKKFVCELSPMKLMNQIAMTQLESGYPYLFFKTNANKEHALKAIGEIKFSNLCTEIMQLSSVSVINNYGEEDE…
tr|A0A1W6JJM9|		MTVTKIETKESVTPEYFMLNNQLNIVKDGKIQLNADREAVHSYFIDYVNPHTVYFGDLREKLDYLVKHKYIKGEVLDKYTFKFIKKLFKTLYNKKFRFTTFMGAYKFYTQYAMHTTDGKSILERYEDRIAFNALVMADGDEQLALNIANEMISQTYQPATPTFSNAGKLRGGNAVSCFLLNIEDNMTSIGRSVNSVLQLSKMGGGVGINLTDIRPSGDPIKGIENMADGVVPIMKLYEDSFSYANQLG
tr|A0A2H5BPX0|		MEITVDLARDKLLSEQGSKLVRDYYLQDGEESPQEAFARASTFFASNEEHAQRIYDAVSNLHFMFSSPILSNAGTGNRGMPISCFLSYVPDTVEGLISHQAETSWLSILGGGVGGHWSDVRAVSDKTVGIIPFTHTIDSAMTAYKQGKTRKGAYAAYLDVSHPDIEEFITSRTPTGGDINRKNFNSHHAVNITDDFMKAVYADWDWDLVCPHGGDVRSTVKARELWESMLETRHRTGEPFLNFIDTANQHLHPVQKKLGLKVHGSNLCNEIHLATDEQRTAVCCLLSLNLEKYDEWKNSTLVEDLVEFLDNVLQYFIDNAPDCVAKAKYAAMRSRDIGIGAMGWHGYLMGKMIPFESIEAERETYKIFRRIKEAAVEKSKTLAKERGSCPDAQEVGEVA…
tr|A0A1D8KT69|		MNSGLQFFDGIETKDIQEILVRSASDLISLDTPNYQFVAARLLLFAVRKQVFGAGWVNGHPSVYEHSTKCVSKGVYDGEILGKYTLEEWSKINSWMDHDRDMLFTYAGLRQVVDKYLVQDRSSGEMYETPQYMYMMIAVTLFQNYPTDTRLDYVKRYYNAISKHKINIPTPIMAGVRTPLRQFASCVLVDSDDTLDSIFTSDMAIGRYVAQRAGIGINAGRIRGINAKIRGGEVQHTGVIPFLKKFEATVRCCTQNGIRGGSATVHFPIWHQEIEDILVLKNNKGTEDNRVRKLDYSIQISKLFYERFINNEDISLFSPHDVPGLYDAFGTPGFDELYRSYESNSDIPRRSIGGQELILDLLKERAETGRVYIMNIDHCNEHSSFKDKVNMSNLCQEIT…
tr|A0A0E3G647|		MEKIMNSVISVVKRSGDKEVLDINKLHVMVEAACDDLSGVSASQVEMNSNIQFYDGITTDAIQEILIKSASDLIDLDHPNYQFVAARLLLFAVRKQVFDRMHELPDVKSHVRKCVDAGVYDAEIFDLYSDEEFAEFDKIINHDRDYIFTFAGLRQVVDKYLVQDRTNNKMYETPQFMYLLIAATIFSQYPRDTRMSYVKRYYDAISKHRINIPTPIMAGVRTPLRQFASCVLIDSDDSLDSIFSSDMAIGRYVAQRAGIGINAGRIRGLNSKIRGGEVSHTGVIPFLKKFETTVRCCTQNGIRGGSATVHFPIWHQEIEDIMVLKNNKGTEDNRVRKLDYSIQLSKIFYERFIQNGEISLFSPHDVPGLYDAFGTDDFDTLYRMHELNDAVPRTTHKAQ…
tr|M1TUV9|		MEASMSNGNTVIKRDGSVTPIDLNKVHTMVEHACRGLAGVSESQVEMNANLQFFDGIETKDIQEILIRSANDLISLDTPNYQFVAARLLLFSLRKGVYKRHPDERPHLLQQLRDGIAKGIYDPSLEDIYTEDEWDQLDSYIDHDRDYLFTYAGLRQVVDKYLVQDRSTGEVYETPQFMYMLIAATLFRDYEGSRLEYVRKYYNAISKHKINIPTPVMAGVRTALRQFASCVLVDSDDTLSSIFTSDMAIGKYVAQRAGIGINAGRIRGINAKIRGGEVQHTGVIPFLKKFEATVRCCTQNGIRGGSATVHFPIWHQEIQDIIVLKNNKGTEDNRVRKLDYSIQLSKLFYERFISNAEITLFSPHDVPGLYDAFGTDRFDDLYTQYEQDETKPKTTIGAQ…
tr|U5PSL2|		MNTDIKDFNPSDFLEFVLRGHEDSKVETYRTQVEKAIARGEDINTITNLALVRVDIDTPEWNFIAARSILFDLYYKAGQLRGDQNPVQRIKELINNGQYGSFLLEKYTEDEINQAYSFIDTERDLLLDHSGIMMLNDRYLFKYKDSKGNMHPYELPQERWLTIALTLMQDEKPEKRMDLVKKAYWVLSNLYITVATPTMGNAGRPDGQLSSCFIGTVEDSLDNIYDNNKDSAMVSKFGGGIGVYMGKIRSLNSYIRGMKGKSQGVIPWIKGLENTANSVDQLGQRKGAIAVYLDIWHKDVMEFLQIGTNNGDERRKARDVFPGLCVPDLFMEKLQPNPETGKVDPDAKWYLFDPHEVRMVMGYSLEDSYDEEEGAGTFRKRYMECVNSPLLSRTEVLVK…
tr|A0A0K2FMK0|		MARWIELNNEVKIVKDGLYQFEKDKEAVRDYMINFVNKNTMFFHDFEEKLDYMIENNYWDSGLTDLYTMEQLKTVFNRAYSYKFRFPSFMSAFKFYNNYALKTDDQANFLERYEDRVAMNALFIGKIYESVSQQAMFEEALCQVDNMMKQNYQPATPTFLNAGVSRGGEKVSCFLLSTPDSTEGIEYVNNSSAQLSRRGGGVGINLTRIRAMGESIKGTEGVSGGVVGVAKMLEEKFSYYNQNGKRDGSGVVYLNLFHADINRFLDTKKVNADEKVRLKTLSIGVVAPNKFFELAERGEPYYVFYPHNVRKVTGVELNDMDMNVWYEKLINNPAIKKDMLDPRLMLTKIAQIQQQSGYPYWMFIDNANKVHALKDIGRIDMSNLCNEIYQFNKQSLISN…
tr|E3SR79|		MEKGMKEIQVIKRDGVSEPLNLDKIHVMVEHACNGLAGVSESQVEMNANLQFFDGIKTSDIQEILIRSANDLISLDAPNYQFVAARLLLFSLRKAVYNGHPNGHPPLREHVERCVSRSVYDASILSKYTDEEWEKLNSFMDHDRDYLFTYAGVRQVVDKYLVQDRSSGEVYETPQFMYMMIAATLFQDDDKFYRLEYVKKYYDAISKHRINIPTPVMAGVRTPLRQFASCVLVDVDDTLDSIFSSDMAIGYYVAQRAGIGINAGRIRGINTKIRGGEVQHTGVVPFLKKFESTVRCCTQNGIRGGSATVHFPIWHQEIEDIIVLKNNKGTEDNRVRKLDYSIQLSKLFYERFIANGEISLFSPHDVPGLYDAFGTDSFDDLYVRYESDEFTPRKTIGAQ…
tr|A0A1V0DYK4|		MITTIRKSDGTLVPFEPERLNKWASWADKRGIIWSEVVIEAMKRVYEGCTTKEMHQAMIDVCIDKQTQEYSDMAGRLLLGIIYKEAFGGFTKVPQLLPFVMKMEQMGLWEHMDYTPEEIDYLQGHIVHSKDISYGYAVLKQFRDKYGIRDIKSGKLFESPQFMFMGMAMKAFERQPKQRRLEDVIKLYTYLSDLKINAPTPYLNGLRATKSGYASCCLIKANDTAESLGIATKVAYDMTTKQAGIGMLMETRTIGDGIRQNTIEHMGKLPYYKLVRAAVEANKQKSRGGSANNFFTALDPQIEDLLRLKHPTTVPAKRINEMDYSFGANDYFWQCVQYDTDWLLFSYKDAPRLYDMFYTASADEFAMAVGHAVHTGVKHKRVKAREVAKLFIQQRYATG…
tr|A0A2Z3DUS1|		MINIIKRDGSSVPFDIEKLHTVLERACEGLEGVSVSEVEAASKIQFTDNMKTERIQDIIIQAAATLISVEKPNYQYVAARLKSYDLRKVVYGRYKPPHLLDIFAKNIKQGVYDREFLELYTKEEFEELNTVINHKRDKNFTWAAMGQLTQKYLLRDRSADSKVYYETPQVMYMAIAMALFSAWDKETRLTMVKKFYEYASTGKFSLPTPIMSGVRTPTRQFSSCVLIKTGDTLDSINATAKSIVDYVSKRAGIGFDVGAIRGIGSPIRKGEMVHTGLVPFIKYLTGALKSCSQGGIRGGSATCYIPIWHYQFDDVVVLKNNRGLEENRERRIDYGIQINRVMFERLVNKQPLYLFDPKDNRDMYEAFFADVDKFRTLYDNMVKAADAGLVRAKKMNAEE…
tr|A0A1B1PB07|		MDTLKQTEKKVTMITKNRGTYIQSKEFDEQRFVKFVDSIIEVTKDLEKIDSAELQEITDAVISFIKAKKTVEADRLFSYLIRETQSRVTKENLPLLNFVAAVDLRAKYKGVSKLRGFDYREGYGDYASHVLAMVERGLYDSSLLEDYTRDELEEAGAMIDPSKDVNFSYAGLSALKETYLVHNKDKNLVELPQERLLTSVLYLMRLEPKEKRMARVLQGYLALANHMVGQATPTLKNSGRPHGSLSSCHIVTMDDDLDNIFDVLKQVALFSKNGSGLGVYGGFLRARGSRIRGVKVANNGIIHPAGMLSRLAEYVDQTGTRKAGIALYLPIWHADVMEFLELRLKTGTQEKRAQSITTGLCIPDEFMRRLDKVQPVTLFDPREVRQRLGVDLNLQYDKK…
tr|A0A097J2U1|		MQLINVIKSSGVSQSFDPQKIIKVLSWAAEGTSVDPYELYENIKSYLRDGMTTDDIQTIVIKAAANSISVEEPDYQYVAARCLMFALRKHVYGQYEPRSFIDHISYCVNEGKYDPELLSKYSAEEITFLESKIKHERDMEFTYSGAMQLKEKYLVKDKTTGQIYETPQFAFMTIGMALHQDEPVDRLKHVIRFYEAVSTRQISLPTPIMAGCRTPTRQFSSCVVIEAGDSLKSINKASASIVEYISKRAGIGINVGMIRAEGSKIGMGEVRHTGVIPFWKHFQTAVKSCSQGGIRGGAATAYYPIWHLEVENLLVLKNNKGVEENRIRHMDYGVQLNDLMMERFGKNDYITLFSPHEMGGELYYSYFKDQDRFRELYEAAEKDPNIRKKRIKARELFEL…
tr|A0A0B4L8Y1|		MQVVKSSGIKQEFIPSKLQKILVWAAEGTSIDPYELYERIKSHIQDGISTKDIQQAAIKVAANSISKEEPDYQYVASNLAMFALRKEVYGQFEPPSFIDHISYCVNEGKYDSELLSKYSAEEITFLESKIKHERDFDLTYAGAMQLKEKYLVKDRSTGKIYETPQFAFMLIGMALHQEEPENRLAHIIRFYDAVSTRQISLPTPIMAGARTPTRQFSSCVVIEAGDSLNSINAASNSIIKYISKRAGIGINAGMIRAEGSKIGNGEVKHTGVIPFWKHFQTAVKSCSQGGVRGGAATLYYPMWHLEVENLLVLKNNKGVDENRIRHLDYGLQINDLMMERLGKNGYITLFSPDVANGELFDSYFRDEDKFRELYEELEKNPIIRKKRIKALELFELFMT…
tr|A0A240EWB8|		MSIKTVIKSNGQEVPFDASKLNRMAEWADNLGVGWSSLVLNAIKKVSDKCSTLDIQNALIDSCAEKADKAHLAMAARLFLGTMYKNAHGGFEERPHLYDFYNNMLILGLWKEMSYDATELEYLNEHLDHDKDLNYEYSVLKQLDSKYCKKLNDISMETPQYLFMGVAMDIMENQPEDTRLDDVVKYYTYLSDLKINLPTPFLSGLRSKTKGLASCAVLKGDDTADSLEAAIHNAYKQTVSNAGIGISLNCRSIKDPVRNGAIKHTGKLPYYRYIQGSVGATKQEVRGGSATVQFTALDPEIEDLLRLKHVTTVSEKQIRGLDYSFGACRLLAEKSSKGEDWYLMSQLHAPEVYKAYHENYDSLKQTLNDYILSGKPYKTIKAVEVLKLYLKQRQDTGRM…
tr|A0A1W6JKL3|		MTVTKIETKKSVTPEYFTLNNQLNIIKDGKIQLNADREAVHSYFIDYVNPHTVYFGDLEEKINYLIKNKYIQPELLEMYNFKFIKKLFKYLYDYKFRFKTFMGAYKFYSQYAMKTTDNKSILERYEDRLAFNALFMGGGDKKLAMNLAEELITQRYVPATPTLLNMGKVRAGEMVSCFLINVDDNMNSIGRSVNSVLQLSKAGGGVGLGLTDIRPAGDPIKGIEGMADGVVPIMKMYEDALSYANQLGARQGAGVTYLNIFHKDIIKFLSTKKENADEKVRVKTLSLGVVVPDKFYELIAKGETMYLFSPYDIKKEYGINMSDMDITEMYDELVENKNIKKDKIFARDLEEEMSKLIQESGYPYIINIDTANAENSVHGRIKMSNLC
tr|U5PV59|		MINIIKRDGSSVPFDIEKLHTVLERACEGLEGVSVSEVEAASKIQFTDNMKTERIQDIIIQAAATLISVEKPNYQYVAARLKSYDLRKVVYGRYKPPHLLDIFAKNIKQGVYDREFLELYTKEEFEELNTVINHKRDKNFTWAAMGQLTQKYLLRDRSADSKVYYETPQVMYMAIAMALFSAWDKETRLTMVKKFYEYASTGKFSLPTPIMSGVRTPTRQFSSCVLIKTGDTLDSINATAKSIVDYVSKRAGIGFDVGAIRGIGSPIRKGEMVHTGLVPFIKYLTGALKSCSQGGIRGGSATCYIPIWHYQFDDVVVLKNNRGLEENRERRIDYGIQINRVMFERLVNKQPLYLFDPKDNRDMYEAFFADVDKFRTLYDNMVKAADAGLVRAKKMNAEE…
tr|E3SKM9|		MEKGMKELHVVKRDGEKEVMNLDKVHAMVEHACNGLAGVSESHVEMNSNLQFFDGIKTADIQEILIRSANDLISLEAPNYQFVAARLLLFGLRKQVYNGHPDGHPPLLEHVKKCVGKGVYDGGILSMYTDEEWEKLNSYIDHDRDYLFTYAGIRQVTDKYLVQDRSTGEIYETPQFMYMMVAATLFQNDDRFYRLEYVKKYYDAISKHRLNIPTPIMAGVRTPLRQFASCVLVDVDDTLDSIFSSDMAIGYYVSQRAGIGINAGRIRGINSKIRGGEVQHTGVVPFLKKFESTVRCCTQNGIRGGSATVHFPIWHAEIEDILVLKNNKGTEDNRVRKLDYSIQISKLFYERFIANSVISLFSPHDVPGLYDAFGTDDFDELYCDAEQNDLIPRKTVNAQ…
tr|A0A0A0PQK4|		MIQKEGKFQFDKDKEAVHSYFVDYINKNTVFFHDLEEKINYLIDEDYYEEEFLSKYSFKEIKDVFKLAYSKKFRFPSFMSAFKFYNDYALKTNDKQRILERYEDRIAIVSLFFSDGDVKKAKQFVELLLNQEYQPSTPTFLNAGRKRRGELVSCFLMEVNDSLNDISKAVDMSMQLSKLGGGVSLNLTKLRAKGEDIKGVENATKGVVGVMKLLDNAFRYADQMGQRQGSGSVYLNVFHPDINDFLDTKKISADEDVRAKTLSIGVVIPDKFIELAREDKQGYTFYPHSVYKEYGVHLDEMNMDKMYDELVNNPKVRKEPLNPRKLLEKLAVLRAESGYPYIMFQDNVNKEHANNHISHVKFSNLCSEVLQASTVSNYTDYGQEDDLGIDISCNLGSLN…
tr|A0A220NTQ9|		MIKNVVKSSGLTVPFEKEKVMKILEAAAEGHNVDPYELFDMVEPLLTEGMSTNDIQKVLIKVAADNITVETPDYQYVASNLAMFALRKSVYGQFQPIDFYSHIERNIATGKYDREILQKYSREEVEYLEKFIDHKLDFKMTYAGAMQLKEKYLVQDRSTKKIIETPQFAYMLIGMCLHQEETENRLEHVIDFYNAVANKQISLPTPIMAGVRTPTRQFSSCVVIESDDSLQGINETANAIIKYISKRAGIGINAGMIRAEGSKIGHGEVRHTGVIPFWKHFQTAVKSCSQGGIRGGAATLYYPMWHLEFESLIVLKNNKGVEDNRIRHLDYGVQINNLMVERFLKRDYITLFSPDVAGGLLWDLYFRDEEGFRQLYEKLEKDPSVRKTRVKAEDLFLAV…
tr|D7RMN2|		MEEIMQVQKSSGVSQDFDAQKIIKVLTWGCEGTQIDPYELYEEIKSHLRDGMTTKDIQNLTVKVAANLISVEEPDYQYVAAKQLMFALRKEVYGQFEPRSFIDHISYCVNEGKYDPELLSRYSAEEITFLESHIKHERDFELTYAGAMQLKEKYLVKDKTTGKIYETPQFAIMCIGMALHQEEPGNRLAHIIRFYDAVSTRQVSLPTPIMAGARTPTRQFSSCVVIEAGDSLKSINKTANSIIEYISKRAGIGINVGMIRAEGSRIGMGEVKHTGVIPFWKHFQTAVKSCSQGGIRGGAATAYYPIWHLEVENLLVLKNNKGVDENRIRHMDYGIQLNDLMMERFGKNDYITLFSPHEMSGELYHSYFEDQDRFRELYEAAEKDPSIRKKRIKARDLFE…
tr|A7XFK4|		MIKNVVKSSGLTVPFEKEKVMKILEAAAEGHNVDPYELFDMVEPLLTEGMSTNDIQKVLIKVAADNITVETPDYQYVASNLAMFALRKSVYGQFQPIDFYCHIERNIATGKYDREILQKYSREEVEYLEKFIDHKLDFKMTYAGAMQLKEKYLVQDRSTKKIIETPQFAYMLIGMCLHQEETENRLEHVIDFYNAVANKQISLPTPIMAGVRTPTRQFSSCVVIESDDSLQGINETANAIIKYISKRAGIGINAGMIRAEGSKIGHGEVRHTGVIPFWKHFQTAVKSCSQGGIRGGAATLYYPMWHLEFESLIVLKNNKGVEDNRIRHLDYGVQINNLMVERFLKRDYITLFSPDVAGGLLWDLYFRDEEGFRQLYEKLEKDPSVRKTRVKAEDLFLAV…
tr|U5JA34|		MAKYIELNNEVKNLKDGFYQIEKDIEAVRDYFISHINDGNTVYFHDLKEKLDFLVENEYYDENILKLYTYEQIKKVYKIAYSKKFRFPSFMSAFKFYTTYALRTDDGGSILERYEDRVSINALYLAKGDFEKAKQYVRVLINQEYQPATPTFLNAGRKRSGRMVSCFLLDCPDTTEGIMYIIQACAQLSRFGGGVGVNLSKIRASGEPIKGVEGASSGVIGVAKLLEDTFSHFNQLGQRSGSGVAYLNIFHDDILEFLDTKQINVDEKKRLKTLSIGVIAPDKFFELAEKNEPYFVFKPYSVFKKYGIHLDEMDMNEWYDKLVNDRDIKKRKLDARDMLTTIAKTQLASGYPYFMYRDNANKLHHLGDLAPVRMSNLCTEIFQAQTESDIQGYNGVDTF…
tr|S0A2J6|		MNIIKRDGSKVSFNPAKITKRIKVQSKGLKVDADSIAIKVIAQIKDNITTKELDLLAIEQSATLVTYHPDYSKLSARLSITLNNKYTLDKFSDFVNLANETTTLLSKRFTSFVEKYREFLDSIIVQKRDFNHDYFGLKTLEKSYLIRDAENNVIERPQYMWLRTAIEVSNYNIDEVLETYTALSEGYYTHATPTLFNSGTTHSQLSSCFLLGMKGDSIKGIFDTVSDCAAISKWAGGIGIHAHDIRSTGSKIHSTNGFSTGLVPMLKVFNETARYVDQGGGKRKGSFAIYLEPWHSDIFDFLDLKKNHGKEEMRARDLFYAMWIPDLFMEKVEQNADWHLFCPNIILNKYGKLFSEKINQEFVELYERAVSDGNFVKKVKARELWEKILVSQIETGTPY…
tr|A0A2K8HVX1|		MSHRIEKVIKRDGTVEDFAPEKLNGWAEYGCKTVDVSWSAITMAAQKTLPKGVVDSDTLMDALIKAAESLIKDNPAYDVPAKELRLAQMRKRLYDSFEPPSLRFFHDHMVSVGAWEDMSAWITDEQFEALNQVIDHDRDRLFTSGGLKQFFDKYSRRNIATGEIYETPQFAYMGMAMAMLSQPNWTILDAIDLYNAMSLHKINVPTPPLVGLRSSDRGFASCCLVDSTDTLDSIDTAEHIVFKMVAARAGIGYHLESRSIADPVRNGAFPHSGKLPYYRHIDRSVKANTQQTRGGSATVSYPYFDPEIIQLMQVKQQRATDENKIDKMDYSLSFNNLLLKRYLKNEDITLMSYFYAPEVHEAFYSDDEAKFEEIYVAAEKRVASLTKIDHEGKTVPAAP…
tr|A0A2S1PG79|		MSKISKFESLSAERKHLQSIGEMPEWFTTQGYAMFLKNYQYKGETVRGAFRRVASTLAKHDIRPEAEERYFDLLWSGKLAMATPVFCNTGTDRGMPVSCAGSYVGDSVLDFYEGQTEVAMLAKNGFGTASYLGDIRPRGSDISTSHNKADGLVPVFDNFVNTKTKVAAAGRRGEWAGYVDFSHGDFWELQGYVLKNPASAHVGWVFEKEDYEKLLARDPEYMARWNELLYMRARTGKGYMWKNWIANDLAPQAIKNSGIRIRSSQLCTEIALPSDDMHTFTCILSSLNLARWDEISAEDIKWAVRFLDSVCSEFLEKAKKLPYDTLHKAIRFTEKARALGLGTLGFHTYLQMNDTAFESGAAHILNNSIYSQIKVYAEAASRELAEEHGEPEWCVGTGM…
tr|I3UMG3|		MNVTKRDGGLAPLDLDKIHKVIAWAAEGLENVSVSQVELKSHIQFYEGMKTEDIHEIIIKAAADLISVDTPDYQYLSSRLAVFHLRKQAYGDFVPPRLINHIAKLTDSGHYDKEILEDFTIGEIEELGNYIQHDRDMNIAYAGIKQLIGKYLVQDRVNGIIFETPQMLYMLVGMCLYSKKYSGKVRMNYIKEWYDATSTFELSLPTPIMGGVRTPTRQFSSCVKIDSGDSLDSINASSSSIVKYVSKRAGIGINVGKIRALGSPIRNGEAVHTGLIPFLKHFQTAVKSCSQGGLRGGAATAFYPMWHLEVESLLVLKNNKGVEDNRVRHLDYAVQFNKLMYQRLITGGNITLFSPNAVEGLYDSFFADQDKFEKLYTEAEGNPMIIQKSVKASDLFTLF…
tr|A0A1I9S741|		MDTLKQTEKKVTMITKNRGTYIQSKEFDEQRFVKFVDSIIEVTKDLDKIDSSELQEITDAVISFIKAKKTVEADRLFSYLIRETQSRVTKDNLPLLNFVAAVDLRAKYKGVSKLRGFDYREGYGDYASHVLAMVERGLYDSSLLEDYTRDELEEAGKMIDPSKDVNFSYAGLSALTATYLVHNKDKNLVELPQERLMTSVLYLMRLEPKEKRMERVLQGYLALANHLIGQATPTLKNSGRPHGSLSSCHIVTMDDDLDNIFDVLKQVALFSKNGSGLGVYGGFLRARGSRIRGVKVANNGIIHPAGMLSRLAEYVDQTGTRKAGIALYLPIWHADVMEFLELRLKTGTQEKRAQSITTGLCIPDEFMRRLDKVQPVTLFDPREVRQRLGVDLNLQYDKK…
tr|A0A193H2S6|		MQVTKSSGVSQNFDAQKIIQVLTWQCEGTQIDPYELYEEIKTHLVDGMSTKDIQKICIKVAANSISVEEPDYQYVAAKGLMFALRKDVYGQFEPPAFIDHISYCVNEGKYDPELLSQYSAEEIIYLDSQIKHERDFDLTYAGAMQLKEKYLVKDKTTGKIYETPQFAIMAIGMALHQDETHDRLKHIIRFYDAVSTHQVSLPTPIMAGARTPTRQFSSCVVIEAGDSLKSINKTSASIIEYISKRAGIGINVGMLRAEGSKIGMGEVRHTGVIPFWKHFQTAVKSCSQGGIRGGAATAYYPMWHLEVENLLVLKNNKGVDENRIRHMDYGIQINDLMMERLGKNDYITLFSPHEMSGELYYSFFEDQDKFRELYEKAEKDPTIRKKRIKALELFELFMT…
tr|A0A2R4SB74|		MATYGKWIELNNEITQLDDNGKNKLYKDQEALDEYLKYIEDNTRKFNSEVERIRVLTKEGTYDKIFDNVPDTIIDEMTKLAYSFNFKFPSFMAGQKFYESYASKQYDENKKPIFVEDYEQHNVRVALYLFQNDYVKARELLVQLMEQTFQPSTPTYNNSGQANRGELSSCYLFVVDDSIESLNFVEDSVANASSNGGGVAIDLTRIRPKGAPVRNRPNSSKGVIAFAKAIEHKVSIYDQGGVRQGSGAVYLNIFHNDILDLLSSKKINASESVRLDKLSIGVTIPNKFMELVKEGKPFYTFDTYDINKMYGKYLDELNIDEWYDKLLNNDSIGKVKHDAREVMTDIAKTQLESGYPYVFYIDNANDNHPLKNLGKVKMSNLCTEISQLQEVSEIYPYSY…
tr|A0A2Z5H9F9|		MINVTKRNGMKEPLSLDKIHQILFFAAEGLSGISVSEIEIRAQLQFYEGIETSTIHDILIKAAAELISEDTPNYQYVAGRLLNYSIRKQVYGQYDPIKYTAHLQEMVDTKIYDPEILEKYTLQEIEELGRYIKHKRDDKFTYVAMRQWEGKYLYKNRVTKKIYETPQMAYMTIAAIIFMEYDRSVRMSYVKKFYDAVSNFDISLPTPIMAGLRTNTRQFSSCVVLNVGDSLDSIGSSNHAILRYISRKAGLGINMGRIRALDSEIRSGDAVHTGLIPFIAATAKTVKSCSQGGVRGGAATVHFPLWHLEFDNLVVLKNNKGTEFNRVRQLDYCFQVNKTLYQRLVDGKNITFFSPNEVPGLYEAFCSDQKEFEKLYKKYEADQSIRKKSVPAVEVFSTL…
tr|A0A2K9V4A4|		MATYGKWIELNNEITQLDDNGKNKLYKDQEALDEYLKYIEDNTRKFNNEVERIRVLTKEGTYDKIFNKVPDTIIDEMTKLAYSFNFKFPSFMAGQKFYESYASKQYDENKKPIFVEDYEQHNVRVALYLFQDDYVKARELLVQLMEQTFQPSTPTYNNSGQANRGELSSCYLFVVDDSIESLNFVEDSVANASSNGGGVAIDLTRIRPKGAPVRNRPNSSKGVIAFAKAIEHKVSIYDQGGVRQGSGAVYLNIFHNDILDLLSSKKINASESVRLDKLSIGVTIPNKFMELVKEGKPFYTFDTYDINKVYGKYLDELNIDEWYEELLNNDKIGKVKHDAREVMTDIAKTQLESGYPYVFYIDNANDNHPLKNLGKVKMSNLCTEISQLQEVSEIYPYSY…
tr|A0A2C9CXL6|		MINVTKRNSAKEALDLDKIHQILFFACEGLTGVSVSEIEMRSQLQFYEGISTKTIHDILIKAASELISEDTPNYQYVAGRLITYSLRKQVYGTYEPIEFLTHIKKLVNIGKYDDEILVKYSSQELEDLGHYIKHKRDNKFTFVAMKQWEGKYLVQNRADKKTKASAQIYETPQMAYMMIAATIFMEYTENRIQYVKKFYDAISNFDISLPTPIMAGLRTKTRQFSSCVVLNVGDSLDSIGSSNLAILKYISKKAGLGINYGRIRAEGTEIRGGDAVHTGLIPFLSAVAKTVKSCSQGGVRGGAATVHFPLWHLEFEDLVVLKNNKGTETSRVRQLDYCFQLNKTFYQRLIDRKNITFFSPSDVPGLYEAFCADQKEFERLYVKYENDSSIRKKTLPALE…
tr|Q6WHM7|		MLVVKSSGITEEFEESKLMRVLSDACKNTTIDPHQLLARVKAQLSDGMTSKDIQKAAIKIAADSISVEEPDYQYVAARLAMYGLRKDVYGQFDPIPFKQLIERNTAIEVYDSEILEKWSDSELEYLESQVKHERDFDFAYAGVMQFKEKYLCKNRGTGAIYETPQYAYMLIAMCLHQEEKYDRLKHVIDFYNAVSTQKLSLPTPIMAGVRTPTRQFSSCVKIESGDSLRSINKVSEAIVDYISKRAGIGVNGGAIRAEGSVVRAGEIRHTGVIPFWKHFQTAVKSCSQGGVRGGAATLTYPIWHLEVEKLLVLKNNKGVEENRIRHLDYSVSINRLMMQRLVNNEYITLFSPDERHGALYGEYHTNPEEFERLYLELEADPKVRKKRIKATELFSIFGQ…
tr|A0A384SI72|		MQVTKSSGVSQNFDAQKIIQVLTWQCEGTQIDPYELYEEIKTHLVDGMSTKDIQKICIKVAANLISVEEPDYQYVAAKGLMFALRKDVYGQFEPPAFIDHISYCVNEGKYDPELLSQYSAEEIIYLDSQIKHERDFDLTYAGAMQLKEKYLVKDKTTGKIYETPQFAIMAIGMALHQDETHDRLKHIIRFYDAVSTHQVSLPTPIMAGARTPTRQFSSCVVIEAGDSLKSINKTSASIIEYISKRAGIGINVGMLRAEGSKIGMGEVRHTGVIPFWKHFQTAVKSCSQGGIRGGAATAYYPMWHLEVENLLVLKNNKGVDENRIRHMDYGIQINDLMMERLGKNDYITLFSPHEMSGELYYSFFEDQDKFRELYEKAEKDPTIRKKRIKALELFELFMT…
tr|G3M104|		MINIIKRDGSSVPFDIEKLHTVIERACDGLEGVSVSEVEAASKIQFTDNMKTERIQDIIIQAAATLISVDKPNYQYVAARLKSYDLRKVVYGQYKPPHLLDIFAKNTKLGVYDREFLELYSKEEFEELNTVINHKRDKNFTWAAMGQLTQKYLLRDRSSDSKVYYETPQVMYMAIAMALFSAWDKESRLTMVKKFYEYASTGKFSLPTPIMSGVRTPTRQFSSCVLIKTGDTLDSINATAKSIVDYVSKRAGIGFDVGAIRGIGSPIRKGEMVHTGLVPFIKYLTGALKSCSQGGIRGGSATCYVPIWHYQFDDVVVLKNNRGLEENRERRIDYGIQINRVMFERLVNKQPLYLFDPKDNREMYEAFFADVNKFREMYDNMIKAADAGLCRSKKLQAEE…
tr|I0J2U2|		MINVIKRDGSSVPFDIEKLHAVVDRACDGLAGVSMSEVISASKIQFTDNMRTDRIQDILIQAAASLISVDKPNYQYVAARLKSYDLRKAVYGQYKPPHLLDIFVNNIKRRVYDREFLDLYTTEEFNELNDVINHKRDKNFTWAAMGQLTEKYLLRDRSRKDGKVFYETPQVMYMGIAMALFSNWDKDSRLEMVKKFYEYASTGKFSLPTPIMAGVRTPTRQFSSCVLIKTGDTLDSINATAKTIVDYVSKRAGIGFDFGAIRGIGSPIRGGEMVHTGLIPFIKYLTGALKSCSQGGIRGGAATGYIPLWHYQFDDVVVLKNNRGTEENRERRIDYGIQINRVMFERLVAKQPLYLFDPKDNPDMYEAYFADVDKFRVLYENMIKAADAGICRAKKLQAE…
tr|Q6U9J2|		MKAQSKFESVSAERKYLQSIGEIPEFYTTQGWSMFKKNYQYKGETVRGAFRRVASTLAKHDIRPEAEERYFDLLWSGKLAMATPVFCNTGTDRGMPVSCAGSYVGDSVLDFYEGQTEVAMLAKNGFGTASYLGDIRPRGSDISTSHNKADGLVPVFDNFVNTKTKVAAAGRRGEWAGYVDFSHGDFWELQGYVLKNPASAHVGWVFEKEDYEKLKARDPEYMARWNELMYMRARTGKGYMWKNWIANELAPQAIKNSGIPIRSSQLCTEIALPSDDMHTFTCILSSLNVSLWDEITADDIKWSVRFLDSVCSEFLAKAKELSYDTLHKAIRFTEKARALGLGTLGFHTYLQMNDIAFESGAAHILNNQLYAEIKKAAEEGSRELAEEYGEPEWCKGTGM…
tr|D9ICC4|		MSDIKTVVKSSGVSQTFEKEKLFKVLNWASAGKNIDVNAFLENVVDLLRDGMTTKQIQAVAIKYAADRISVKEPDWQYVAANLEMFALRKTVYGQFDPIPFYEHITKLVEAGKYDKEILTKWTKSDIEYFEENINHDKDFEFSYAGVQQLIGKYLLQDRTNGDIYETPQYAFMLIAMCLHQDEPRTLSAFNHVVDFYNAISDRKLSLPTPIMAGVRTPTRQFSSCVVIESGDSLGSLNAVTSAIVKYISQRAGIGVNAGHIRAMGSKIRGGEAVHTGVIPFWKHIQTAVKSCSQGGVRGGAATLYYPIWHLEVENLLVLKNNRGVEENRIRHLDYGVQLNDLMYKRLINNDYITLFSPDVANDRLYDAFYQADQTEFEELYTSLEKDPAVRKKRIKAVD…
tr|E9N438|		MSHRIEKVIKRDGTVEDFAPEKLNGWAEYGCKTVDVSWSAITMAAQKTLPKGVVDSDTLMDALIKAAESLIKDNPAYDVPAKELRLAQMRKRLYDSFEPPSLRFFHDHMVSVGAWEDMSAWITDEQFEALNQVIDHDRDRLFTSGGLKQFFDKYSRRNIATGEIYETPQFAYMGMAMAMLSQPNWTILDAIDLYNAMSLHKINVPTPPLVGLRSSDRGFASCCLVDSTDTLDSIDTAEHIVFKMVAARAGIGYHLESRSIADPVRNGAFPHSGKLPYYRHIDRSVKANTQQTRGGSATVSYPYFDPEIIQLMQVKQQRATDENKIDKMDYSLSFNNLLLKRYLKNEDITLMSYFYAPEVHEAFYSDDEAKFEEIYVAAEKRVASLTKIDHEGKTVPAAP…
tr|K4JTJ1|		MAVAPSEIKIDLTRDALLDDFTLQTLRERYLLPGESSPQEAFARASAAFADDAEHGQRLYDYVSNLWFMFATPLLSNGGSARGLPISCFLTAIEDSRESISEHYDEVIWLSSMGGGIGSYYGALRGLGEKTSKGSQSTGVIPFMAVDDRLILAVSQGGTRRGSNAVYLDISHPEIREFITARKPTGGDQNRKITNLHNAVNVTDEFMIAVRDDTEFALRSPKTGEVIRVERARELWRLLIETRMQTGEPYIHFIDTSNRHFPEAQKKLGLKVRQSNLCVTGETEILTRNGHLPIEALKGEYHDVWNGEEFSRVLIQQTNPTDEKAALVRVWFEDGDYLDCTPYHKFYTQDGVEVRAGELKLGTVLAKAQAPVIEGLAEATPPIEQAYAAGWTTFAGFDD…
tr|E5DRN1|		MINTVLKSSGITEEFSFDKIFKVVDFACQGLEADPHTILEAAKPAIMEGMSTKDIQKLVIKAAVDLISVDEPDYQYVAGRLTMYALRKKVYNQFDPPHIYDHVKGLVASGHYDRDLIYKYSEKEYEILQGIIDHTRDMNFTYAGAMQYKEKYLVKDRSNGTIYETPQFAYMLQAMCLHQEEDVSKRLEYVIDFYNAASNFEISLPTPILSGVRTPTRQFSSCVKIESGDSLESIGETSKAIMKYISRRAGIGINGGAIRAEGSRIRSGEVSHTGVIPFWKHFTTGVKSCSQGGVRGGSGNINYPMWHLEVEKLLVLKNNKGTEETRIRNIDYTVHINKFFIERLKEDGYITLFSPDIDNGLLYKDFYDSDSSKFIERYKKLEMNHVIRKKRIKAADLFT…
tr|A0A2H4YDZ1|		MIKTIKKSNGTVVSFDPERLNKWASWADKRGIIWSEVTMEAMKRVYEGCTTKEMHQAMIDVCVDKQTQEYSDMAGRLLLGIIYKEAFGGFTKVPTLVTFVKNMERAGLWEKMDYSQEELEYLQGYIVHSKDISYGYAVLKQFRDKYGIRDIKTGRLFESPQFMFMGMAMKAFEKQPKHRRLQDVIKLYTYLSDLKINAPTPYLNGLRATKSGYASCCLIKANDTAESLGIAAKVAYDMTTKQAGIGMLMETRTIGDGIRQNTIEHMGKLPYYKLVRSSVEANKQKSRGGSANNFYTALDPQIEDLLRLKHPTTVPSKRINEMDYSFGTNDYFWQCVQYDTDWLLFSYKDAPKLYDMFYTASADEFAMAVGHAVHSGVKHRRVKAREIAKLFIQQRYATG…
tr|D9I6G5|		MKVIKSSGIAQDFDPAKIIQVLEWSCEGTQINPYELYERAQPFIKDQMTTAEIQRAIVKVAADSITVEESDYQFVASNLAMFGLRKEVYGQFDPPHLLAQVKAKTDLGVYDPEIVQKYSAEEFEELNRYINHDRDFNFTYAGTMQMKDKYLVKDRSNGAIHETPQFTFMLIGMCLHQEDEKSKRLQYVKDFYDAVSLKQISLPTPIMAGVRTPTRQFSSCVLIESGDSLDSINETSSAIISYVSKRAGIGVSGGAIRAEGSKIGPGEVKHTGVTPFWKHFNTGVHSCSQGGIRKGSATCYWPGWHLECENLIVLKNNKGIEENRIRHMDYGIQLNNLMIERYLNNDYITLFSPEINGGQLRDAFYADEELFRTMYEQLEATPAVRKKRIKATEYFQSLF…
tr|G0LWN0|		MERLEMLPVKTLTELNDININVIKRNGTVEKYSPDKMYKFLLKVCDNKESYAMNILSKSKIKLRDNIKIQDLYDEILSTTVNEISMLYPMYEKFAAKLYIIKYRKNMGDEISLGNVLRLGLSSGIYSSDFVNSFSENEIQELDKYIDNNRDYLFQNYKAISMFYTKYCLNRTKTIKLETPQITYMRVAMFICINENNRVEKIKRIYDLISTHKFTYATPIMLNSGINKGQLSSCVLAKMGDDSHSILATNDNLAIYSKNKGGTACDISALRATGSIIDGVGVSSGPIPFIKLLDSTISAWNQGSTRKGSCCVYYPTWHMDVQNLIMLKDNGGTESTRARNLQYAIKIDDVFVKRWYNNENYTLFDPKDTQKLLDSFGDDFEKCYLEYEQKSNIRKKSIN…
tr|A0A345BRQ7|		MTAVTYETLSKERKQMQEAGLMPAHWSTGSWQLFKEKYLYKADNPREQYQRIARTLAAHTPDPALWTEKFFDIMWKGWLSPSTPILSNTGTTRGLPVSCAGVYFPDSIDEIYLAKREVALLTKHGFGTAGYLGDIRPRGSAISIGGKSSGVLPVIEGMESDMTYVAQGTTRRGAFAAYLPVDHGDFHEVIDYLIAHDDGVNIGWNWYDRNTHAIEVDGCEETDFRWQKLNKTRMVTGKGYMYFPDKVNRARPQMYVDKGMFVKAAQLCNEISLYNDIEHTYTCVLASMNGRFYHQWKNTDAVFVATVFLDCVAQEFIERAKNIRGLEKAVRFTKKSRALGLGLCGLHSLYMSDFIPFESLQATFLNVEIFKHLDSESLRASQWLASVYGEPEWCKGYGV…
tr|F4YAI3|		MLPVKTLTELNDININVIKRNGTVEKYSPDKMYKFLLKVCDNKESYAINILSKSKIKLRDNIRIQDLYDEILSTTVNEISMLYPMYEKFAAKLYIIKYRKNMGDEISLGNVLRLGLSSGIYSSDFVNSFSENEIQELNKYIDNNRDYLFQNYKAISMFYTKYCLNRTKTIKLETPQITYMRVAMFICINENNRVEKIKRIYDLISTHKFTYATPIMLNSGINKGQLSSCVLAKMGDDSHSILATNDNLAIYSKNKGGTACDISALRATGSIIDGVGVSSGPIPFIKLLDSTISAWNQGSTRKGSCCVYYPTWHMDVQNLIMLKDNGGTESTRARNLQYAIKIDDVFVKRWYNNENYTLFDPKDTQKLLDSFGDDFEKYYLEYEQKSNIRKKSINARELF…
tr|B2I4E7|		MSAWISDDQFDALNQVIDHDRDRLFTSGGLKQFFDKYSRRNIATGEIYETPQFAYMGMAMAMLSQPNWTILDAIDLYNAMSLHKINVPTPPLVGLRSSDRGFASCCLVDSTDTLDSIDTAEHIVFKMVAARAGIGYHLESRSIADPVRNGAFPHSGKLPYYRHIDRSVKANTQQTRGGSATVSYPYFDPEIIQLMQVKQQRATDENKIDKMDYSLSFNNLLLKRYLKNEDITLMSYFYAPEVHEAFYGEDEAKFEEIYVAAEKRVASLTKIDHEGKTIPAAPRISAKEILDTWLRIRMETGRMYAHHIGESNRHGNFLDPIRMTNPFVLNYSATRPFHHVTELYKTQDQLDDMRPEDIGEVSLCNLGGVVLGRMESLAEWEKTCYILLKFVDTIIEIQD…
tr|I7KLV7|		MYSKYLIKHNKKCIEVPQEVFILIPMAIFYNTDIEYRKKYVKLGYELLSQRKISLPTPIMNGARTSYKKFISCNLLNFGDSVESFARGLEAVLKCTSAKSGLGINTSFIRGLGAPVGKPSRLDHTGMLPIVKAIESATSALIQHGRGGASNLSMPFFHYEIELFSQLGDSKGSLENRARHTDQTIIINKWFLEKALNKEDIFLFHMNAVGNKDPKLDLYDALGDYKRFDELYKHYSAKVPNKSKKKINAYDLLSLIINERMITGRVYIVFADNFVNSSFKENLYMTNLCCEISVPSHSLDNYRGIPGELGTCILGNINFGHSKESDIPKVADFLVRFLDNMIDISDFAMPEIEYSATKRRTLGIGVSNLFGYLAKSKLFYNTKEAREHINDLMELFYFN…
tr|A0A2Z2XQ39|		MITKVIKSNGCEVAFDPERLNKAAIFGDDGNGNWSHIALDAYKRLYDGCTTKEVNQAIIDSCVSRKDEAHSRMAGRVLIGQIYKEAFGGFTKIPSLPSFYNDMVEKGYWEDMGYSFTELNTLGTVIDHSKDLGYGYAVLKQFRDKYGIKDTLKDTLFESPQMMFMGIAMAVMKNMPKERRINDVVKLYTYLSDLKINAPTPYLNGLRTGKTGYASCCVIKADDTAKSIGVAREVAYTMTVNQAGIGYYLSSRSAGDGVRGNTIKHMGKIPYYRGIDAGVKENRQQSRGGSATVSFLALDPQIDELIRLRNPMTVASKRINTMDYSIGINRSFINRVAKNLDWMLVSYKHAPQLHEGIFTMSMEEFDAEVERIAKDDSIPKTWIRARDLAVELITQRTEV…
tr|Q56EQ3|		MKAQSKFESVSAERKYLQSIGEIPEFYTTQGWSMFKKNYQYKGETVRGAFRRVASTLAKHDIRPEAEERYFDLLWSGKLAMATPVFCNTGPDRGMPVSCAGSYVGDSVLDFYEGQTEVAMLAKNGFGTASYLGDIRPRGSDISTSHNKADGLVPVFDNFVNTKTKVAAAGRRGEWAGYVDFSHGDFWELQGYVLKNPASAHVGWVFEKEDYEKLKARDPEYMARWNELMYMRARTGKGYMWKNWIANELAPQAIKNSGIPIRSSQLCTEIALPSDDMHTFTCILSSLNVSLWDEITADDIKWSVRFLDSVCSEFLAKAKELSYDTLHKAIRFTEKARALGLGTLGFHTYLQMNDIAFESGAAHILNNQLYAEIKKAAEEGSRELAEEYGEPEWCKGTGM…
tr|A0A0A0RWG6|		MSHRIEKVIKRDGTVEDFAPEKLNGWAVYGCKTVDVSWSSITMAAQKTLPKGVVDSDTLMDALIKAAEGLIKDNPAYDVPAKELRLAQMRKRLYDSFEPPSLRFFHDHMVSVGAWEDMSAWITDEQFEALNQVIDHDRDRLFTSGGLKQFFDKYSRRNIATGEIYETPQFAYMGMAMAMLSQPNWTILDAIDLYNAMSLHKINVPTPPLVGLRSSDRGFASCCLVDSTDTLDSIDTAEHIVFKMVAARAGIGYHLESRSIADPVRNGAFPHSGKLPYYRHIDRSVKANTQQTRGGSATVSYPYFDPEIIQLMQVKQQRATDENKIDKMDYSLSFNNLLLKRYLKNEDITLMSYFYAPEVHKAFYGEDEAKFEEIYVAAEKRVASLTKIDHEGKTVPAAP…
tr|I1TDZ7|		MKILGPFLSENFICLMTDNKVEYSLNPDNYKKESQMSHRIEKVIKRDGTVEDFAPEKLNGWAEYGCKTVDVSWSAITMAAQKTLPKGVVDSDTLMDALIKAAESLIKDNPAYDVPAKELRLAQMRKRLYDSFEPPSLRFFHDHMVSVGAWEDMSAWITDEQFEALNQVIDHDRDRLFTSGGLKQFFDKYSRRNIATGEIYETPQFAYMGMAMAMLSQPNWTILDAIDLYNAMSLHKINVPTPPLVGLRSSDRGFASCCLVDSTDTLDSIDTAEHIVFKMVAARAGIGYHLESRSIADPVRNGAFPHSGKLPYYRHIDRSVKANTQQTRGGSATVSYPYFDPEIIQLMQVKQQRATDENKIDKMDYSLSFNNLLLKRYLKNEDITLMSYFYAPEVHEAFY…
tr|C3V1T9|		MQLINVIKSSGVSQSFDPQKIIKVLSWAAEGTSVDPYELYENIKSYLRDGMTTDDIQTIVIKAAANSISVEEPDYQYVAARCLMFALRKHVYGQYEPRSFIDHISYCVNAGKYDPELLSKYSAEEITFLESKIKHERDMEFTYSGAMQLKEKYLVKDKTTGQIYETPQFAFMTIGMALHQDEPVDRLKHVIRFYEAVSTRQISLPTPIMAGCRTPTRQFSSCVVIEAGDSLKSINKASASIVEYISKRAGIGINVGMIRAEGSKIGMGEVRHTGVIPFWKHFQTAVKSCSQGGIRGGAATAYYPIWHLEVENLLVLKNNKGVEENRIRHMDYGVQLNDLMMERFGKNDYITLFSPHEMGGELYYSYFKDQDRFRELYEAAEKDPNIRKKRIKARELFEL…
tr|A0A060BK56|		MIIDYTRDLNLSEFAIETLKDRYLLEGETSPQEAFARAATAFSDSPAMAQRIYDYASRQWLSFATPVLANAGRKGKSLPISCFLNYVDDSIAGLNDHTVETRNLSVAGGGVGACWSDVRGQTKKSPGSIPFIKTQDTDVLAYHQGQTRRGAYAAYMDVGHPDIVEFINIRKATGGDANRKALNIHNAVVINQAFLNAVRYDESWYLINPDSNDVVDKVIARDLYKQILTTRHQTGEPYIMNSSIVSEHQPMVHKNLGLKVKSSNLCAEITLPSNKDRTAVCCLSSLNIEKYDEWVDTDIVADLVRFLDNVLQFFIENADPKSYAKSIYSAKQERSIGIGALGFHSYLQSKGIPFESALAVSVNHKVFKNIKQKAEVASVKLGEEKGFAGDYLGQDVVHR…
tr|Q2L553|		MQINVIHTDGSRTPYDANRAIEVINWACEGLEVDPDKLSRRLSRRFNADITTEEIQNGLIRTAAELADLQYPDWLKVSGRLRMWDWRRKVKARRGYLYGNYPVAFEYLRSEGLYEGDLIKKFLDTYSADDIAEAGTWIDPERDMRFDISGADLLTARYLLEGELLQEMWLTQALLLSMLEPAHERMTFAHKAYDLLSLGKISLATPLMSNLRQADGSLSSCHIIDIDDSRESIFDNISQLAAMSANGGGVGVRISKVRARGSRIRKKKGASGGVCPWIKIINATIVATNQRGVRAGACTVGIDVWHADLLEYMDLRGDAGSEHTKARDILLQFIISDEFMRRVILDKDWYLVCPTEIKNVFGYQLADMYGDEFTNAYHVIEAYINSSAPPLDVVKKVSA…
tr|D5GVC6|		MNLDTIHIVKNNGEREIFDAEKIHKHLHFACQNLDVDIISIIKDARLKIFDGAKSVDIQDSLIKSAQEKISEDSPDYELVAGRLLNQKLRKEVYKQYTPLDFKSQVKERIKKGFYTEDLNAYSDEELDYFGSLINYELDNELPYSALNQMYSKYLIKHNKKCIEVPQEVFILIPMAIFYNTDIEYRKKYVKLGYELLSQRKISLPTPIMNGARTSYKKFISCNLLNFGDSVESFARGLEAVLKCTSAKSGLGINTSFIRGLGAPVGKPSRLDHTGMLPIVKAIESATSALVQHGRGGASNLSMPFFHYEIELFSQLGDSKGSLENRARHTDQTIIINKWFLEKALNKEDIFLFHMNAVGNKDPKLDLYDALGDYKRFDELYKHYSAKVPNKSKKKINSY…
tr|A0A2Z2XSU0|		MITKVIKSNGCEVAFDPERLNKAAIFGDDGNGNWSHIALDAYKRLYDGCTTKEVNQAIIDSCVSRKDEAHSRMAGRVLIGQIYKEAFGGFTKIPSLPSFYNDMVEKGYWEDMGYSFTELNTLGTVIDHSKDLGYGYAVLKQFRDKYGIKDTLKDTLFESPQMMFMGIAMAVMKNMPKERRINDVVKLYTYLSDLKINAPTPYLNGLRTGKTGYASCCVIKADDTAKSIGVAREVAYTMTVNQAGIGYYLSSRSAGDGVRGNTIKHMGKIPYYRGIDAGVKENRQQSRGGSATVSFLALDPQIDELIRLRNPMTVASKRINTMDYSIGINRSFINRVAKNLDWMLVSYKHAPQLHEGIFTMSMEEFDAEVERIAKDDSIPKTWIRARDLAVELITQRTEV…
tr|A0A345BS49|		MIKNVVKSSGLTVPFEKEKVMKILEAAAEGHNVDPYELFDMVEPLLTEGMSTNDIQKVLIKVAADNITVETPDYQYVASNLAMFALRKSVYGQFQPIDFYSHIERNIATGKYDREILQKYSREEVEYLEKFIDHKLDFKMTYAGAMQLKEKYLVQDRSTKKIIETPQFAYMLIGMCLHQEETENRLEHVIDFYNAVANKQISLPTPIMAGVRTPTRQFSSCVVIESDDSLQGINETANAIIKYISKRAGIGINAGMIRAEGSKIGHGEVRHTGVIPFWKHFQTAVKSCSQGGIRGGAATLYYPMWHLEFESLIVLKNNKGVEDNRIRHLDYGVQINNLMVERFLKRDYITLFSPDVAGGLLWDLYFRDEEGFRQLYEKLEKDPSVRKTRVKAEDLFLAV…
tr|G3MBF2|		MNHIELNNEITMRGEDGFFQLHKDKEAVEAFRKELETKKIKFKDVEEKINYMINNDYYFNVLEQYTMDQIKKIYSTLYAYNFKFQSYMAISKFYKDYALKTNDKKFYLESYEDRIAIVSLFLGQGNFNKAKSLAVSMIEQRYQPATPTFLNAGRSRRGEMVSCFLLEMDDSLNSIGFNINTAMQLSKIGGGVALNLSKLRGRKEQIKGIDDAASGVVPVMKLLEDSFSYANQLGQRKGAGAVYLNIFHWDIIEFLDTKKINADEKARIQSLSIGLIAEKIFFQLAKRNEEMYVFAPHSVYRAYGEHLDDMDLNVMYDKLVKNPAVKKRKLNLTAREMLIKIAIIQLESGYPYFMYKTNANDTHALKDIGQVKMSNLCTEIFQLQETSTINNYGTDDEIK…
tr|K4JTH8|		MAVAPSEIKIDLTRDALLDDFTLQTLRERYLLPGESSPQEAFARASAAFADDAEHGQRLYDYVSNLWFMFATPLLSNGGSARGLPISCFLTAIEDSRESISEHYDEVIWLSSMGGGIGSYYGALRGLGEKTSKGSQSTGVIPFMAVDDRLILAVSQGGTRRGSNAVYLDISHPEIREFITARKPTGGDQNRKITNLHNAVNVTDEFMIAVRDDTEFALRSPKTGEVIRVERARELWRLLIETRMQTGEPYIHFIDTSNRHFPEAQKKLGLKVRQSNLCVTGETEILTRNGHLPIEALKGEYHDVWNGEEFSRVLIQQTNPTDEKASLVRVWFEDGDYLDCTPYHKFYTKDGVEVRAGELKLGTVLAKAQAPVIEGLADATPPIEQAYAAGWTTFAGFDD…
tr|K4JNK7|		MAVATHEIKIDLTRDALLDDFTLQTLRERYLLPGETSPQEAFARASAAFADDAEHGQRLYEYVSNLWFMYATPLLSNGGSARGLPISCFLTAIEDSRESISEHYDEVIWLSSMGGGIGSYYGALRGLGEKTSKGSQSTGVIPFMAVDDRLILAVSQGGTRRGSNAVYLDIHHPEIREFITARKPTGGDHNRKITNLHNAVNVTDEFMIAVRDDTDFALRSPKTGEVIRMERARDLWRLLIETRVQTGEPYIHFIDTSNRHFPDRQKKLGLSVRQSNLCVAGETEILTRNGHLPIASLAGGFHDVWNGVEFSNVLIHQTNATDEKAELVRVWFEDGDFVDCTPYHKFYTEAGVEVRAGELKDGTVLAKANVPITEGVTDASPPLEVAYTAGWTTFAGFSD…
tr|Q56BY4|		MSEIKTVIKSSGVSQPFEKEKLFKVLNWASVGKNIDVNAFLESVVDLLRDGMTTKQIQGVAIKYAADRISVKEPDWQYVAANLEMFALRKTVYGQFDPIPFYEHITKLVDAGKYDKEILTKWTKADIEYFEENIKHDKDFEFSYAGVQQLIGKYLLQDRTNGDIYETPQYAFMLIAMCLHQDEPRTLSAFNHVVDFYNAISDRKLSLPTPIMAGVRTPTRQFSSCVVIESGDSLGSLNAVTSAIVKYISQRAGIGVNAGHIRAMGSKIRGGEAVHTGVIPFWKHIQTAVKSCSQGGVRGGAATLYYPIWHLEVENLLVLKNNKGVENNRIRHLDYGVQLNDLMYKRLINNDYITLFSPDVANDRLYDAFYQADQTEFEELYTSLEKDPTVRKKRIKAAD…
tr|A0A2K9VA90|		MINVIKRDGSSVSFDIEKLHTVVERACDGLDGVSMSEVIAASKIQFTDNMRTDRIQDILIQAAASLISVEKPNYQYVAARLKSYDLRKIVYGQYKPPHLLDIFVKNIKLGKYDREFLDLYTTEEFDELQATINHKRDKNFTWAAMGQLTEKYLLRDRSQKDKKIYCETPQVMYMAIAMALFSNWDKASRLDMIKKFYNYASTGKFSLPTPIMAGVRTPTRQFSSCVLIKTGDTLDSINATAKSIVDYVSKRAGIGFDVGAIRGIGSPIRGGEMVHTGLVPFIKYLTGALKSCSQGGIRGGAATAYIPLWHYQFDDVVVLKNNRGTEENRERRIDYGIQINRVMFERLVNKQPLYLFDPKDNMDMYEAYFSDVDQFRTLYDNMIKAADAGLCRAKTLQAE…
tr|Q19CR5|		MSKISKFESLSAERKHLQSIGEIPTWFTTQGYSMFLKNYQYKGETVRGAFRRVASTLAKHDIRPEAEERYFDLLWSGKLAMATPVFCNTGTDRGMPVSCAGSYVGDSVLDFYEGQTEVAMLAKNGFGTASYLGDIRPRGSDISTSHNKADGLVPVFDNFVNTKTKVAAAGRRGEWAGYVDFSHGDFWELQGYVLKNPASAHVGWVFEKEDYEKLLARDPEYMARWNELLYMRARTGKGYMWKNWIANDLAPQAIKNSGIRIRSSQLCTEIALPSDDMHTFTCILSSLNLARWDEISAEDIKWAVRFLDSVCSEFLEKAKKLPYDTLHKAIRFTEKARALGLGTLGFHTYLQMNDTAFESGAAHILNNSIYSQIKVYAEAASRELAEEHGEPEWCVGTGM…
tr|Q30L90|		MTIIVKDNGSRKLPFEEDRLNRYLDNIKKEFPKLNIESYRKKAIHYILSKDEYSVDEMVDYLIREAESRVDVTTPEWEFFATRLYLQRLYKKASKNRFYDVIMKYGSYVGLHESLAQRGIYSVDILEKYSREELMEAETFIDSSKDLLFTYNGLYLLATRYLATDEDKKVFELPQERWLTIALFLMQDEKENRMKLVEEAYWALSNLYMTVATPTLANAGKVGGQLSSCFIDTVDDSLQGIYDSNTDVARVSKQGGGVGVYIGNVRSSGAPIRGVLGASGGTVPWIKQLNNTAVSVDQLGARKGAITVTLDVFHKDIEAFLDLRLNNGDQRLRAHDIFTSVSIPDLFMEAVENRGEWYLFDPYEVKQKKGWYLQDYYDKEKGSGLFREKYEELIQDGTI…
tr|A0A0S2MUI2|		MAEVQIINRGNFIEFYDPKKVENYLRRYTPEGVNVNSIVGSVTEFVELEENVTSLKIQQELYSIVEGLISVRESYWQDVAGCIKADILRKEVYNNRGFEKGLKRVLELGYEGEQYTDFFKKYSDEEIAELEKHINEDNDYFVNHVGVHIAYDRYTTSVPVKKEHNGKEITVGVKKIETLQERYMIVSMFLHQNETKDRIAKVIRGYNFTGATDFTPATPTFMNSGRPNGNLSSCFVGMTDDSLDDIYREADQFAKVSKNAGGYGLYFGKVRSLGSSIRKKPGLSSGAVPFMKLFDVTAGTVDQQSKRPGAVTITLDVWHRDISSFLKTPLDNTVLEKQMHKIFLAVSIPDLFFRKLQKNEEWYQFDPKEVQDIMGWGLEDSYDEREDGGTFSERYEQCV…
tr|J3U9P9|		MAVAPSEIKIDLTRDALLDDFTLQTLRERYLLPGESSPQEAFARASAAFADDAEHGQRLYDYVSNLWFMFATPLLSNGGSARGLPISCFLTAIEDSRESISEHYDEVIWLSSMGGGIGSYYGALRGLGEKTSKGSQSTGVIPFMAVDDRLILAVSQGGTRRGSNAVYLDISHPEIREFITARKPTGGDQNRKITNLHNAVNVTDEFMIAVRDDTEFALRSPKTGEVIRVERARELWRLLIETRMQTGEPYIHFIDTSNRHFPEAQKKLGLKVRQSNLCVTGETEILTRNGHLPIEALKGEYHDVWNGEEFSRVLIQQTNPTDEKASLVRVWFEDGDYLDCTPYHKFYTQDGVEVRAGELKLGTVLAKAQAPVIEGLAEATPPIEQAYAAGWTTFAGFDD…
tr|K4JP03|		MAVAPSEIKIDLTRDALLDDFTLQTLRERYLLPGESSPQEAFARASAAFADDAEHGQRLYDYVSNLWFMFATPLLSNGGSARGLPISCFLTAIEDSRESISEHYDEVIWLSSMGGGIGSYYGALRGLGEKTSKGSQSTGVIPFMAVDDRLILAVSQGGTRRGSNAVYLDISHPEIREFITARKPTGGDQNRKITNLHNAVNVTDEFMIAVRDDTEFALRSPKTGEVIRVERARELWRLLIETRMQTGEPYIHFIDTSNRHFPEAQKKLGLKVRQSNLCVTGETEILTRNGHLPIEALKGEYHDVWNGEEFSRVLIQQTNPTDEKASLVRVWFEDGDYLDCTPYHKFYTQDGVEVRAGELKLGTVLAKAQAPVIEGLAEATPPIEQAYAAGWTTFAGFDD…
tr|G8GJ08|		MEMEMLPVKSLTELDDININVVKRNGTVEKYSPDKMYKFLLKVCDNKELYAMNILSKSKIKLRDNIKIQDLYDEILSTTVNEISMLYPMYEKFAAKLYIIKYRKNIGDEISLSSVLKLGLLSGVYSSDFVNSFSEDEIQELDKYIDNDRDYLFQNYKAISMFYTKYCLNRTKTIKLETPQITYMRVAMFICMNESNRVEKIKRIYDLISTHKFTYATPIMLNSGINKGQLSSCVLAKMGDDSHSILATNDNLAIYSKNKGGTACDVSALRATGSIIDGVGVSSGPIPFIKLLDSTISAWNQGSTRKGSCCVYYPTWHMDVQNLIMLKDNGGTESTRARNLQYAIKIDDVFVKRWYNNENYTLFDPKDTQKLLDSFGDDFEKCYLEYEQKSNIRKKSINA…
tr|Q76Z42|		MLVRKSSGITENFEPKKLLKILGFATAGTRIDPNEILNGIMPSITDGMSTKNIQKLAIKFAADRISIEQSDYQYVAARLQMYAIRKDVYNQFDPIHLKRHTLDLVQDGIYDKDLAIKWTDDEFNELNAYIKHDRDFDLAYAGVMQFKEKYLAKDRSTDQIYETPQILYMLVAMCLHQDEKTDRIAKVKNFYDVTSLGKLSLPTPILAGVRTPTRQFSSCVKIESGDELDSINATASSIVDYISKRAGIGINGGAIRAEGSRIRSGEVRHTGIIPFWKYFQTAVKSCSQGGVRGGAATLYYPMWHLEVEKILVLKNNKGVEENRIRQLDYGIQINKLFFERLKNDDYITLFSPDVQNGELYDLFYKDPVKFKELYEMLENEPWCRKKRIKASELFNLFAQ…
tr|K4JPU5|		MAVAPSEIKIDLTRDALLDDFTLQTLRERYLLPGESSPQEAFARASAAFADDAEHGQRLYDYVSNLWFMFATPLLSNGGSARGLPISCFLTAIEDSRESISEHYDEVIWLSSMGGGIGSYYGALRGLGEKTSKGSQSTGVIPFMAVDDRLILAVSQGGTRRGSNAVYLDISHPEIREFITARKPTGGDQNRKITNLHNAVNVTDEFMIAVRDDTEFALRSPKTGEVIRVERARELWRLLIETRMQTGEPYIHFIDTSNRHFPEAQKKLGLKVRQSNLCVTGETEILTRNGHLPIEALKGEYHDVWNGEEFSRVLIQQTNPTDEKAALVRVWFEDGDYLDCTPYHKFYTQDGVEVRAGELKLGTVLAKAQAPVIEGLAEATPPIEQAYAAGWTTFAGFDD…
tr|A0A0A7RSK6|		MSHRIEKVIKRDGTVEDFAPEKLNGWAEYGCKTVDVSWSAITMAAQKTLPKGVVDSDTLMDALIKAAESLIKDNPAYDVPAKELRLAQMRKRLYDSFEPPSLRFFHDHMVSVGAWEDMSAWITDEQFEALNQVIDHDRDRLFTSGGLKQFFDKYSRRNIATGEIYETPQFAYMGMAMAMLSQPNWTILDAIDLYNAMSLHKINVPTPPLVGLRSSDRGFASCCLVDSTDTLDSIDTAEHIVFKMVAARAGIGYHLESRSIADPVRNGAFPHSGKLPYYRHIDRSVKANTQQTRGGSATVSYPYFDPEIIQLMQVKQQRATDENKIDKMDYSLNFNNLLLKRYLKNEDITLMSYFYAPEVHEAFYSDDEAKFEEIYVAAEKRVASLTKIDHEGKTVPAAP…
tr|Q4Z9X9|		MATYGKWIELNNEITQLDDNGKNKLYKDQEALDEYLKYIEDNTRKFNSEVERIRVLTKEGTYDKIFDNVPDTIIDEMTKLAYSFNFKFPSFMAGQKFYESYASKQYDENKKPIFVEDYEQHNVRVALYLFQNDYVKARELLVQLMEQTFQPSTPTYNNSGQANRGELSSCYLFVVDDSIESLNFVEDSVANASSNGGGVAIDLTRIRPKGAPVRNRPNSSKGVIAFAKAIEHKVSIYDQGGVRQGSGAVYLNIFHNDILDLLSSKKINASESVRLDKLSIGVTIPNKFMELVKEGKPFYTFDTYDINKVYGKYLDELNIDEWYDKLLDNDSIGKVKHDAREVMTDIAKTQLESGYPYVFYIDNANDNHPLKNLGKVKMSNLCTEISQLQEVSEIYPYSY…
tr|A0A2H4YEC3|		MIKTIKKSNGTVVSFDPERLNKWASWADKRGIIWSEVTMEAMKRVYEGCTTKEMHQAMIDVCVDKQTQEYSDMAGRLLLGIIYKEAFGGFTKVPTLVTFVKNMERAGLWEKMDYSQEELEYLQGYIVHSKDISYGYAVLKQFRDKYGIRDIKTGRLFESPQFMFMGMAMKAFEKQPKHRRLQDVIKLYTYLSDLKINAPTPYLNGLRATKSGYASCCLIKANDTAESLGIAAKVAYDMTTKQAGIGMLMETRTIGDGIRQNTIEHMGKLPYYKLVRSSVEANKQKSRGGSANNFYTALDPQIEDLLRLKHPTTVPSKRINEMDYSFGTNDYFWQCVQYDTDWLLFSYKDAPKLYDMFYTASADEFAMAVGHAVHSGVKHRRVKAREIAKLFIQQRYATG…
tr|A0A068LKN8|		MQTLYVIKRDGSRQDVRLDKITARVKSLCYNLNQNYVDPAAVTLRVVKGIRAGVTTEELDLYTANVAATMTYVHHDYAVLAGRILIDNMHKQVGSNFCNVVTALHSHGLVADELLDVAVRNRALIDAAIDHGRDFDYKYFGYKTLENGYLLKIGNKVAERPQHMLMRVAIGIHGDDMDRVLESYEMMSQKYFTHASPTMFAAGTRFPQMCSCFLLTMKRDSIEGIYSTLGDCAAISKYGGGIGVNVHKVRARGSRISSTNGTASGIEPMVRVFNNMVRHVDQGGKRKGALAVYIEPWHADIFSVLNLRRNMGAEDCKARDLMYALWVPDLFMKRVYADGVWSLMCPHKCPGLDDCYGEAFERLYTLYEQEGRYEQQVRAQDLHRFIVETQVETGGPYML…
tr|A0A346RNZ5|		MFVVKRNGRKQPVLMDKITKRLEKLCFGLNIKAVLVAMEVVNFIYENVTTEELDMQAAKVAANKSYLHNDYALLAGRIMISNLSKKIKSDFSEVIERLYKYKLVTKFLYDVVCANKKVLNECILYENDYDYKYFGFKTLENGYLFKIDEQTAELPQQMLMRVSLGIHGDNIEDAIETYKLLSEKKFIHASPTLFAAGTNLPQLSSCFLVSMKEDSIAGIYNTLTTCALISKHGGGIGLNVHEIRARNSPIKATNGTSSGLESMLRVFNNMVRHVDQGGKRKGAMAIYLEPWHADIYDFLNLKRNMGAEDKKARDLLYALWVPDLFMKRVENGEMWSLMCPDACKGLDRIYGKEFEELYSRYESEKKYVKQVNARDLFRFIIETQVETGTPYMLYKDACN…
tr|Q65357|		MYVVKRDGRLEQVSSSKLYQRIHRLCHDLNSQFVHPRAVSLKVIKGLSDNTTTEDIDIYAASVAATLTYKHYDYDTLAGRLLVTNMHKYVDESFTKVVQELHKHNLVSDELLSVTIKHSKIIEENIDMKLDLDYNYFGYQTLKNGYLIKINEKVAETIQHMHMRIALGIFGDDIDSAIKSYKFLSRKMYTHASPTMFAAGTLTPQTSLFSVDHGKR
tr|J7H7U4|		MYVVKRDGRLEQVSSSKLYQRIHRLCHDLNSQFVHPRAVSLKVIKGLSDNTTTEDIDIYAASVAAALTYKHYDYDTLAGRLLVTNMHKYVDESFTKVVQRLHKHNLVSDELLSVTIKHSKIIEENIDMKLDLDYNYFGYQTLKNGYLIKINEKVAERIQHMHMRIALGIFGDDIDSAIKSYKFLSRKMYTHASPTMFAAGTLTPQMSSCFLLTMESDSIRGIYNTLNDCAMISKHGGGIGLNVNSVRGRNSKIKSTNGTASGLLPMLRVFNNMVRHVDQGGKRKGAQAVYVEPWHCDIMDVLHMRRNIGSEDTKARDLMNALWVPDIFMKRVEENGIWSLMCPNECPKLNDTYGDDFEYWYKHYEDKGQFREQMPAVTLMRNIIEIQAETGTPYMLYKD…
tr|T1QGE3|		MFSSYQMILRNGRESIKVNMDYIKTYLYTRSGDLKKNKEYIDFNYIADKIFCGIYDNIHEDEFEEYSANVCASQTYKHYVYSDLAVVIAVNKLHAKTEDDYSKVVEILWKNGILCDSFYSIVIKHLDSINASISYDFDKHYTYFGLMTLIEGKYLMRVDNIVVERPQHMLMRVALQIHGDDIESAIESYRLMRAKLFTHASPTLFSSGMKMPQMSSCYLLNIQEDSINGIYKTLNDCAMISKHGGGIGLNVTQIRATNSKIESTNGTAAGLGPALRVFNSMLRHVDQGGKRKGAMTVYIEPWHADVFTFLDLKRNMGAEDMKARDLLFAMWTPDLFMKRVKTGGKWSLMCPDECPGLNDCYGQEFEDLYENYEAEGKFKKQISALDLHRKIIETQVETG…
tr|Q599G2|		MSSVGNKLYVTKRNGKKEALHLDKITSKLQRLSYNLNSEYIDPASITLQVVKTIYPGVSTEELDMHAARETANMAYVHHDYALLAGRIMVDNLHKNVEASFERVVERLHRHNLVSDELLSIVQDNAITLESRINHSLDYEYKYFGYKTLENGYLKKIEEKIAERIQHMLMRVAIGVHGRDIENATETYDLMSQKFFTHASPTLFAAGTKLPQLSSCFLLTLREDSITGIYETLRDCALISKFGGGIGVNVHDVRGRGSRIRSTDGIASGLESMLRVYNNAVRHVDQGGKRKGAMAIYLEPWHVDVYDFLNLKRNMGAEEKKARDLLYALWVPDLFMRRVKDDGVWSLMCPDRCPGLSDVYGNQFDELYAQYEREGKQVSQVPARDLFKFIIETQVETGT…
tr|C3TX34|		MSSVGNKLYVTKRNGKKEALHLDKITSKLQRLSYNLNSEYIDPASITLQVVKTIYPGVSTEELDMHAARETANMAYVHHDYALLAGRIMVDNLHKNVEASFERVVERLHRHNLVSDELLSIVQDNAITLESRINHSLDYEYKYFGYKTLENGYLKKIEEKVAERIQHMLMRVAIGVHGRDIENATETYDLMSQKFFTHASPTLFAAGTKLPQLSSCFLLTLREDSITGIYETLRDCALISKFGGGIGVNVHDVRGRGSRIRSTDGIASGLESMLRVYNNAVRHVDQGGKRKGAMAIYLEPWHVDVYDFLNLKRNMGAEEKKARDLLYALWVPDLFMRRVKDDGVWSLMCPDRCPGLSDVYGNQFDELYAQYEREGKQVSQVPARDLFKFIIETQVETGT…
tr|O41269|		MLPKRDGRKEDVSVRKIKYRIEKQCYGLDMYFVNPASLTRRVVQGIYPGVTTVELDNLIAETAASMTIDHSDYSLLAARLAVSNLHKETKDLFFNVIVDMYEAIDQKTGAATPMISDFHYGIIAANADRLNSAIMHDRDFNYDYFGFKTMQRSYLFKINGITVERPQYMMMRVAIGIHGRDIDAAIETYNLMSNGYFTHASPTLFSAATPKAQMSSCFLVAIKEDSIEGIYDTLKQCAMISKSGGGIGFHVHNVRAKGSSVAGVDGAANGLVPMLRVYNNTARYVNQGGNKRPGAFAVYVEPWHADVFDFLDLKKNTGKEEVRARELFYALWIPDLFMRRVETDAMWSLMCPMQSPGLAIVTVFEFEALYEKYEKQGRYVKRVSAQTLWRAIIEAQVET…
tr|A1YJD3|		MCVLDIKASCRIVEVSQQLCSVNEKHLTSNFAMENLSMDLFATPANDATQNSQQENNLNDILPEELFNSNQEYYNNSQDYVENSQEQEQQQQVGEPSEPIASTSGEPESLFTPNVITEDNNEDTEDENEDVPEKIVEDSDDEDNDYFYNQYKKLHETMELQKKIKKNLCEDRMRLDKPEYYLSTDYTNVCRVTVEDTSNFDKEVVQIVTEMHEDIHESFQVVMKNLYHKNEIGQRLYCLAMIYGEELNKVLRHDRDYTYDLRLYENKNNLLERVQHMFMRVALTMYGDDIQKVIESYHMMSLRMYAHSDLAFACAGTNSTQLANDYKLYVDNCSDNIFLSYKIIQECATIMNCGGAVDLYMQNVSVKMLPVFNNMVRHILHKNKIVKLPTIHIELWHHE…
tr|B2KX75|		MCVLDIKASCRIVEVSQQLCSVNEKHLTSNFAMENLSMDPFATPANDATQNSQQENNLNDILPEELFNSNQEYYNNSQDYVENSQEQEQQQQVGEPSEPIASTSGEPSEPIASTSGEPESLFTPNVITEDNNEDTEDENEDVPEKIVEDSDDEDNDYFYNQYKKLHETMELQKKIKKNLCEDRMRLDKPEYYLSTDYTNVCRVTVEDTSNFDKEVVQIVTEMHEDIHESFQVVMKNLYHKNEIGQRLYCLAMVYGEELNKVLRHDRDYTYDLRLYENKNNLLERVQHMFMRVALTMYGDDIQKVIESYHMMSLRMYAHSDLAFACAGTNSTQLANDYKLYVDNCSDNIFLSYKIIQECATIMNCGGAVDLYMQNVSVKMLPVFNNMVRHILHKNKIVKL…
tr|A0A0M3WP18|		MSQVTKRSGSVCSFNVQEILQNLQNLSFDLNMEYIDVNHVANKVAETVYPLVTTEEIEVYSAMLAASMSYIHPDYALLAGRIMVHNLHKKIAPSFVECAQRLFSFQLINQKLYDFIVENGKVIDASLEHRADYEYKYFGFKTLENGYLIKIDGKTAERIQHMYMRVALTIHLGDIESAIQSYRCMAKKLFTHASPTLFSAGTFHQQLSSCFLVDIAADSVEGIYNTLTKCALISKYGGGIGLNVHKIRANGSYIKSTNGNANGLEPMLRVYNNMVRHVNQGGKRKGAMAVYLEPWHADILDFLNLKKIMGTEEKKARDLLYALWVPDLFMKRVEQNGVWSLMCPSECPNLDSSFGQNFETLYENYEKRGQYKYQLSARKLFRYIIETQVETGTPYMMYK…
tr|M1JTB5|		MLSQDVGYALSQDMCYLCVRDTVHVKFTINTFQYFNLELNSIMLSSDYVTKRDGRKEDVSVRKIKYRIEKQCYGLDMYFVNPASLTRRVVQGIYPGVTTVELDNLIAETAASMTIDHSDYSLLAARLAVSNLHKETKDLFFNVIVDMYEAIDQKTGAATPMISDFHYGIIAANADRLNSAIMHDRDFNYDYFGFKTMQRSYLFKINGITVERPQYMMMRVAIGIHGRDIDAAIETYNLMSNGYFTHASPTLFSAATPKAQMSSCFLVAIKEDSIEGIYDTLKQCAMISKSGGGIGFHVHNVRAKGSSVAGVDGAANGLVPMLRVYNNTARYVNQGGNKRPGAFAVYVEPWHADVFDFLDLKKNTGKEEVRARELFYALWIPDLFMRRVETDAMWSLMCP…
tr|A0A346TQ77|		MEQLLDMASTTNTLSYDDISDSETIWNTFEQIVAGEEVVYTNDDAANKVFENNYDDDINKVFENNDSCDVILQQCENSDDSQDLDEEQDLDEEEQDLNEDRRVKDQLDKIKLVEFVSERAVKVSKAWIENDPRYYIMDKSECVEEFNKNSYRTNLGKMENLTILLNNLSGKDIDTRYVDVSKLMQKIKESINENSVSFEQMKLYCADVAASMTYIHYDYALLAGRILVEDLHNKVCPCFVKVTNYLAQNNVVSHEFNNLVVKHGALLNREIKHNRDYDYKYFGFKTLTNGYLLKVNDVIAERPQHMLMRVALAIHGDDVMSAIETYQLMSLGTFTHASPTLFAAGTCRPQMCSCFLQCIKEDSIDGIYKTLHESALISNLGGGLGLSVQNVSAQYNGTT…
tr|A0A0R5RHX1|		MCVLDIKASCRIVEVSQQLCSVNEKHLTSNFAMENLSMDLFATPANDATQNSQQENNLNDILPEELFNSNQEYYNNSQDYVENSQEQEQQQQVGEPSEPIASTSGEPSEPIASTSGEPESLFTPNVITEDNNEDTEDENEDVSEKIVEDSDDEDNDYFYNQYKKLHETMELQKKIKKNLCEDRMRLDKPEYYLSTDYTNVCRVTVEDTSNFDKEVVQIVTEMHEDIHESFQVVMKNLYHKNEIGQRLYCLAMVYGEELNKVLRHDRDYTYDLRLYENKNNLLERVQHMFMRVALTMYGDDIQKVIESYHMMSLRMYAHSDLAFACAGTNSTQLANDYKLYVDNCSDNIFLSYKIIQECATIMNCGGAVDLYMQNVSVKMLPVFNNMVRHILHKNKIVKL…
tr|I3XMH7|		MYVVKRDGRLEQVSSSKLYQRIHRLCHDLNSQFVHPRAVSLKVIKGLSDNTTTEDIDIYAASVAATLTYKHYDYDTLAGRLLVTNMHKYVDESFTKVVQRLHKHNLVSDELLSVTIKHSKIIEENIDMKLDLDYNYFGYQTLKNGYLIKINEKVAETIQHMHMRIALGIFGDDIDSAIKSYKFLSRKMYTHASPTMFAAGTLTPQMSSCFLLTMESDSIRGIYNTLNDCAMISKHGGGIGLNVNSVRGRNSKIKSTNGTASGLLPMLRVFNNMVRHVDQGGKRKGAQAVYVEPWHCDIMDVLHMRRNIGSEDTKARDLMNALWVPDIFMKRVEENGIWSLMCPNECPKLNDTYGDDFEYWYKHYEDKGQFREQMPAVTLMRNIIEIQAETGTPYMLYKD…
tr|A0A0A7KRL3|		MKLYVIKRNGSRQEVRLDEITAHVQSLCYGLNAEFVDAAAVTVKVVKGVHPGVTTEQLNAYAADVAASMTYIHYDYALLAGRILIDNLHKRLDSSFSATIKNLHGHGLVSDDLLRISETHAETLDAAIAYELDFDYKYFGYKTLENGYLLKINNQVAERPQHMLMRVALGIHGDDIEDAIETYRMMSQKLFTHASPTLFSAGTRIPQMCSCFLLGVKNDSIDGIYTTLGDCAAISKYGGGIGVNVHEVRARGSKINSTNGTASGLEPMVRVFNNMVRHVDQGGKRKGALAVYIEPWHADIYSVLNLKRNMGAEDCKARDLMYALWVPDLFMRRVNADDMWSLMCPHQCPGLADCYGDEFERLYERYENEGRYRQRVRAQDLHRFIVETQVETGGPYMLF…
tr|S5U7U2|		MFSVTKRDNAKQCFDQKKIVKTLQNLSVDLNKNLIDCEALVAQLKKTLVSNVSTSQLCVLLARESASMAYIHDDYAMLAGRLMVIDNHKQVSDDYAVVVDNLYNQNLVSAQFYKSAIANMHTINATLNYNLDYDYKYFGFKTLENGYLKTIEGKVAERIQHMYMRVALTIHGNDTDDCIENVFETYNLMAHKMYTHASPTLFASGSCYAQLASCFLLNIKEDSIVGIYETLRDCALISKFGGGIGLSVHNVRARGSFIESTNGTANGLEAMLRVYNNAVRHVDQGGKRKGAMAIYVEPWHADIYDFLELKRNMGAEDRKARDLLYALWVPDLFMKRVEADGMWSLMCPRESPLLDTVHGSEFEQLYVAYEKCGKFVRQIKARDLFRTIVETQVETGTPY…
[truncated: 485 more rows]

## Sheet: ssDNAvirus_Replicase
UA_BC		MSISSSVLDSLIGTEVKTEDDVSEYSDELTVLSKKDRVRACIVTLFPSDSNQRWLRPETYFTNVAVIANWCGQFEKGGHTEKLHCHIWVEFFNQYPHRFTDLCNLFQIAVGTHPNIRKPIHRLSNKSRKCAVNYVLKPTTRLDVDHAQYIWPFNRQTLSFDQLLWDSKRPKPTKKEDDVEKQRLHIESKPRWWSWDQILHENTASKQLLCLCSWGKKYHEGRHAETARRQIAHVVIMYGAGGTGKTTLAHSWDIIEGEDKQERYYRRNPDDGAFWGGGKTAYKGQRIVHLEEFCGQEQFSRFKEICDLGKEGPPVNIKQGGSQLNHDTVIITSNHHPASWYHKIWESEPKQFHPFWRRITQVWFFPSHRPDGSLNIPDQDNPPFYLDQTEDWVKFQGDF…
[truncated: 10 more rows]

[truncated: 2 more sheets: Virophage_MCP, Host_RpoB_Rpb1]
