# Supplementary material for: The “Neglected Viruses” of Taihu: Abundant Transcripts for Viruses Infecting Eukaryotes and Their Potential Role in Phytoplankton Succession
Source: Front Microbiol. 2020 Mar 6;11:338. doi: 10.3389/fmicb.2020.00338 (PMC7067694; doi:10.3389/fmicb.2020.00338)
Supplement: Supplementary file 3 [file Table_2.XLSX]

## Sheet: NCLDV
Supplementary Table 2. Reference proteins used for base phylogenetic trees.
Virus	Phylogenetic Group (Family)	Accession Number
Heliothis virescens ascovirus 3e	Ascoviridae	CAF05814.2
African swine fever virus	Asfarviridae	NP_042775.1
Phaeocystis pouchetii virus	Extended Mimiviridae	A7U6F0.1
Phaeocystis globosa virus	Extended Mimiviridae	YP_008052475.1
Pyramimonas orientalis virus	Extended Mimiviridae	A7U6E9.1
Chrysochromulina ericina virus	Extended Mimiviridae	A7U6E7.1
Aureococcus anophagefferens virus	Extended Mimiviridae	YP_009052173.1
Chrysochromulina parva virus	Extended Mimiviridae	YP_008052475.1
Singapore grouper iridovirus	Iridoviridae	YP_164167.1
Wiseana iridescent virus	Iridoviridae	YP_004732793.1
Marseillevirus marseillevirus	Marseilleviridae	YP_003407071.1
Lausannevirus	Marseilleviridae	YP_004347316.1
Cafeteria roenbergensis virus	Mimiviride	YP_003969975.1
Acanthamoeba polyphaga moumouvirus	Mimiviride	YP_003986929.1
Acanthamoeba polyphaga mimivirus	Mimiviride	YP_003986929.1
Megavirus chiliensis	Mimiviride	YP_004894515.1
Micromonas pusilla virus 12T	Phycodnaviridae	YP_007676133.1
Micromonas pusilla virus PL1	Phycodnaviridae	AET43572.1
Paramecium bursaria Chlorella virus 1	Phycodnaviridae	NP_048787.1
Emiliania huxleyi virus 86	Phycodnaviridae	YP_293839.2
Acanthocystis turfacea chlorella virus 1	Phycodnaviridae	YP_001426761.1
Bathycoccus sp. RCC1105 virus BpV1	Phycodnaviridae	YP_004061587.1
Heterosigma akashiwo virus 01	Phycodnaviridae	YP_009507580.1

## Sheet: RNA Virus
Virus	Phylogenetic Group (Family)	Accession Number
Porcupine respiratory and reproductive syndrome virus	Arteriviridae	Q04561.3
Equine arteritis virus	Arteriviridae	NP_705590.1
Human astrovirus	Astroviridae	NP_751905.1
Turkey astrovirus	Astroviridae	NP_853540.1
Feline calicivirus	Caliciviridae	NP_783196.1
Rabbit hemorrhagic disease virus	Caliciviridae	NP_786896.1
Thrush coronavirus HKU12-600	Coronaviridae	YP_002308496.1
Infectious bronchitis virus	Coronaviridae	AAA70234.1
Pseudomonas virus phi6	Cystoviridae	NP_620346.1
Cricket paralysis virus	Dicistroviridae	NP_647481.1
Acute bee paralysis virus	Dicistroviridae	NP_066241.1
Infectious flacherie virus	Iflaviridae	NP_620559.1
Heterosigma akashiwo RNA virus	Marnaviridae	NP_944776.1
Rhizosolenia setigera RNA virus 01	Marnaviridae	YP_006732323.1
Aurantiochytrium single-stranded RNA virus 01	Marnaviridae	YP_392465.1
Chaetoceros tenuissimus RNA virus type-II	Marnaviridae	YP_009111336.1
Chaetoceros tenuissimus RNA virus 01	Marnaviridae	YP_009505620.1
Nodamura virus	Nodaviridae	NP_077730.1
Penicillium stoloniferum virus S	Partitiviridae	YP_052856.2
Cryptosporidium parvum virus	Partitiviridae	O15925.1
Porcine picobirnavirus	Picobirnaviridae	YP_009241386.1
Picobirnavirus dog/KNA/2015	Picobirnaviridae	YP_009389484.1
Hepatovirus A	Picornaviridae	NP_740559.1
Tremovirus A	Picornaviridae	NP_653151.1
Ryegrass mosaic virus	Potyviridae	NP_044727.1
Potato virus Y	Potyviridae	NP_734249.1
Broad bean wilt virus 1	Secoviridae	NP_951030.1
Cowpea mosaic virus	Secoviridae	NP_734057.1

## Sheet: ssDNA Virus
Virus	Phylogenetic Group (Family)	Accession Number
Bacillariodnavirus LDMD-2013	Bacilladnaviridae	YP_009109635.1
Duck circovirus	Circoviridae	ACY25176.1
Canary circovirus	Circoviridae	NP_573442.1
Beak and feather disease virus	Circoviridae	ADY62615.1
Alfalfa leaf curl virus	Geminiviridae	ANA76150.1
Grapevine red blotch virus	Geminiviride	AMQ35565.1
Marine gokushovirus	Microviridae	YP_008798246.1
Chlamydia phage 4	Microviridae	YP_338244.1
Abaca bunchy top virus	Nanoviridae	YP_001661660.1
Banana bunchy top virus	Nanoviridae	ALA65733.1
Picobiliphyte sp. MS584-5 nanovirus	Nanoviridae	AEI54346.1

## Sheet: Virophage
Virus	Accession Number
Qinghai Lake virophage	AIF72183.1
Yellowstone Lake virophage 6	YP_009177819.1
Yellowstone Lake virophage 5	YP_009177804.1
Yellowstone Lake virophage 7	YP_009177692.1
Organic Lake virophage	ADX05770.1
Mavirus spezl	6G45_A
Mavirus	6G45_A
Dishui lake virophage 1	ALN97666.1
Zamilon virus	YP_008859635.1
Sputnik virophage	YP_002122381.1
Sputnik virophage	YP_002122381.1
Sputnik virophage 3	AFH75293.1
Phaeocystis globosa virus virophage	YP_008059897.1
Chrysochromulina parva virophage Curly	AYR04586.1
Chrysochromulina parva virophage Moe	AYR04631.1
Chrysochromulina parva virophage Larry	AYR04612.1

## Sheet: Phage
Virus	Phylogenetic Group (Family)	Accession Number
Dickeya phage phiDP23.1	Ackermannviridae	AIM51808.1
Shigella phage Ag3	Ackermannviridae	YP_003358570.1
Salmonella phage Mutine	Ackermannviridae	AUG88275.1
Escherichia virus CBA120	Ackermannviridae	YP_004957779.1
Serratia phage vB_Sru_IME250	Ackermannviridae	YP_009616097.1
Escherichia virus T4	Myoviridae	NP_049845.1
Aeromonas phage PX29	Myoviridae	YP_009011469.1
Synechococcus phage S-RIM2	Myoviridae	AON98340.1
Pseudomonas virus phiKZ	Myoviridae	NP_803872.1
Staphylococcus phage phiIPLA-RODI	Myoviridae	YP_009195958.1
Ralstonia phage RSL2	Myoviridae	YP_009212960.1
Enterobacteria phage ATK47	Myoviridae	ANZ50985.1
Microcystis phage MaMV-DC	Myoviridae	YP_009217690.1
Prochlorococcus phage P-HM1	Myoviridae	YP_004322598.1
Acinetobacter phage KARL-1	Myoviridae	AXY82677.1
Campylobacter phage CP30A	Myoviridae	YP_006908221.1
Campylobacter virus CP220	Myoviridae	YP_009169268.1
Microcystis virus Ma-LMM01	Myoviridae	YP_851020.1
Sulfitobacter phage phiCB2047-B	Podoviridae	YP_008998708.1
Acinetobacter phage Presley	Podoviridae	YP_009007631.1
Lactococcus phage AM4	Siphoviridae	ARM66738.1
Caulobacter phage CcrBL9	Siphoviridae	AXQ69231.1
Salmonella phage SP01	Siphoviridae	ATI99431.1
Synechococcus phage S-SKS1	Siphoviridae	YP_007674450.1

## Sheet: Host
Host	Phylogenetic Group (phylum)	Minor Group Cluster	Accession Number
Acidobacteriaceae bacterium SBC82	Acidobacteria		WP_114208187.1
Candidatus Solibacter usitatus	Acidobacteria		WP_041858269.1
Bifidobacterium longum	Actinobacterium		WP_010080834.1
Mycobacterium tuberculosis	Actinobacterium		P0A681.1
Acidothermus cellulolyticus	Actinobacterium		A0LRL3.1
Entamoeba histolytica HM-1:IMSS	Amoebozoa	3	XP_651781.2
Cryptosporidium parvum	Apicomplexa	6	XP_626822.1
Plasmodium vivax	Apicomplexa	6	XP_001614530.1
Babesia bovis T2Bo	Apicomplexa	6	XP_001608986.1
Aquifex aeolicus	Aquificae	15	WP_010881267.1
Thermovibrio ammonificans	Aquificae	15	WP_013538323.1
Chthonomonas calidirosea	Armatimonadetes	12	WP_016483811.1
Caldithrix abyssi	Calditrichaeota		WP_006928905.1
Chloroflexus aurantiacus	Chloroflexi	12	WP_012256763.1
Dehalococcoides mccartyi	Chloroflexi	12	WP_023652111.1
Ostreococcus lucimarinus CCE9901	Chlorophyta		XP_001419944.1
Bathycoccus prasinos	Chlorophyta		XP_007510239.1
Micromonas commoda	Chlorophyta		XP_002503529.1
Micromonas pusilla CCMP1545	Chlorophyta		XP_003055604.1
Coccomyxa subellipsoidea C-169	Chlorophyta		XP_005651772.1
Paramecium tetraurelia strain d4-2	Ciliophora	2	XP_001431060.1
Guillardia theta CCMP2712	Cryptophyta	4	XP_005836653.1
Prochlorococcus marinus	Cyanobacteria		WP_011824421.1
Trichodesmium erythraeum	Cyanobacteria		WP_011612461.1
Synechococcus sp. (strain RCC307)	Cyanobacteria		A5GVF3.2
Nostoc sp. (strain PCC 7120)	Cyanobacteria		P22703.2
Trichormus variabilis	Cyanobacteria		WP_011320887.1
Calothrix sp. PCC 6303	Cyanobacteria		AFZ01972.1
Leptolyngbya sp. NIES-3755	Cyanobacteria		WP_068383145.1
Cyanothece sp. (strain ATCC 51142)	Cyanobacteria		WP_009545344.1
Microcystis aeruginosa NIES-843	Cyanobacteria		BAG05272.1
Gloeocapsa sp. PCC 7428	Cyanobacteria		WP_015189887.1
Calditerrivibrio nitroreducens	Deferribacteres	15	WP_013451647.1
Deinococcus radiodurans	Deinococcus-Thermus	14	Q9RVV9.2
Thermus thermophilus	Deinococcus-Thermus	14	WP_011173837.1
Dictyoglomus thermophilum	Dictyoglomi	11	WP_012546981.1
Giardia lamblia ATCC 50803	Diplomonadida	1	XP_001704218.1
Elusimicrobium minutum	Elusimicrobia	14	WP_012415592.1
Leishmania infantum JPCM5	Euglenozoa	3	XP_001467585.1
Trypanosoma brucei brucei TREU927	Euglenozoa	3	XP_847569.1
Bacteroides fragilis	FCB Group		WP_005791521.1
Niabella ginsenosidivorans	FCB Group		WP_067758161.1
Cytophaga hutchinsonii	FCB Group		WP_011586518.1
Flavobacterium psychrophilum	FCB Group		WP_011963312.1
Sphingobacteriaceae bacterium GW460-11-11-14-LB5	FCB Group		WP_086545153.1
Pelodictyon luteolum	FCB Group		WP_011358674.1
Ignavibacterium album	FCB Group		WP_014559772.1
Gemmatimonas phototrophica	FCB Group		WP_026849981.1
Brevibacillus brevis	Firmicutes	12	WP_012683975.1
Lactobacillus plantarum	Firmicutes	12	WP_011101244.1
Listeria monocytogenes	Firmicutes	12	WP_003723045.1
Staphylococcus aureus (strain MW2)	Firmicutes	12	WP_000918667.1
Clostridium botulinum	Firmicutes	12	WP_012048357.1
Desulfitobacterium hafniense	Firmicutes	12	WP_015942749.1
Encephalitozoon cuniculi GB-M1	Fungi		NP_597540.1
Saccharomyces cerevisiae YJM993	Fungi		AHY74871.1
Gloeophyllum trabeum ATCC 11539	Fungi		XP_007860174.1
Fusobacterium nucleatum	Fusobacteria	14	WP_011015993.1
Leptotrichia buccalis	Fusobacteria	14	WP_015770096.1
Emiliania huxleyi CCMP1516	Haptophyta	5	XP_005765824.1
Drosophila melanogaster	Metazoa		ABY21756.1
Orcinus orca	Metazoa		XP_004266962.1
Caenorhabditis elegans	Metazoa		NP_500523.4
Ictalurus punctatus	Metazoa		XP_017338671.1
Danio rerio	Metazoa		XP_005156282.1
Leptospirillum ferriphilum	Nitrospirae	16	WP_038505539.1
Nitrospira japonica	Nitrospirae	16	WP_080886874.1
Salpingoeca rosetta	Opisthokonta	9	XP_004990933.1
Cavenderia fasciculata	Placozoa	7	XP_004352126.1
Acidithiobacillus ferrooxidans	Proteobacteria		WP_012536082.1
Ehrlichia ruminantium	Proteobacteria		WP_011154856.1
Caulobacter vibrioides	Proteobacteria		WP_010918390.1
Rickettsia canadensis	Proteobacteria		WP_012148292.1
Sinorhizobium fredii	Proteobacteria		WP_012707748.1
Brucella abortus	Proteobacteria		WP_006234943.1
Acidovorax citrulli	Proteobacteria		WP_011797537.1
Burkholderia pseudomallei	Proteobacteria		WP_004198365.1
Bordetella avium	Proteobacteria		WP_039052216.1
Neisseria gonorrhoeae	Proteobacteria		WP_003705329.1
Nitrosomonas europaea	Proteobacteria		WP_011112559.1
Campylobacter jejuni	Proteobacteria	15	WP_002859036.1
Geobacter sp. M21	Proteobacteria	17	WP_015838554.1
Aeromonas salmonicida	Proteobacteria		WP_005318568.1
Escherichia coli O157	Proteobacteria		WP_000263098.1
Enterobacter sp. 638	Proteobacteria		WP_011915461.1
Bdellovibrio bacteriovorus	Proteobacteria	17	WP_048349775.1
Chlamydia felis	PVC Group		WP_011457872.1
Rhodopirellula baltica	PVC Group		WP_008659080.1
Thermogutta terrifontis	PVC Group		WP_095415980.1
Methylacidiphilum infernorum	PVC Group		WP_012463141.1
Nibricoccus aquaticus	PVC Group		WP_096055027.1
Opitutus terrae	PVC Group		WP_012373061.1
Cyanidioschyzon merolae strain 10D	Rhodophyta	5	XP_005538493.1
Brachyspira pilosicoli	Spirochaetes	14	WP_013244497.1
Leptospira biflexa	Spirochaetes	14	WP_012476298.1
Borreliella burgdorferi	Spirochaetes	14	WP_002657846.1
Aureococcus anophagefferens	Stramenopiles		XP_009034936.1
Phaeodactylum tricornutum CCAP 1055/1	Stramenopiles		XP_002183777.1
Thalassiosira pseudonana CCMP1335	Stramenopiles		XP_002286060.1
Fragilariopsis cylindrus CCMP1102	Stramenopiles		OEU18537.1
Phytophthora infestans T30-4	Stramenopiles		XP_002895253.1
Zea mays	Streptophytina	8	NP_001292746.1
Nicotiana sylvestris	Streptophytina	8	XP_009776334.1
Cloacibacillus porcorum	Synergistetes	13	WP_066743714.1
Fretibacterium fastidiosum	Synergistetes	13	CBL29011.1
Acholeplasma laidlawii	Tenericutes	10	WP_012242128.1
Mycoplasma genitalium	Tenericutes	10	WP_009885798.1
Ureaplasma parvum	Tenericutes	10	WP_006688964.1
Thermodesulfobacterium geofontis	Thermodesulfobacteria	18	WP_013908979.1
Caldimicrobium thiodismutans	Thermodesulfobacteria	18	WP_068511851.1
Fervidobacterium nodosum	Thermotogae	13	WP_011994906.1
Thermosipho melanesiensis	Thermotogae	13	WP_012056730.1
Kosmotoga olearia	Thermotogae	13	WP_015869163.1
