# Supplementary material for: The “Neglected Viruses” of Taihu: Abundant Transcripts for Viruses Infecting Eukaryotes and Their Potential Role in Phytoplankton Succession
Source: Front Microbiol. 2020 Mar 6;11:338. doi: 10.3389/fmicb.2020.00338 (PMC7067694; doi:10.3389/fmicb.2020.00338)
Supplement: Supplementary file 5 [file Table_4.XLSX]

## Sheet: Sheet1
Supplementary Table 4. Virus- host co-occurrance correlation coefficients.
Candidate 1	Candidate 2	Correlation Coefficient	P-value
Two member virus-host clusters
NCLDV OTUs	Host OTUs
Mimiviridae	Cyanobacteria	0.97739	0
Asfarviridae	Ochrophyta	0.932473	4.44e-16
Mimiviridae	Ochrophyta	0.978765	0
Ext. Mimiviridae	Bacteroidetes	0.935963	0
Ext. Mimiviridae	Ochrophyta	0.961621	0
Asfarviridae	Proteobacteria	0.999828	0
RNA virus OTUs	Host OTUs
Marnaviridae	Cyanobacteria	0.966371	0
Marnaviridae	Actinobacteria	0.937382	0
Dicistroviridae	Chloroflexi	0.988662	0
Picobirnaviridae	Proteobacteria	0.905933	7.28e-14
Nodaviridae	Planctomycetes	0.99658	0
Dicistroviridae	Verrucomicrobia	0.968828	0
Three member virus-host clusters (all OTUs)
Picobirnaviridae	Chlorophyta	0.993097	0
Picobirnaviridae	Chlorophyta	0.997477	0
Chlorophyta	Chlorophyta	0.998464	0
Marnaviridae	Cyanobacteria	0.954794	0
Marnaviridae	Cyanobacteria	0.92016	5.33e-15
Cyanobacteria	Cyanobacteria	0.967982	0
Nanoviridae	Lavidaviridae	1	0
Nanoviridae	Arthropoda	0.993349	0
Lavidaviridae	Arthropoda	0.993349	0
Ext. Mimiviridae	Verrucomicrobia	0.84651	1.49e-10
Ext. Mimiviridae	Actinobacteria	0.929591	8.88e-16
Verrucomicrobia	Actinobacteria	0.910143	3.55e-14
Ext. Mimiviridae	Verrucomicrobia	0.983571	0
Ext. Mimiviridae	Bacillarnavirus	0.995816	0
Bacillarnavirus	Verrucomicrobia	0.9919	0
Two member virus-virophage clusters
Bacillarnavirus	Lavidaviridae	0.814087	2.72e-09
Nodaviridae	Lavidaviridae	0.983254	0
Dicistroviridae	Lavidaviridae	0.967035	0
